# Supplementary material for: Diversification of the C-TERMINALLY ENCODED PEPTIDE (CEP) gene family in angiosperms, and evolution of plant-family specific CEP genes
Source: BMC Genomics. 2014 Oct 6;15(1):870. doi: 10.1186/1471-2164-15-870 (PMC4197245; doi:10.1186/1471-2164-15-870)
Supplement: Supplementary file 3 — Additional file 3: d N /d S ratios for orthologous groups. Each table contains mean values and high probability density (HPD) intervals of dN/dS ratios, across all residues of the CEP prepropeptide for each orthologous group. (XLSX 211 KB) [file 12864_2014_6540_MOESM3_ESM.xlsx]

## Sheet: OG1
	Residue	Mean dN/dS ratio	HPD interval (upper limit)	HPD interval (lower limit)
1	M	1.06462	1.82121	0.410234
2	A	0.930381	1.66391	0.286228
3	R	1.45233	2.54501	0.570933
4	L	1.00154	1.70069	0.409288
5	T	0.823824	1.41113	0.305255
6	H	1.23433	2.12861	0.523845
7	I	1.43972	2.50817	0.568346
8	C	1.21308	2.07278	0.502097
9	X	1.53922	2.73507	0.582156
10	L	1.40745	2.49519	0.556384
11	F	1.23909	2.09985	0.48508
12	V	1.43061	2.47655	0.581196
13	I	1.69199	2.99871	0.600951
14	L	1.24446	2.12158	0.50517
15	F	1.24713	2.15596	0.508316
16	L	0.840476	1.41653	0.341818
17	S	0.709192	1.24711	0.257922
18	H	1.04568	1.81445	0.417265
19	E	1.05307	1.80453	0.414052
20	L	1.03012	1.77202	0.397486
21	L	0.819902	1.40743	0.326467
22	G	1.14047	1.92066	0.451716
23	S	1.3816	2.54501	0.509576
24	E	0.910267	1.64636	0.36553
25	G	0.821427	1.38414	0.309363
26	R	1.05325	1.81316	0.426458
27	N	1.2622	2.20672	0.503132
28	L	1.04274	1.80578	0.418741
29	R	1.05432	1.83555	0.426875
30	Q	1.43719	2.47958	0.577916
31	S	1.24642	2.13977	0.507145
32	I	1.23454	2.14787	0.517264
33	H	1.41046	2.60896	0.438127
34	S	1.02936	1.75716	0.394328
35	P	0.742354	1.34214	0.230578
36	D	1.00705	1.72759	0.400081
37	A	0.975275	1.62495	0.37324
38	T	1.43683	2.50903	0.575671
39	K	0.980233	1.67444	0.377956
40	A	1.44642	2.48484	0.56207
41	M	1.40742	2.5374	0.51501
42	S	1.3919	2.40444	0.55822
43	I	1.35124	2.48816	0.476668
44	T	1.18628	2.15837	0.389163
45	T	1.1649	2.0183	0.456471
46	K	1.3954	2.57405	0.533684
47	S	1.33006	2.34503	0.530865
48	A	0.981061	1.63781	0.389351
49	I	1.2049	2.07853	0.473494
50	A	0.960024	1.68165	0.315964
51	S	1.34023	2.43117	0.501945
52	Q	1.15601	2.03346	0.439651
53	S	1.31947	2.42515	0.43877
54	Y	1.00664	1.68906	0.397199
55	R	1.40505	2.44133	0.530923
56	S	1.01115	1.70468	0.389166
57	I	1.03978	1.81328	0.424422
58	R	1.05194	1.80437	0.410465
59	S	1.38984	2.39231	0.544095
60	L	0.69745	1.21539	0.241909
61	A	0.965156	1.70619	0.338146
62	G	1.03726	1.80248	0.407262
63	D	1.04707	1.81445	0.412525
64	V	1.03208	1.78878	0.397159
65	E	1.2598	2.17109	0.521258
66	A	1.0279	1.76614	0.372337
67	F	1.0452	1.80418	0.41423
68	R	0.778541	1.43282	0.272946
69	P	0.691053	1.22794	0.24326
70	T	1.03501	1.79742	0.420605
71	T	1.02941	1.81722	0.399429
72	P	1.02554	1.76159	0.379434
73	G	0.701945	1.22051	0.231572
74	H	1.25243	2.16012	0.515195
75	S	0.877692	1.55105	0.34737
76	P	0.811364	1.37287	0.331366
77	G	0.697818	1.22744	0.238948
78	V	0.822175	1.40743	0.321499
79	G	0.820859	1.39278	0.30222
80	H	1.04615	1.80519	0.410505

## Sheet: OG2
	Residue	Mean dN/dS ratio	HPD interval (upper limit)	HPD interval (lower limit)
1	M	0.827624	1.89948	0.216564
2	A	0.513699	0.965029	0.155944
3	G	0.700916	1.32967	0.197555
4	S	0.695119	1.30064	0.204428
5	K	0.733491	1.45399	0.206992
6	H	1.45019	2.94564	0.352605
7	V	1.1554	2.43655	0.317815
8	S	0.813277	1.48978	0.256076
9	P	1.43519	2.60518	0.496853
10	C	0.721409	1.39175	0.223946
11	T	0.517125	0.965029	0.151559
12	C	0.719132	1.40008	0.215463
13	I	0.721424	1.43135	0.225084
14	L	0.692532	1.31383	0.228695
15	I	0.732452	1.48819	0.228857
16	I	2.44938	4.55537	0.779114
17	L	0.724754	1.38759	0.196467
18	V	1.40508	2.8813	0.361125
19	V	0.710026	1.35501	0.200006
20	S	0.693317	1.30217	0.212059
21	S	0.737044	1.47604	0.213477
22	H	0.724452	1.40113	0.21633
23	L	0.582066	1.19435	0.165045
24	A	1.29123	2.42635	0.408363
25	T	1.93717	3.79687	0.532009
26	C	0.941037	2.08399	0.209465
27	P	0.529736	0.966687	0.171309
28	C	1.33463	2.53525	0.398508
29	E	0.7455	1.49612	0.214713
30	A	0.54809	0.995921	0.160565
31	R	0.74289	1.4963	0.202421
32	R	0.743017	1.51626	0.216697
33	L	0.51093	0.933358	0.164345
34	M	0.835171	1.94598	0.223298
35	A	0.536259	1.01045	0.17754
36	A	1.32541	2.50191	0.408002
37	S	1.02511	1.87664	0.345567
38	A	0.814356	1.53131	0.268994
39	K	2.06677	4.03094	0.561183
40	I	1.34949	2.5673	0.389165
41	N	2.02763	3.84009	0.587215
42	G	1.07764	2.18993	0.279597
43	D	0.628066	1.39247	0.160027
44	E	0.596109	1.25195	0.171535
45	A	0.515706	0.976665	0.159696
46	C	0.720581	1.39175	0.216194
47	M	1.50556	3.13249	0.409651
48	S	0.529271	0.96536	0.171238
49	A	0.383824	0.757937	0.111412
50	G	0.709858	1.36705	0.209114
51	C	0.720335	1.39888	0.206589
52	R	0.829627	1.53816	0.279909
53	A	0.705608	1.36969	0.221579
54	V	0.710126	1.34925	0.209097
55	Q	0.54345	1.02012	0.165122
56	G	0.546096	1.02849	0.187187
57	T	1.30742	2.49658	0.416287
58	A	0.786105	1.49985	0.242712
59	S	1.38008	2.58488	0.411986
60	G	1.53125	2.82308	0.507707
61	T	1.53372	2.92629	0.433436
62	A	0.709692	1.35218	0.204094
63	A	1.59899	3.27165	0.46976
64	A	0.708554	1.34663	0.189289
65	T	0.531915	1.00264	0.166868
66	W	1.92707	3.61203	0.623564
67	K	0.825434	1.82535	0.210876
68	M	1.45771	2.92703	0.457183
69	A	0.532891	0.99975	0.138949
70	T	0.707242	1.36764	0.21462
71	T	0.540437	1.00289	0.142369
72	D	0.738342	1.46754	0.213351
73	S	1.28781	2.38954	0.401234
74	R	0.537109	0.989498	0.198334
75	G	1.34367	2.72154	0.232228
76	T	0.514091	0.979147	0.15454
77	A	0.708603	1.37572	0.225944
78	P	0.691602	1.30662	0.216175
79	G	0.706568	1.34133	0.2073
80	H	0.722683	1.38525	0.200375
81	S	0.735952	1.46171	0.205666
82	P	0.422957	0.80427	0.120088
83	G	0.550037	1.01067	0.174395
84	I	0.915193	2.38747	0.158321
85	G	0.710329	1.37342	0.212463
86	N	0.734351	1.48085	0.22273
87	K	0.743465	1.49601	0.191183
88	L	0.690821	1.27816	0.224043
89	H	0.592866	1.23215	0.159061
90	A	0.968951	1.77075	0.294205
91	A	0.710192	1.35243	0.202227
92	G	0.710364	1.35218	0.217865
93	N	1.65673	3.49555	0.35201
94	D	1.96318	4.07777	0.520154
95	R	0.42875	0.83286	0.0989759
96	N	1.62046	3.15983	0.476175

## Sheet: OG3
	Residue	Mean dN/dS ratio	HPD interval (upper limit)	HPD interval (lower limit)
1	M	0.606729	1.08231	0.203056
2	A	0.578581	1.01205	0.230139
3	N	0.548964	0.933371	0.187308
4	A	1.17115	2.06321	0.431929
5	T	1.2471	2.28525	0.472615
6	Y	0.57525	0.986802	0.22513
7	T	1.78156	3.10369	0.706382
8	C	0.54314	0.938257	0.202244
9	L	0.540538	0.960938	0.179618
10	F	0.583345	1.002	0.217219
11	F	0.557781	0.992375	0.192059
12	L	0.535233	0.917045	0.214723
13	L	0.574023	0.986443	0.23369
14	M	1.65698	3.12232	0.532556
15	I	0.578664	0.995474	0.22626
16	F	0.579622	0.995936	0.227553
17	S	0.533176	0.922276	0.206851
18	H	1.24086	2.1683	0.487573
19	E	0.591183	1.03137	0.21624
20	L	0.503409	0.879485	0.177701
21	I	1.18053	2.10585	0.465046
22	X	0.833172	1.95437	0.207732
23	C	0.540843	0.93231	0.19823
24	I	1.71354	3.14459	0.606164
25	E	1.21507	2.27304	0.410762
26	G	0.537597	0.919701	0.206851
27	R	0.583541	1.01051	0.224124
28	N	0.55992	1.00366	0.184613
29	L	0.576937	0.980494	0.227697
30	K	1.24204	2.21591	0.529216
31	V	0.582179	0.997018	0.214432
32	X	0.903392	2.10314	0.192934
33	S	0.587105	1.02469	0.215009
34	K	0.582505	1.0069	0.226598
35	E	1.93656	3.39959	0.733161
36	L	0.583195	1.02905	0.235476
37	K	0.584088	1.00978	0.222327
38	C	0.578463	0.999444	0.225672
39	G	1.79542	3.18726	0.681294
40	K	0.573242	1.07961	0.183565
41	C	0.544281	0.959914	0.201664
42	L	0.579937	0.99768	0.233158
43	S	1.19967	2.19497	0.446108
44	P	0.509626	0.879054	0.185159
45	X	1.0327	2.33113	0.225248
46	X	0.95399	2.2004	0.212845
47	D	0.562685	1.02925	0.185745
48	A	1.16158	2.08957	0.476473
49	K	0.58793	1.01499	0.216784
50	S	1.87159	3.36185	0.681384
51	M	2.60951	4.56359	0.986075
52	A	0.5388	0.92948	0.215729
53	G	0.576028	0.983978	0.223237
54	D	1.27611	2.2943	0.489141
55	X	3.52652	6.48175	1.27722
56	X	2.61463	4.52583	0.997258
57	X	2.78534	5.09044	1.01546
58	D	1.93305	3.36805	0.741948
59	X	0.915029	2.1216	0.190359
60	X	0.838791	1.91622	0.181011
61	X	2.45257	4.52748	0.775861
62	N	1.34822	2.5796	0.426273
63	S	2.43937	4.27063	0.963658
64	X	3.28657	5.72254	1.23103
65	Q	1.79454	3.10895	0.681511
66	V	1.80045	3.15242	0.685938
67	Q	1.23787	2.17538	0.443882
68	S	0.584677	1.01022	0.217622
69	P	0.573186	0.973495	0.227553
70	X	0.88651	2.0353	0.19632
71	X	1.51207	2.95982	0.472615
72	X	0.916826	2.12744	0.186989
73	X	0.885462	2.00191	0.194475
74	X	0.845263	1.93055	0.193697
75	X	0.889614	2.0555	0.205994
76	X	0.901854	2.07328	0.206148
77	S	1.26558	2.24611	0.499688
78	P	0.575111	0.992162	0.227111
79	G	0.535416	0.917508	0.202401
80	H	1.22203	2.1021	0.502488
81	V	0.575471	1.00132	0.241254
82	E	0.589042	1.03079	0.225186
83	A	1.24806	2.18575	0.503838
84	F	0.556429	0.994267	0.185814
85	R	0.574134	0.99433	0.241224
86	P	0.576105	0.993	0.225133
87	T	0.535338	0.922124	0.206016
88	T	0.533523	0.915199	0.211023
89	P	0.53302	0.920529	0.212767
90	G	0.535481	0.909338	0.206573
91	H	0.53792	0.999064	0.16643
92	S	0.54719	0.944236	0.197501
93	P	0.507528	0.889723	0.175116
94	G	0.577879	1.00037	0.214723
95	V	0.574841	0.986808	0.224564
96	G	0.535371	0.923053	0.210507
97	H	0.583868	1.0163	0.22626
98	S	1.1486	2.00242	0.463237
99	V	1.24672	2.15518	0.472027
100	H	0.553721	0.991116	0.205896
101	N	0.583288	1.00853	0.225027

## Sheet: OG4
	Residue	Mean dN/dS ratio	HPD interval (upper limit)	HPD interval (lower limit)
1	M	0.810205	1.65342	0.246087
2	X	1.46608	2.55589	0.602655
3	N	0.62074	1.28634	0.211312
4	T	0.634968	1.24823	0.21801
5	X	1.62373	2.8184	0.662102
6	L	1.55001	2.75882	0.528544
7	R	0.992447	1.67582	0.423933
8	N	1.36386	2.35372	0.560468
9	I	0.827631	1.42833	0.35321
10	A	1.03464	1.7454	0.437182
11	X	1.10974	1.84149	0.492794
12	V	0.546355	0.948183	0.248288
13	L	0.633058	1.07776	0.244791
14	X	1.35998	2.24519	0.572014
15	L	0.555475	0.958288	0.232878
16	F	0.828332	1.41717	0.357296
17	F	1.50805	2.50223	0.680387
18	I	1.27705	2.11687	0.551537
19	L	0.519115	1.0113	0.197126
20	H	1.95522	3.2061	0.891859
21	H	0.96361	1.74101	0.385454
22	Q	0.819572	1.41213	0.352232
23	V	2.00292	3.28515	0.888831
24	L	1.01197	1.72144	0.39607
25	F	1.29869	2.16539	0.553858
26	V	0.387473	0.662609	0.153042
27	Q	1.42841	2.31644	0.647325
28	G	0.42211	0.710021	0.173532
29	R	0.506456	0.945919	0.213836
30	H	1.4134	2.37239	0.628845
31	L	0.560853	1.10364	0.2119
32	R	0.909737	1.65927	0.36377
33	S	0.597442	1.13636	0.235502
34	X	1.76288	3.10625	0.650194
35	L	0.499506	0.882127	0.219141
36	C	0.487325	0.857062	0.196588
37	R	1.3027	2.19972	0.595012
38	E	1.2055	2.03272	0.505874
39	C	0.488927	0.836063	0.201818
40	S	0.765548	1.25396	0.325741
41	K	0.510827	1.01687	0.194908
42	X	1.99061	3.23262	0.88804
43	Q	1.1392	1.95659	0.459508
44	X	2.34363	3.84022	1.08617
45	N	1.58089	2.70804	0.680246
46	T	2.01437	3.38393	0.892816
47	M	1.74417	3.06193	0.702753
48	S	1.35158	2.25403	0.594171
49	V	1.03811	1.82627	0.411319
50	A	1.08008	1.75737	0.510512
51	X	2.21836	3.71708	0.875427
52	H	2.81125	4.59802	1.24617
53	S	1.75095	2.94891	0.731413
54	X	1.5412	2.60887	0.634927
55	X	2.43133	4.12084	1.09358
56	X	1.74094	3.07034	0.644596
57	V	0.611902	1.24399	0.191509
58	H	1.09772	2.03673	0.407876
59	Q	1.13263	2.11603	0.365866
60	E	0.876289	1.5516	0.338285
61	G	1.30073	2.20538	0.575332
62	S	0.944946	1.87973	0.234377
63	R	0.564495	1.0006	0.233019
64	R	0.812183	1.67621	0.189266
65	V	1.27856	2.14352	0.601611
66	E	0.751463	1.31219	0.308649
67	Y	0.547934	0.922954	0.238785
68	E	0.567638	1.0095	0.224246
69	V	0.431344	0.711561	0.172254
70	D	0.461767	0.93495	0.172565
71	D	0.571785	1.04157	0.214641
72	F	0.567083	1.02748	0.223082
73	R	0.52133	1.03045	0.193097
74	P	0.388446	0.666486	0.155202
75	T	0.476899	0.795223	0.211907
76	T	0.659056	1.11801	0.256956
77	P	0.473854	0.772272	0.209035
78	G	0.383388	0.671838	0.149785
79	H	0.565607	1.0301	0.231228
80	S	0.480619	0.910861	0.175865
81	P	0.476515	0.784816	0.213409
82	G	0.548472	0.92483	0.224947
83	V	0.548843	0.925828	0.226974
84	G	0.478222	0.802707	0.201283
85	H	0.497862	0.975791	0.196299
86	S	0.474754	0.785222	0.204767
87	I	0.489992	0.831842	0.194655
88	N	0.759294	1.33956	0.318782
89	N	0.506819	0.951576	0.192242

## Sheet: OG5
	Residue	Mean dN/dS ratio	HPD interval (upper limit)	HPD interval (lower limit)
1	M	0.96343	1.69006	0.364121
2	A	0.669625	1.19974	0.217584
3	S	1.14158	2.01247	0.419634
4	R	1.16169	2.14318	0.400729
5	T	1.29571	2.28909	0.500827
6	F	1.27527	2.19708	0.498056
7	M	1.33536	2.32467	0.51543
8	V	1.30914	2.24954	0.454019
9	S	1.73654	3.10013	0.5974
10	F	0.883071	1.55409	0.302657
11	L	1.56386	2.82553	0.434999
12	M	1.35874	2.38359	0.494307
13	V	0.935553	1.6394	0.338908
14	V	0.879764	1.53835	0.312687
15	L	1.28182	2.21572	0.482011
16	L	0.93995	1.63423	0.342188
17	S	1.28436	2.55658	0.330471
18	G	1.18084	2.3631	0.313512
19	K	1.34099	2.33199	0.472345
20	N	0.93884	1.64186	0.360112
21	F	1.28528	2.22115	0.508323
22	D	0.943957	1.66612	0.351201
23	L	0.935707	1.6283	0.338726
24	I	1.3316	2.35693	0.52804
25	A	0.941592	1.64052	0.340351
26	A	0.490923	0.879445	0.165536
27	S	0.933454	1.64066	0.36385
28	R	0.647777	1.1284	0.252731
29	P	0.619902	1.09359	0.226064
30	L	0.933131	1.6528	0.360662
31	S	1.2305	2.43487	0.363596
32	I	1.56105	3.02404	0.432881
33	Q	1.12556	2.03586	0.41633
34	P	0.70608	1.32151	0.214227
35	P	0.413786	0.764268	0.119048
36	V	1.11367	1.97361	0.383772
37	L	1.10492	1.98761	0.352357
38	I	1.14661	2.10917	0.421284
39	H	0.644004	1.1382	0.229048
40	K	0.932011	1.66606	0.347931
41	G	0.931775	1.6154	0.360725
42	W	1.19493	2.42216	0.311093
43	S	0.891065	1.58912	0.330335
44	S	1.29272	2.23709	0.488015
45	K	0.941524	1.64071	0.36385
46	P	0.937836	1.64184	0.356586
47	K	1.62619	2.82615	0.622374
48	P	0.604902	1.06709	0.206774
49	P	0.937357	1.63633	0.344457
50	S	0.647876	1.11799	0.258467
51	T	0.901379	1.5603	0.366599
52	A	1.30557	2.26921	0.477999
53	G	1.07965	2.08507	0.295225
54	F	0.943387	1.66011	0.361664
55	T	0.937039	1.65649	0.363622
56	I	0.957511	1.70365	0.389903
57	S	1.64793	2.93798	0.523614
58	R	0.630065	1.09239	0.230294
59	Y	0.932706	1.63468	0.374082
60	K	0.939324	1.63568	0.363398
61	L	1.69065	3.02444	0.616025
62	M	1.20617	2.35055	0.274477
63	Q	1.33633	2.38153	0.508588
64	A	0.692322	1.26199	0.229531
65	A	0.872879	1.55021	0.27962
66	S	1.30232	2.56121	0.387808
67	T	1.19038	2.08148	0.439665
68	D	0.93962	1.63658	0.34633
69	A	0.932837	1.62524	0.33813
70	F	0.934109	1.62963	0.36385
71	R	0.927715	1.60385	0.349599
72	P	0.939652	1.63868	0.349573
73	T	0.935593	1.63445	0.327516
74	S	1.66469	2.91725	0.558849
75	P	0.497794	0.894765	0.182136
76	G	0.633829	1.10617	0.237056
77	H	0.936677	1.65508	0.368724
78	S	0.940156	1.65489	0.359893
79	P	0.617979	1.09505	0.230781
80	G	0.933141	1.64052	0.364051
81	V	0.932335	1.6403	0.353357
82	G	0.932883	1.64992	0.36385
83	H	1.3076	2.26023	0.490994
84	D	1.33634	2.66599	0.40342
85	V	1.75941	3.35103	0.494484
86	P	1.28086	2.20355	0.487503
87	P	0.938355	1.63606	0.348738
88	G	1.29878	2.2302	0.474071
89	A	1.30327	2.24578	0.434769
90	V	0.866144	1.56927	0.297941
91	L	0.472235	0.877213	0.154345

## Sheet: OG6
	Residue	Mean dN/dS ratio	HPD interval (upper limit)	HPD interval (lower limit)
1	L	1.22342	2.10389	0.510599
2	N	1.07511	1.82489	0.475754
3	K	0.773815	1.33779	0.320834
4	N	0.761971	1.33858	0.304109
5	X	1.2136	2.04029	0.547765
6	S	1.07302	1.81496	0.4733
7	T	0.727813	1.23849	0.304437
8	X	1.39938	2.36449	0.629186
9	T	0.633772	1.07427	0.26362
10	X	1.38652	2.3578	0.623533
11	A	0.629742	1.06673	0.275598
12	L	0.572443	0.964778	0.240399
13	L	0.70605	1.17742	0.268992
14	L	0.489705	0.821347	0.202016
15	V	2.28752	3.91261	0.869842
16	X	1.65209	2.82297	0.703415
17	L	0.790459	1.28754	0.366505
18	V	1.0533	1.78483	0.456042
19	L	1.66151	2.78431	0.727809
20	F	0.723466	1.21493	0.315867
21	S	0.613182	0.992202	0.282103
22	Q	0.630694	1.05504	0.271539
23	L	1.46347	2.44227	0.631785
24	L	0.922076	1.50618	0.441817
25	A	0.942987	1.60226	0.396159
26	S	1.03132	1.68964	0.482029
27	Q	1.23663	2.09933	0.554983
28	G	0.878404	1.42171	0.399586
29	R	0.642435	1.08603	0.287031
30	P	0.883735	1.42494	0.401524
31	L	0.9094	1.50922	0.431751
32	P	0.710865	1.16843	0.313249
33	X	1.3345	2.22695	0.557763
34	G	0.885771	1.47552	0.381944
35	S	0.780882	1.38034	0.31741
36	Y	1.42179	2.43561	0.582409
37	I	0.703583	1.30077	0.250642
38	T	0.95448	1.63179	0.411586
39	T	1.18489	1.9807	0.507606
40	H	1.0428	1.76688	0.476334
41	G	1.2977	2.20536	0.561773
42	R	0.725396	1.20741	0.345477
43	Y	1.38302	2.27305	0.607965
44	L	0.652733	1.11597	0.29673
45	L	0.725164	1.19273	0.333381
46	S	0.720029	1.18215	0.333097
47	H	0.718747	1.1946	0.316568
48	G	0.778754	1.27676	0.335785
49	N	0.931783	1.54702	0.425045
50	G	1.10238	1.87485	0.468697
51	A	0.90709	1.51612	0.43116
52	V	1.3572	2.22204	0.643575
53	P	0.71095	1.16003	0.312523
54	K	1.21167	2.04805	0.485253
55	G	0.610269	0.98396	0.293433
56	M	1.0725	1.81269	0.502404
57	V	1.1558	1.87985	0.535311
58	E	0.731972	1.20731	0.315403
59	G	0.603418	0.983028	0.258517
60	A	0.91501	1.51769	0.44062
61	V	0.622546	1.018	0.296985
62	S	0.614873	1.00162	0.296902
63	P	0.541185	0.890481	0.241529
64	S	0.882557	1.41984	0.425713
65	S	0.607514	0.993356	0.284747
66	E	0.731006	1.19913	0.31334
67	I	0.566421	0.960209	0.235441
68	H	0.625362	1.0616	0.284643
69	G	0.5268	0.879335	0.226827
70	D	0.899718	1.49258	0.43858
71	N	1.60096	2.77409	0.663893
72	G	0.480651	0.824727	0.192837
73	P	1.40817	2.42082	0.649575
74	M	1.07724	1.81618	0.493411
75	V	0.714074	1.17594	0.31067
76	D	1.17113	1.92065	0.557391
77	V	1.05705	1.74964	0.48545
78	D	0.617421	1.05502	0.271235
79	D	0.988483	1.70819	0.425245
80	V	0.713324	1.16679	0.314115
81	R	0.496	0.832227	0.201599
82	P	0.607836	0.987284	0.284757
83	S	1.15985	1.90983	0.532618
84	N	0.831405	1.38443	0.383247
85	P	0.617098	0.989098	0.279385
86	G	0.890923	1.44055	0.428248
87	H	0.725148	1.21827	0.305177
88	S	0.721033	1.19224	0.31162
89	P	0.61539	0.998886	0.295458
90	G	0.613435	0.989004	0.277525
91	I	0.569335	0.967532	0.248875
92	G	0.615913	1.00582	0.295301
93	H	0.573836	0.985636	0.251004
94	A	1.03915	1.71148	0.473682
95	F	1.04136	1.71069	0.473339
96	V	1.06246	1.774	0.474352
97	N	0.72351	1.2142	0.329955
98	K	1.36546	2.2276	0.604053
99	N	0.895671	1.46926	0.401612
100	G	0.499607	0.839848	0.214705
101	X	1.24505	2.07271	0.534912
102	G	0.971529	1.65766	0.384027
103	R	1.10597	1.87209	0.473468
104	K	1.02977	1.67939	0.46852
105	L	0.610422	0.987298	0.280389

## Sheet: OG7
	Residue	Mean dN/dS ratio	HPD interval (upper limit)	HPD interval (lower limit)
1	M	0.659024	1.14861	0.283543
2	A	0.633425	1.05061	0.269668
3	I	0.972063	1.58961	0.45167
4	S	0.644204	1.10122	0.294218
5	S	1.27161	2.09124	0.597142
6	K	1.30012	2.06932	0.639123
7	T	0.970358	1.59296	0.441979
8	V	1.72055	2.70976	0.847301
9	A	1.02595	1.67959	0.470851
10	V	1.23095	1.96805	0.592925
11	F	0.632586	1.03448	0.285222
12	M	1.65039	2.64906	0.791058
13	L	0.630817	1.01576	0.277491
14	L	0.467681	0.762844	0.218098
15	L	0.706338	1.13504	0.346691
16	S	0.410255	0.680568	0.177982
17	T	1.26168	1.98523	0.603199
18	I	1.71473	2.73827	0.79605
19	F	0.598949	1.14367	0.216554
20	F	0.951386	1.52683	0.444609
21	M	2.02962	3.27048	0.919981
22	Q	0.626786	0.999504	0.300241
23	L	1.01145	1.58896	0.500383
24	S	0.938612	1.52653	0.442831
25	V	1.03566	1.74771	0.451712
26	P	0.399529	0.63582	0.184277
27	X	1.56089	2.42711	0.747174
28	H	0.969305	1.53198	0.432867
29	A	0.407736	0.674017	0.188245
30	R	0.634692	1.04441	0.28927
31	K	1.04059	1.72574	0.453319
32	L	0.463153	0.746301	0.20975
33	E	1.30699	2.02897	0.648554
34	V	1.31537	2.08813	0.616411
35	R	0.606125	1.0543	0.256515
36	A	0.555445	0.904942	0.260643
37	P	0.482345	0.760949	0.212814
38	I	1.6292	2.60951	0.748358
39	I	2.37814	3.77042	1.12438
40	S	2.3262	3.69864	1.13988
41	M	1.73547	2.78508	0.836094
42	H	1.04083	1.66084	0.486898
43	P	1.55476	2.41693	0.777492
44	P	0.695524	1.11409	0.311541
45	C	0.620695	0.985655	0.281686
46	T	0.334886	0.555078	0.139125
47	G	1.53436	2.56973	0.644802
48	R	0.636807	1.03813	0.276781
49	S	1.15533	1.87314	0.563142
50	X	1.61096	2.56514	0.762644
51	L	1.01711	1.57309	0.494629
52	E	1.36318	2.22875	0.654185
53	A	0.783197	1.26089	0.366165
54	P	1.02099	1.61167	0.469432
55	A	1.01789	1.59526	0.509788
56	E	1.1868	2.03598	0.455874
57	Q	0.972297	1.54919	0.481911
58	V	1.32184	2.12854	0.622499
59	D	1.31745	2.16783	0.609787
60	S	0.356878	0.590231	0.157098
61	T	0.39298	0.643552	0.167098
62	T	0.491839	0.806306	0.213665
63	P	0.486945	0.789297	0.234847
64	G	0.332794	0.544372	0.150336
65	H	0.487581	0.776576	0.227542
66	S	0.631295	1.03922	0.277966
67	P	0.472726	0.763395	0.214724
68	S	0.494034	0.79337	0.224885
69	I	0.640881	1.0826	0.271932
70	G	0.628321	1.01126	0.275962
71	H	0.327267	0.534873	0.139093
72	N	0.34463	0.576061	0.155664
73	S	1.03179	1.64949	0.512811
74	P	0.398314	0.645697	0.183506
75	P	0.287521	0.467081	0.120282
76	N	0.404167	0.653672	0.172764

## Sheet: OG8
	Residue	Mean dN/dS ratio	HPD interval (upper limit)	HPD interval (lower limit)
1	M	1.15339	2.35632	0.310526
2	A	0.560117	1.15066	0.133359
3	X	1.44002	2.75506	0.376451
4	X	1.84662	3.54493	0.435665
5	H	0.944021	1.90542	0.249256
6	H	1.35552	2.59505	0.378858
7	K	0.927553	1.85618	0.221895
8	I	1.34787	2.62878	0.364424
9	I	0.928812	1.88098	0.227862
10	X	1.6747	3.31704	0.462165
11	M	0.883516	1.67123	0.297563
12	L	1.41033	2.56667	0.430291
13	V	1.8909	3.44173	0.663419
14	L	0.405266	0.749235	0.117333
15	Y	0.840743	1.51748	0.289982
16	I	0.881499	1.65632	0.299076
17	F	0.848685	1.55665	0.280604
18	I	1.50665	2.97066	0.402191
19	I	1.49109	2.78108	0.48636
20	S	0.534088	0.983215	0.183718
21	I	1.49325	2.82027	0.49728
22	A	0.948284	1.73913	0.308653
23	L	0.841716	1.51335	0.276298
24	Q	0.840885	1.5298	0.286942
25	Q	0.840933	1.51619	0.286883
26	F	0.847827	1.56055	0.295043
27	E	1.89184	3.42482	0.641355
28	L	1.25081	2.22714	0.440517
29	A	1.44474	2.70248	0.497945
30	D	0.840856	1.53148	0.303414
31	A	0.844389	1.5499	0.296803
32	S	0.841407	1.51906	0.27998
33	R	0.559483	0.99873	0.197082
34	F	0.846073	1.54814	0.28558
35	S	0.844079	1.56871	0.289712
36	R	1.83216	3.29099	0.648915
37	F	1.40236	2.53028	0.449712
38	P	0.683912	1.29195	0.187545
39	P	0.663693	1.21551	0.219375
40	P	0.551966	0.986276	0.185796
41	P	0.841133	1.53536	0.293356
42	P	0.412599	0.756998	0.124862
43	V	0.520379	0.940742	0.156946
44	E	0.541426	1.00493	0.177078
45	I	0.842043	1.54638	0.287002
46	I	1.99414	3.68041	0.661526
47	H	0.783348	1.44641	0.248142
48	R	1.23885	2.28932	0.42593
49	E	0.561064	0.996038	0.189424
50	V	0.949004	1.81755	0.303024
51	K	0.983099	2.02145	0.227857
52	S	1.03552	2.14004	0.231447
53	X	1.90563	4.09702	0.410161
54	S	0.9219	1.9035	0.215957
55	S	0.956775	1.99389	0.233235
56	D	1.00039	2.07081	0.242647
57	X	1.47994	2.8936	0.410149
58	F	1.01664	2.09995	0.245344
59	S	0.546923	0.980559	0.188328
60	F	0.418635	0.771407	0.125298
61	N	1.37565	2.49482	0.491032
62	D	1.52438	2.94154	0.37875
63	S	1.38135	2.57506	0.418667
64	K	1.83814	3.82586	0.413793
65	N	1.35583	2.44449	0.488857
66	K	1.36784	2.4471	0.459648
67	Y	0.533553	0.955659	0.165783
68	E	0.844281	1.54163	0.297808
69	K	2.18689	4.5064	0.511968
70	K	1.34079	2.43292	0.482979
71	D	0.840203	1.53883	0.288592
72	I	2.01672	4.13206	0.519028
73	P	0.552129	1.00041	0.186469
74	X	1.2335	2.40366	0.374812
75	V	0.533051	0.962013	0.161444
76	T	0.845975	1.53774	0.286648
77	P	0.525257	0.969582	0.157632
78	G	0.560584	1.00954	0.202345
79	H	0.842067	1.54057	0.296237
80	S	0.841438	1.53082	0.285845
81	P	0.522627	0.961933	0.165273
82	G	0.835693	1.49341	0.287533
83	M	0.883337	1.6686	0.317373
84	G	0.555928	0.987192	0.185441
85	H	0.479765	0.881477	0.14279
86	D	0.842395	1.51397	0.269027
87	T	1.86509	3.36133	0.624656
88	P	0.84486	1.53586	0.280604
89	P	0.415289	0.763668	0.135134
90	G	0.879111	1.57023	0.323783
91	A	1.88879	3.42949	0.617049
92	S	0.907143	1.66852	0.310728

## Sheet: OG9
	Residue	Mean dN/dS ratio	HPD interval (upper limit)	HPD interval (lower limit)
1	M	0.71151	1.21086	0.291642
2	A	0.690942	1.14952	0.298587
3	I	1.33526	2.29529	0.561345
4	F	0.697196	1.16201	0.285853
5	H	1.33226	2.65592	0.438701
6	A	0.693713	1.16312	0.298821
7	T	0.988056	1.8305	0.308756
8	P	1.19592	2.22783	0.444717
9	K	0.701563	1.17922	0.295547
10	C	1.33858	2.25453	0.544676
11	L	1.09342	1.99165	0.358664
12	V	2.10045	4.03975	0.65261
13	I	1.33675	2.26065	0.555996
14	F	1.32245	2.23959	0.525583
15	L	0.68933	1.15639	0.308412
16	A	1.96929	3.35852	0.818204
17	L	0.6907	1.15345	0.306763
18	V	0.69245	1.1551	0.299919
19	A	0.693621	1.16351	0.296354
20	F	0.694796	1.15475	0.285649
21	N	0.563177	0.98053	0.202123
22	G	0.539647	0.920181	0.212732
23	S	0.692093	1.14957	0.294703
24	L	0.691716	1.16089	0.301402
25	L	1.04084	1.78395	0.405599
26	T	1.32758	2.25178	0.558109
27	H	0.700742	1.18521	0.294828
28	C	1.17334	2.23796	0.426414
29	R	0.558659	0.948866	0.227655
30	Q	0.700524	1.1801	0.288937
31	I	0.708913	1.21247	0.302675
32	K	0.705254	1.18563	0.285353
33	P	0.690773	1.16896	0.301086
34	L	0.695507	1.16586	0.310247
35	N	0.55937	0.964534	0.217571
36	Q	0.546416	0.975401	0.175998
37	H	0.702339	1.18926	0.290318
38	S	0.542247	0.924591	0.216849
39	S	0.689633	1.15464	0.300491
40	L	1.21187	2.83273	0.138491
41	N	1.24038	2.39921	0.409337
42	K	1.05239	1.90307	0.394305
43	D	1.32964	2.28529	0.5773
44	T	0.693537	1.15629	0.298884
45	V	0.693707	1.15521	0.298493
46	V	1.0343	1.75693	0.423007
47	L	1.99191	3.47561	0.71661
48	E	2.47929	4.22157	0.976082
49	N	0.646579	1.36352	0.182407
50	N	0.799997	1.60085	0.255003
51	P	0.576366	1.12958	0.158733
52	X	2.05969	3.67389	0.77676
53	P	0.586541	1.16844	0.177509
54	A	2.00483	3.56744	0.76074
55	S	3.36041	5.85712	1.28737
56	V	2.77267	4.8869	1.12742
57	N	1.32876	2.26459	0.566977
58	V	1.46899	2.68814	0.560564
59	P	0.541962	0.926878	0.225234
60	T	0.692955	1.15037	0.297238
61	P	1.32092	2.25375	0.586435
62	S	0.690405	1.14672	0.300063
63	S	0.542061	0.926694	0.225116
64	E	1.33396	2.26408	0.561421
65	K	1.30395	2.20244	0.548167
66	K	0.700689	1.19122	0.305371
67	K	0.700732	1.17253	0.296996
68	V	0.694404	1.15888	0.2886
69	D	1.69715	3.3354	0.534616
70	S	0.68991	1.14761	0.298744
71	F	1.32049	2.21896	0.560157
72	V	1.33122	2.26668	0.563673
73	I	1.94747	3.27787	0.783852
74	P	2.0464	3.52573	0.794641
75	K	0.702121	1.1736	0.290109
76	H	2.57123	4.45548	1.00176
77	G	1.46362	2.66956	0.580503
78	V	0.692262	1.15689	0.29448
79	E	0.70277	1.18563	0.281548
80	G	2.5756	4.35379	1.05754
81	F	1.32729	2.28757	0.54953
82	G	0.693248	1.15913	0.288379
83	D	0.698048	1.15611	0.285776
84	T	0.696413	1.16285	0.302242
85	N	0.70138	1.19192	0.301286
86	A	0.692559	1.13152	0.275514
87	F	0.555814	0.95103	0.224354
88	R	0.482331	0.894845	0.152312
89	P	0.690606	1.15577	0.301286
90	T	0.542475	0.910115	0.205209
91	T	0.545669	0.92355	0.216162
92	P	0.692633	1.15657	0.298032
93	G	0.546774	0.920985	0.225631
94	N	1.3361	2.27181	0.56121
95	S	0.702555	1.18526	0.292377
96	P	0.691697	1.13724	0.288647
97	G	0.693708	1.16377	0.297147
98	V	0.523828	0.909223	0.188227
99	G	0.693101	1.15373	0.292873
100	H	0.696474	1.16127	0.288539
101	R	0.554093	1.00599	0.19157
102	K	0.699331	1.16312	0.279485
103	F	0.699287	1.1675	0.279247
104	A	0.543958	0.928752	0.216465
105	X	2.10261	3.70477	0.852129
106	E	1.33386	2.25142	0.546636
107	D	1.33975	2.29539	0.564914
108	K	1.32052	2.2321	0.530382
109	D	0.701156	1.18158	0.295503
110	M	1.34868	2.30385	0.561534
111	K	1.33516	2.28532	0.545649
112	A	0.693263	1.16713	0.298032
113	T	1.59137	2.74801	0.654677
114	V	0.458557	0.842138	0.159019
115	A	1.03921	1.81073	0.424153
116	V	0.695789	1.15789	0.276272
117	Q	1.92774	3.29097	0.796355
118	S	0.544451	0.969515	0.174058
119	P	0.694582	1.16262	0.294808
120	D	0.70099	1.1686	0.284589
121	V	0.692471	1.16283	0.295157
122	K	0.54867	0.970195	0.173786
123	V	0.690566	1.1377	0.279592
124	H	1.02605	1.80714	0.341606
125	V	0.873597	1.59019	0.268804
126	T	1.03346	1.75953	0.417948
127	E	0.695578	1.15606	0.290018
128	G	0.919067	1.73052	0.290498
129	T	0.540891	0.917446	0.210333
130	E	1.33576	2.27761	0.561504
131	N	1.48225	2.66459	0.561705
132	G	0.690404	1.15509	0.298406
133	F	0.692679	1.16002	0.301562
134	K	0.560304	0.964836	0.193319
135	P	0.689841	1.15606	0.300195
136	T	0.542608	0.931193	0.228182
137	N	0.700993	1.17528	0.297785
138	P	0.465037	0.846337	0.149216
139	G	0.540789	0.923461	0.205049
140	H	0.557274	0.9563	0.221289
141	S	0.699691	1.17672	0.299661
142	P	0.544166	0.931651	0.22565
143	G	0.691077	1.14897	0.299188
144	V	0.695652	1.16339	0.293606
145	G	0.690452	1.15562	0.306493
146	H	0.701141	1.17429	0.288712
147	A	1.34026	2.28862	0.559271
148	Q	0.696	1.15478	0.286704
149	Q	1.08319	1.9547	0.361466
150	N	0.696447	1.17395	0.304436
151	K	1.46747	2.66672	0.537899
152	I	0.696173	1.15345	0.276105
153	G	0.543063	0.91959	0.208749
154	Q	0.694816	1.15931	0.300514

## Sheet: OG10
	Residue	Mean dN/dS ratio	HPD interval (upper limit)	HPD interval (lower limit)
1	M	1.51191	2.46692	0.693871
2	S	0.386897	0.645709	0.172744
3	N	0.408299	0.794557	0.162807
4	K	0.694025	1.21887	0.343403
5	S	0.976329	1.53734	0.460463
6	V	0.819588	1.42053	0.371388
7	S	0.757697	1.24772	0.336435
8	T	1.26284	2.00298	0.615087
9	X	1.70283	2.6978	0.766231
10	I	0.813982	1.37986	0.36662
11	F	0.911629	1.61567	0.374654
12	F	1.26	2.01573	0.618981
13	L	0.357705	0.606788	0.150561
14	X	1.56712	2.44998	0.803751
15	L	0.599813	1.15898	0.149312
16	V	1.14973	1.84573	0.522199
17	V	0.534397	1.00525	0.219449
18	L	0.73137	1.19097	0.328465
19	H	1.1431	1.79898	0.566193
20	G	0.912295	1.62002	0.355711
21	I	1.07528	1.78061	0.484013
22	Q	1.02994	1.66905	0.488848
23	N	1.30167	2.03347	0.642863
24	T	0.697755	1.17743	0.310727
25	E	0.561232	1.07984	0.238721
26	E	0.790174	1.33713	0.35603
27	R	0.549187	1.03183	0.234166
28	H	0.662623	1.11304	0.318713
29	L	0.521266	0.909377	0.226241
30	K	0.829316	1.44177	0.381908
31	T	1.63329	2.63326	0.85951
32	T	0.674914	1.15827	0.323917
33	S	0.779086	1.37109	0.328135
34	L	0.709705	1.25517	0.306579
35	E	0.736285	1.41907	0.256274
36	I	1.29528	2.12866	0.612887
37	E	0.6547	1.21173	0.210621
38	R	1.4331	2.41163	0.625101
39	I	1.76355	2.83427	0.887466
40	Y	0.898232	1.45376	0.43948
41	K	0.922806	1.51182	0.448723
42	K	0.961996	1.58267	0.468039
43	X	2.02619	3.29671	0.996202
44	E	1.4128	2.30344	0.666712
45	A	1.51314	2.40789	0.739394
46	E	1.60175	2.50561	0.780837
47	N	1.6589	2.63804	0.814095
48	P	2.21847	3.62124	1.08271
49	S	1.64323	2.64378	0.817195
50	I	0.73567	1.27321	0.348638
51	V	1.40589	2.19419	0.672534
52	V	0.370108	0.677089	0.154062
53	T	0.939886	1.63762	0.393087
54	Y	1.40319	2.43253	0.574954
55	T	0.591995	1.13158	0.220837
56	R	0.468124	0.835758	0.193109
57	R	0.568739	1.06508	0.225314
58	S	1.27263	2.1025	0.633471
59	V	0.648174	1.12842	0.286021
60	L	0.817753	1.41644	0.351875
61	Q	1.51511	2.38052	0.744195
62	K	1.35239	2.21274	0.630279
63	A	0.852807	1.4116	0.419376
64	V	0.831596	1.45266	0.316786
65	I	0.588295	1.15412	0.171258
66	T	1.32338	2.09782	0.644412
67	H	0.680659	1.15707	0.323722
68	P	0.394013	0.690872	0.169368
69	T	0.812748	1.33038	0.381253
70	D	0.407998	0.796282	0.162929
71	F	0.39603	0.762064	0.153648
72	R	0.574888	1.13696	0.22526
73	P	0.589227	0.970332	0.259154
74	T	0.350346	0.667821	0.144633
75	N	1.51419	2.38187	0.797563
76	P	0.493537	0.820758	0.23284
77	G	0.414344	0.781034	0.180262
78	N	0.5569	1.05967	0.219669
79	S	0.492691	0.967294	0.20521
80	P	0.456119	0.787693	0.203581
81	G	0.38317	0.695788	0.160341
82	V	0.460931	0.836273	0.190568
83	G	0.537957	0.962555	0.226638
84	H	0.397468	0.753029	0.164105
85	S	0.447643	0.808762	0.193182
86	H	1.2593	2.10751	0.565323
87	G	0.337316	0.639762	0.135618
88	R	0.519858	1.05254	0.204391
89	H	0.350714	0.661549	0.138265

[truncated: 24 more sheets: OG11, OG12, OG13, OG14, OG15, OG16, OG17, OG18, OG19, OG20, OG21, OG22, OG23, OG24, OG25, OG26, OG27, OG28, OG29, OG30 …]
