# Supplementary material for: Diversification of the C-TERMINALLY ENCODED PEPTIDE (CEP) gene family in angiosperms, and evolution of plant-family specific CEP genes
Source: BMC Genomics. 2014 Oct 6;15(1):870. doi: 10.1186/1471-2164-15-870 (PMC4197245; doi:10.1186/1471-2164-15-870)
Supplement: Supplementary file 4 — Additional file 4: Viewable with FigTree [ http://tree.bio.ed.ac.uk/software/figtree/ ]. CEP gene tree generated using amino acid sequences, with bootstrap support values. (ZIP 124 KB) [file 12864_2014_6540_MOESM4_ESM.zip]

Archive with 1 entries (1 files):
- 1915133314134003_MOESM4._ESMnex
