# Supplementary material for: Diversification of the C-TERMINALLY ENCODED PEPTIDE (CEP) gene family in angiosperms, and evolution of plant-family specific CEP genes
Source: BMC Genomics. 2014 Oct 6;15(1):870. doi: 10.1186/1471-2164-15-870 (PMC4197245; doi:10.1186/1471-2164-15-870)
Supplement: Supplementary file 4 — Additional file 4: Viewable with FigTree [ http://tree.bio.ed.ac.uk/software/figtree/ ]. CEP gene tree generated using amino acid sequences, with bootstrap support values. (ZIP 124 KB) [file 12864_2014_6540_MOESM4_ESM.zip › 1915133314134003_MOESM4._ESMnex]

#NEXUS

[ SumTrees Version 3.3.1 (May 05 2011) by Jeet Sukumaran and Mark T. Holder. ]
[ Using DendroPy Version 3.12.0 by Jeet Sukumaran and Mark T. Holder. ]
[ Running under Python 2.7.6 (default, Mar 22 2014, 22:59:56) (GCC 4.8.2) on linux2. ]
[ Executed on prometheus by huw@prometheus. ]
[ Basis of split support: ]
[   - '/home/huw/Documents/cep_rsd/ml_trees/ExaML_result.aa-ex-0' ]
[   - '/home/huw/Documents/cep_rsd/ml_trees/ExaML_result.aa-ex-1' ]
[   - '/home/huw/Documents/cep_rsd/ml_trees/ExaML_result.aa-ex-10' ]
[   - '/home/huw/Documents/cep_rsd/ml_trees/ExaML_result.aa-ex-11' ]
[   - '/home/huw/Documents/cep_rsd/ml_trees/ExaML_result.aa-ex-12' ]
[   - '/home/huw/Documents/cep_rsd/ml_trees/ExaML_result.aa-ex-13' ]
[   - '/home/huw/Documents/cep_rsd/ml_trees/ExaML_result.aa-ex-14' ]
[   - '/home/huw/Documents/cep_rsd/ml_trees/ExaML_result.aa-ex-15' ]
[   - '/home/huw/Documents/cep_rsd/ml_trees/ExaML_result.aa-ex-16' ]
[   - '/home/huw/Documents/cep_rsd/ml_trees/ExaML_result.aa-ex-17' ]
[   - '/home/huw/Documents/cep_rsd/ml_trees/ExaML_result.aa-ex-18' ]
[   - '/home/huw/Documents/cep_rsd/ml_trees/ExaML_result.aa-ex-19' ]
[   - '/home/huw/Documents/cep_rsd/ml_trees/ExaML_result.aa-ex-2' ]
[   - '/home/huw/Documents/cep_rsd/ml_trees/ExaML_result.aa-ex-20' ]
[   - '/home/huw/Documents/cep_rsd/ml_trees/ExaML_result.aa-ex-21' ]
[   - '/home/huw/Documents/cep_rsd/ml_trees/ExaML_result.aa-ex-22' ]
[   - '/home/huw/Documents/cep_rsd/ml_trees/ExaML_result.aa-ex-23' ]
[   - '/home/huw/Documents/cep_rsd/ml_trees/ExaML_result.aa-ex-24' ]
[   - '/home/huw/Documents/cep_rsd/ml_trees/ExaML_result.aa-ex-25' ]
[   - '/home/huw/Documents/cep_rsd/ml_trees/ExaML_result.aa-ex-26' ]
[   - '/home/huw/Documents/cep_rsd/ml_trees/ExaML_result.aa-ex-27' ]
[   - '/home/huw/Documents/cep_rsd/ml_trees/ExaML_result.aa-ex-28' ]
[   - '/home/huw/Documents/cep_rsd/ml_trees/ExaML_result.aa-ex-29' ]
[   - '/home/huw/Documents/cep_rsd/ml_trees/ExaML_result.aa-ex-3' ]
[   - '/home/huw/Documents/cep_rsd/ml_trees/ExaML_result.aa-ex-30' ]
[   - '/home/huw/Documents/cep_rsd/ml_trees/ExaML_result.aa-ex-31' ]
[   - '/home/huw/Documents/cep_rsd/ml_trees/ExaML_result.aa-ex-32' ]
[   - '/home/huw/Documents/cep_rsd/ml_trees/ExaML_result.aa-ex-33' ]
[   - '/home/huw/Documents/cep_rsd/ml_trees/ExaML_result.aa-ex-34' ]
[   - '/home/huw/Documents/cep_rsd/ml_trees/ExaML_result.aa-ex-35' ]
[   - '/home/huw/Documents/cep_rsd/ml_trees/ExaML_result.aa-ex-36' ]
[   - '/home/huw/Documents/cep_rsd/ml_trees/ExaML_result.aa-ex-37' ]
[   - '/home/huw/Documents/cep_rsd/ml_trees/ExaML_result.aa-ex-38' ]
[   - '/home/huw/Documents/cep_rsd/ml_trees/ExaML_result.aa-ex-39' ]
[   - '/home/huw/Documents/cep_rsd/ml_trees/ExaML_result.aa-ex-4' ]
[   - '/home/huw/Documents/cep_rsd/ml_trees/ExaML_result.aa-ex-40' ]
[   - '/home/huw/Documents/cep_rsd/ml_trees/ExaML_result.aa-ex-41' ]
[   - '/home/huw/Documents/cep_rsd/ml_trees/ExaML_result.aa-ex-42' ]
[   - '/home/huw/Documents/cep_rsd/ml_trees/ExaML_result.aa-ex-43' ]
[   - '/home/huw/Documents/cep_rsd/ml_trees/ExaML_result.aa-ex-44' ]
[   - '/home/huw/Documents/cep_rsd/ml_trees/ExaML_result.aa-ex-45' ]
[   - '/home/huw/Documents/cep_rsd/ml_trees/ExaML_result.aa-ex-46' ]
[   - '/home/huw/Documents/cep_rsd/ml_trees/ExaML_result.aa-ex-47' ]
[   - '/home/huw/Documents/cep_rsd/ml_trees/ExaML_result.aa-ex-48' ]
[   - '/home/huw/Documents/cep_rsd/ml_trees/ExaML_result.aa-ex-49' ]
[   - '/home/huw/Documents/cep_rsd/ml_trees/ExaML_result.aa-ex-5' ]
[   - '/home/huw/Documents/cep_rsd/ml_trees/ExaML_result.aa-ex-50' ]
[   - '/home/huw/Documents/cep_rsd/ml_trees/ExaML_result.aa-ex-51' ]
[   - '/home/huw/Documents/cep_rsd/ml_trees/ExaML_result.aa-ex-52' ]
[   - '/home/huw/Documents/cep_rsd/ml_trees/ExaML_result.aa-ex-53' ]
[   - '/home/huw/Documents/cep_rsd/ml_trees/ExaML_result.aa-ex-54' ]
[   - '/home/huw/Documents/cep_rsd/ml_trees/ExaML_result.aa-ex-55' ]
[   - '/home/huw/Documents/cep_rsd/ml_trees/ExaML_result.aa-ex-56' ]
[   - '/home/huw/Documents/cep_rsd/ml_trees/ExaML_result.aa-ex-57' ]
[   - '/home/huw/Documents/cep_rsd/ml_trees/ExaML_result.aa-ex-58' ]
[   - '/home/huw/Documents/cep_rsd/ml_trees/ExaML_result.aa-ex-59' ]
[   - '/home/huw/Documents/cep_rsd/ml_trees/ExaML_result.aa-ex-6' ]
[   - '/home/huw/Documents/cep_rsd/ml_trees/ExaML_result.aa-ex-60' ]
[   - '/home/huw/Documents/cep_rsd/ml_trees/ExaML_result.aa-ex-61' ]
[   - '/home/huw/Documents/cep_rsd/ml_trees/ExaML_result.aa-ex-62' ]
[   - '/home/huw/Documents/cep_rsd/ml_trees/ExaML_result.aa-ex-63' ]
[   - '/home/huw/Documents/cep_rsd/ml_trees/ExaML_result.aa-ex-64' ]
[   - '/home/huw/Documents/cep_rsd/ml_trees/ExaML_result.aa-ex-65' ]
[   - '/home/huw/Documents/cep_rsd/ml_trees/ExaML_result.aa-ex-66' ]
[   - '/home/huw/Documents/cep_rsd/ml_trees/ExaML_result.aa-ex-67' ]
[   - '/home/huw/Documents/cep_rsd/ml_trees/ExaML_result.aa-ex-68' ]
[   - '/home/huw/Documents/cep_rsd/ml_trees/ExaML_result.aa-ex-69' ]
[   - '/home/huw/Documents/cep_rsd/ml_trees/ExaML_result.aa-ex-7' ]
[   - '/home/huw/Documents/cep_rsd/ml_trees/ExaML_result.aa-ex-70' ]
[   - '/home/huw/Documents/cep_rsd/ml_trees/ExaML_result.aa-ex-71' ]
[   - '/home/huw/Documents/cep_rsd/ml_trees/ExaML_result.aa-ex-72' ]
[   - '/home/huw/Documents/cep_rsd/ml_trees/ExaML_result.aa-ex-73' ]
[   - '/home/huw/Documents/cep_rsd/ml_trees/ExaML_result.aa-ex-74' ]
[   - '/home/huw/Documents/cep_rsd/ml_trees/ExaML_result.aa-ex-75' ]
[   - '/home/huw/Documents/cep_rsd/ml_trees/ExaML_result.aa-ex-76' ]
[   - '/home/huw/Documents/cep_rsd/ml_trees/ExaML_result.aa-ex-77' ]
[   - '/home/huw/Documents/cep_rsd/ml_trees/ExaML_result.aa-ex-78' ]
[   - '/home/huw/Documents/cep_rsd/ml_trees/ExaML_result.aa-ex-79' ]
[   - '/home/huw/Documents/cep_rsd/ml_trees/ExaML_result.aa-ex-8' ]
[   - '/home/huw/Documents/cep_rsd/ml_trees/ExaML_result.aa-ex-80' ]
[   - '/home/huw/Documents/cep_rsd/ml_trees/ExaML_result.aa-ex-81' ]
[   - '/home/huw/Documents/cep_rsd/ml_trees/ExaML_result.aa-ex-82' ]
[   - '/home/huw/Documents/cep_rsd/ml_trees/ExaML_result.aa-ex-83' ]
[   - '/home/huw/Documents/cep_rsd/ml_trees/ExaML_result.aa-ex-84' ]
[   - '/home/huw/Documents/cep_rsd/ml_trees/ExaML_result.aa-ex-85' ]
[   - '/home/huw/Documents/cep_rsd/ml_trees/ExaML_result.aa-ex-86' ]
[   - '/home/huw/Documents/cep_rsd/ml_trees/ExaML_result.aa-ex-87' ]
[   - '/home/huw/Documents/cep_rsd/ml_trees/ExaML_result.aa-ex-88' ]
[   - '/home/huw/Documents/cep_rsd/ml_trees/ExaML_result.aa-ex-89' ]
[   - '/home/huw/Documents/cep_rsd/ml_trees/ExaML_result.aa-ex-9' ]
[   - '/home/huw/Documents/cep_rsd/ml_trees/ExaML_result.aa-ex-90' ]
[   - '/home/huw/Documents/cep_rsd/ml_trees/ExaML_result.aa-ex-91' ]
[   - '/home/huw/Documents/cep_rsd/ml_trees/ExaML_result.aa-ex-92' ]
[   - '/home/huw/Documents/cep_rsd/ml_trees/ExaML_result.aa-ex-93' ]
[   - '/home/huw/Documents/cep_rsd/ml_trees/ExaML_result.aa-ex-94' ]
[   - '/home/huw/Documents/cep_rsd/ml_trees/ExaML_result.aa-ex-95' ]
[   - '/home/huw/Documents/cep_rsd/ml_trees/ExaML_result.aa-ex-96' ]
[   - '/home/huw/Documents/cep_rsd/ml_trees/ExaML_result.aa-ex-97' ]
[   - '/home/huw/Documents/cep_rsd/ml_trees/ExaML_result.aa-ex-98' ]
[   - '/home/huw/Documents/cep_rsd/ml_trees/ExaML_result.aa-ex-99' ]
[ Began at: 2014-04-16 10:20:12.643130. ]
[ Ended at: 2014-04-16 10:20:25.946312. ]
[ Run time: 0 hour(s), 00 minute(s), 13.303182 second(s). ]
[ 100 trees considered in total for split support assessment. ]
[ Tree rooting as given by tree statement (defaults to unrooted). ]
[ Trees treated as unweighted. ]
[ 847 unique taxa across all trees. ]
[ 20113 unique splits out of 169200 total splits counted. ]
[ 19265 unique non-trivial splits out of 84400 total non-trivial splits counted. ]
[ Split support mapped to trees in: ]
[   - '/home/huw/Documents/cep_rsd/ExaML_result.aa-ex-100' (1 trees) ]
[ Percentage of support for each split indicated by node labels and node metadata. ]
[ Not setting edge lengths on output tree(s). ]


BEGIN TAXA;

    DIMENSIONS NTAX=847;
    TAXLABELS
        GlMA_chr_17_113157 
        GlMA_chr_14_273581 
        GlMA_chr_03_19720 
        BeNA_scf_7080_88 
        GoRA_chr_09_302341 
        GoRA_chr_10_309123 
        ThCA.Ma_chr_8_1804 
        ThCA.Cr_chr_08_1541 
        ThCA.Ma_chr_8_1795 
        GoRA_chr_09_319933 
        GoRA_chr_05_44934 
        CaPA_ctg_1124_137 
        CaPA_ctg_64_5934 
        DiCA_scf_204_432 
        DiCA_scf_477_135 
        AzIN_scf_2043_2_22 
        CiSI_scf_00002_6043 
        CiCL_scf_8_84116 
        AzIN_scf_2207_1_23 
        PoTR_chr_14_7933 
        PoEU_scf_2.1_3612 
        RiCO_ctg_30170_4822 
        HeBR_scf_413830_5 
        HeBR_scf_119199_95 
        JaCU_scf_08269_85 
        MaES_chr_x_67227 
        MaES_chr_x_67218 
        PyCO_scf_00781_604 
        PyBR_scf_190.0_3108 
        PrPE_scf_1_122064 
        PrMU_chr_2_241459 
        MaDO_chr_15_8403 
        PyBR_scf_154.0_460 
        MaDO_chr_15_8414 
        PyBR_scf_154.0_468 
        PyCO_scf_00043_728 
        FrEX_scf_2682_616 
        MiGU_scf_14_91504 
        SeIN_lg_3_62711 
        FrNI_ctg_04412679.1_6 
        FrII_scf_00054285.1_8 
        FrNU_scf_00085996.1_9 
        MuAC_chr_1_53460 
        MuBA_chr_1_49638 
        MuAC_chr_un_random_176676 
        MuBA_chr_un_random_228501 
        MuAC_chr_7_138912 
        MuBA_chr_7_123907 
        AmTR_scf_00157_241 
        AmTR_scf_00157_302 
        EnVE_ctg_22030_4646726_1_11 
        MuAC_chr_3_185713 
        MuBA_chr_3_168239 
        MuAC_chr_6_24028 
        MuBA_chr_6_22482 
        ElGU_chr_7_48393 
        PhDA_scf_000017_10633 
        PhDA_scf_000109_280 
        ElOL_scf_00187_4136 
        ElGU_chr_3_71946 
        MiGU_scf_8_8739 
        OrBR_chr_7_105103 
        PhHE_scf_01003396_771 
        BrDI_chr_1_269090 
        OrSA.Ja_chr_03_226607 
        OrSA.In_chr_03_245043 
        OrBR_chr_3_153092 
        SoBI_chr_01_202134 
        SeIT_chr_9_170607 
        OrSA.In_chr_03_68043 
        OrSA.Ja_chr_03_64155 
        OrBR_chr_3_48668 
        BrDI_chr_1_402157 
        SeIT_chr_9_300311 
        PaHA_scf_147_2812 
        PaVI_chr_09b_67384 
        PaVI_ctg_85087_29 
        SoBI_chr_01_340955 
        PhHE_scf_01004822_313 
        OrBR_chr_9_30468 
        OrSA.In_chr_09_64645 
        SoBI_chr_02_233223 
        SeIT_chr_2_133410 
        PaVI_chr_02a_355897 
        PaHA_scf_45_6570 
        PaVI_chr_02b_133813 
        ZeMA_chr_2_813531 
        ZeMA_chr_7_545502 
        SeIT_chr_2_133426 
        PaVI_chr_02b_133822 
        PaVI_chr_02a_355916 
        PaHA_scf_45_6582 
        BrDI_chr_3_355044 
        TrUR_scf_73978_126 
        AeTA_scf_31116_316 
        HoVU_ctg_96118_25 
        PhHE_scf_01007655_65 
        PhHE_scf_01000559_4478 
        SoBI_chr_07_206797 
        ZeMA_chr_1_871253 
        SeIT_chr_6_126145 
        PaHA_scf_10_16779 
        PaVI_ctg_173587_8 
        PaVI_ctg_05592_97 
        OrSA.Ja_chr_08_91083 
        BrDI_chr_4_169807 
        TrUR_scf_38417_104 
        AeTA_scf_3881_517 
        HoVU_ctg_144873_28 
        HoVU_ctg_1982316_28 
        AeTA_scf_55155_109 
        PhHE_scf_01001027_375 
        PhHE_scf_01003054_1356 
        SoBI_chr_01_340892 
        SoBI_chr_01_340810 
        PaVI_chr_09a_177585 
        PaVI_chr_09b_67367 
        PaHA_scf_147_2797 
        SeIT_chr_9_300249 
        SeIT_chr_9_300280 
        BrDI_chr_1_402044 
        OrBR_chr_3_48638 
        OrSA.Ja_chr_03_64050 
        OrSA.In_chr_03_67955 
        PhHE_scf_01002760_234 
        ElGU_chr_15_38527 
        ElGU_chr_15_77587 
        PhDA_scf_000134_4732 
        ElOL_scf_00904_643 
        ElOL_scf_00733_1061 
        PhDA_scf_001357_177 
        ElGU_chr_15_38349 
        LiUS_scf_74_1464 
        EuCA_ctg_050958_143 
        EuCA_ctg_023293_14 
        EuCA_ctg_007856_3 
        EuGR_scf_566_96 
        AmTR_scf_00157_136 
        AmTR_scf_00157_308 
        AmTR_scf_00157_6341 
        AmTR_scf_00157_6321 
        AmTR_scf_00157_397 
        PiTA_scf_902240_148 
        PiAB_ctg_74949_29 
        AbSI_ctg_3001120_5 
        DiCA_scf_234_262 
        DiCA_scf_234_290 
        BeVU_chr_6.sca003_7759 
        SpOL_scf_25714_168 
        BeVU_chr_6.sca003_7802 
        SpOL_scf_33414_32 
        SeIN_lg_15_9821 
        CaSA.PK_scf_3971_17 
        MoNO_scf_7113_6 
        MoNO_scf_467_1582 
        CuSA_chr_4_70129 
        LaSI_ctg_347625_2 
        CiLA_chr_5_104585 
        CuME_chr_07_6955 
        LiUS_scf_2416_608 
        LiUS_scf_1249_1864 
        NeNU_scf_00003_13710 
        NeNU_scf_00099_7938 
        AqCO_scf_15_2734 
        NeNU_scf_00003_56217 
        NeNU_scf_00099_7001 
        LeAL_scf_30_1510 
        ArTH_chr_5_82453 
        ArLY_scf_8_63506 
        CaRU_scf_8_42181 
        LeAL_scf_72_10087 
        AeAR_scf_8_9492 
        BrRA_chr_07_115031 
        BrRA_chr_02_76978 
        EuSA_scf_6_1171 
        'ScPA chr 2-4 32077' 
        SiIR_scf_8_11159 
        TaHA_scf_10_4 
        BrRA_chr_09_208498 
        NeNU_scf_00099_6923 
        CiAR.Ka_chr_7_28093 
        LuAN_scf_80590_1_7 
        LuAN_scf_76092_52 
        CaCA_lg_06_45397 
        GlMA_chr_11_11263 
        GlMA_chr_01_174721 
        ViAN_ctg_11585_0_37 
        CaCA_lg_10_34423 
        PhVU_chr_03_128143 
        ViAN_scf_2025_131 
        GlMA_chr_17_185246 
        GlMA_chr_05_55563 
        MeTR_scf_ac233112.6_695 
        CaPA_ctg_55_3048 
        SeIN_lg_8_120425 
        MiGU_scf_11_31507 
        SeIN_lg_15_9817 
        FrEX_scf_3900_232 
        CaCH_scf_110772_34 
        SoLY_chr_02_127699 
        SoTU_chr_02_104011 
        NiBE_scf_465_4629 
        NiBE_scf_2639_1487 
        NiTO_scf_10718_593 
        NiTO_ctg_18607_232 
        NiBE_scf_126_2333 
        NiSY_scf_7379_226 
        FrEX_scf_7878_74 
        ThCA.Ma_chr_1_202497 
        ThCA.Cr_chr_01_161958 
        GoRA_chr_07_252200 
        JaCU_scf_07803_17 
        RiCO_ctg_29676_82 
        MaES_chr_xviii_47391 
        MaES_chr_viii_75440 
        PoTR_chr_07_72949 
        PoEU_scf_234.1_363 
        PrPE_scf_7_52280 
        PrMU_chr_8_31271 
        PyBR_scf_145.0_80 
        PyBR_scf_197.0_2336 
        PyBR_scf_520.0_2966 
        EuCA_ctg_045219_187 
        EuCA_scf_751148_11 
        EuGR_scf_6_70588 
        EuCA_ctg_011619_37 
        EuCA_ctg_047439_35 
        EuCA_ctg_050450_46 
        EuGR_scf_9_64047 
        EuGR_scf_9_64398 
        FrVE_lg_6_109525 
        CiLA_chr_1_108400 
        LaSI_ctg_301883_1 
        CuME_chr_08_112760 
        CuSA_chr_6_94315 
        MoNO_scf_123_489 
        CaSA.Fi_ctg_14480433_2 
        GoRA_chr_07_301859 
        SoTU_chr_03_273390 
        SoPI_ctg_870016_5 
        SoLY_chr_03_288882 
        AqCO_scf_15_2745 
        AzIN_scf_42817_1_25 
        CiSI_scf_00006_4984 
        CiCL_scf_7_106293 
        TaHA_scf_10_9 
        ArLY_scf_8_63513 
        ArTH_chr_5_82456 
        AeAR_scf_8_9495 
        'ScPA chr 2-4 32083' 
        LeAL_scf_30_1513 
        EuSA_scf_6_1181 
        SiIR_scf_8_11167 
        BrRA_chr_07_115039 
        EuCA_ctg_045219_150 
        EuGR_scf_9_63945 
        EuGR_scf_9_63505 
        ThCA.Cr_chr_01_161945 
        GoRA_chr_03_227267 
        GoRA_chr_07_252127 
        SpOL_scf_24951_60 
        CiCL_scf_7_106282 
        MaDO_chr_2_149047 
        PyCO_scf_00016_3652 
        PrPE_scf_7_52257 
        PrMU_chr_8_31255 
        FrII_scf_00066163.1_12 
        FrNI_scf_00052972.1_1 
        FrNU_scf_00093857.1_6 
        FrVE_lg_6_109514 
        BeNA_scf_16996_46 
        MoNO_scf_123_476 
        AzIN_scf_42817_1_18 
        MaES_chr_viii_75422 
        CaCA_lg_06_45387 
        PhVU_chr_02_5535 
        ViAN_ctg_11585_0_25 
        MeTR_chr_5_16827 
        CiAR.Ka_chr_8_10022 
        CiAR.Ka_chr_7_28076 
        MeTR_scf_ac233112.6_194 
        CaCA_lg_10_34412 
        ViAN_scf_2025_123 
        PhVU_chr_03_128129 
        GlMA_chr_17_185198 
        GlMA_chr_05_55551 
        LuAN_scf_76000_38 
        LuAN_scf_18977_68 
        LuAN_scf_65780_36 
        LuAN_scf_13935_13 
        CaPA_ctg_55_3035 
        ArIP_chr_05_24674 
        ArDU_chr_05_21712 
        GlMA_chr_11_11247 
        GlMA_chr_01_174715 
        JaCU_scf_19785_4 
        MaES_chr_xviii_47386 
        HeBR_scf_362425_115 
        RiCO_ctg_29676_74 
        PoTR_chr_07_72919 
        PoEU_scf_234.1_307 
        ArIP_chr_05_24681 
        ArDU_chr_05_21732 
        EuGR_scf_9_64376 
        EuCA_ctg_045219_166 
        EuGR_scf_9_64228 
        FrEX_scf_5423_91 
        FrEX_scf_2186_525 
        FrEX_scf_8251_14 
        MiGU_scf_8_8710 
        SeIN_lg_15_9806 
        SeIN_lg_8_120417 
        NiBE_scf_7636_341 
        NiSY_scf_161423_75 
        NiTO_scf_15877_27 
        NiBE_scf_606_2401 
        SoLY_chr_02_73564 
        SoTU_chr_02_57145 
        CaCH_scf_44597_8 
        NiTO_scf_28409_188 
        NiBE_scf_465_4465 
        NiSY_scf_1546_797 
        NiBE_scf_126_1778 
        NiTO_scf_3364_1611 
        CiLA_chr_1_108387 
        CuME_chr_08_112743 
        CuSA_chr_6_94302 
        LaSI_scf_25684_14 
        CaSA.PK_scf_47871_7 
        ArDU_chr_01_22525 
        LiUS_scf_464_9234 
        LiUS_scf_464_9241 
        LiUS_scf_66_415 
        LiUS_scf_488_1504 
        BeNA_scf_7799_40 
        BeNA_scf_47625_4 
        ViAN_ctg_11418_0_91 
        ViAN_scf_11539_37 
        PhVU_chr_03_136183 
        MeTR_chr_8_74208 
        CiAR.Ka_chr_7_183045 
        GlMA_chr_16_156497 
        CaCA_scf_132880_33 
        GlMA_chr_16_157456 
        GlMA_chr_16_157295 
        PhVU_chr_02_189930 
        ArDU_chr_05_606935 
        ArIP_chr_05_897879 
        LuAN_scf_35677_71 
        LuAN_scf_79499_72 
        LuAN_scf_51909_121 
        MeTR_chr_5_33061 
        CiAR.De_lg_3_44114 
        MeTR_chr_5_33063 
        MeTR_chr_5_197996 
        CaCA_lg_11_231024 
        LoJA_chr_2_54742 
        GlMA_chr_09_118964 
        GlMA_chr_01_142070 
        DiCA_scf_6523_40 
        DiCA_scf_6587_48 
        EnVE_scf_22030_78542_116 
        MuAC_chr_9_62965 
        MuBA_chr_9_55857 
        EnVE_ctg_22030_27790_1_28 
        MuAC_chr_1_141422 
        MuBA_chr_1_126682 
        BrDI_chr_1_534811 
        AeTA_scf_7016_496 
        TrUR_scf_69099_94 
        HoVU_ctg_853286_22 
        PhHE_scf_01000933_232 
        OrBR_chr_6_74540 
        OrSA.Ja_chr_06_127008 
        OrGL_chr_06_44603 
        OrSA.In_chr_06_125382 
        ZeMA_chr_5_1636826 
        SoBI_chr_10_225742 
        SoBI_chr_07_234975 
        ZeMA_chr_4_856145 
        PaVI_ctg_280593_10 
        PaVI_ctg_02119_158 
        PaVI_chr_04b_8397 
        PaHA_scf_31_12006 
        PaVI_ctg_16368_16 
        SeIT_chr_4_167625 
        ViVI_chr_2_50414 
        FrEX_scf_3403_77 
        FrEX_scf_2486_721 
        DiCA_scf_82_1375 
        MiGU_scf_5_94256 
        BeVU_chr_5.sca002_29411 
        SpOL_scf_24951_21 
        MaES_chr_xii_50581 
        MaES_scf_01179_505 
        HeBR_scf_420305_30 
        RiCO_ctg_29827_2918 
        SoTU_chr_12_140322 
        SoPI_ctg_6592119_8 
        NiTO_scf_22023_508 
        NiBE_scf_1510_2572 
        NiSY_scf_3607_327 
        CaCH_scf_179831_16 
        CaAN_chr_12_556914 
        NiSY_scf_28833_905 
        NiBE_scf_5078_118 
        CaCH_scf_166197_23 
        SoPI_ctg_5086539_16 
        SoTU_chr_08_156316 
        NiTO_scf_16588_177 
        NiSY_scf_26250_274 
        NiBE_scf_118_3224 
        NiTO_scf_9645_1400 
        NiBE_scf_58_1749 
        JaCU_scf_14397_13 
        HeBR_scf_114295_32 
        EuCA_ctg_011241_14 
        EuGR_scf_4_135215 
        KaFE_scf_1366140_229 
        KaFE_scf_1373279_129 
        AzIN_scf_23221_3_16 
        CiSI_scf_00028_3838 
        DiCA_scf_1239_8 
        DiCA_scf_1661_256 
        SeIN_lg_1_108355 
        SeIN_lg_1_108320 
        GoRA_chr_04_120962 
        ThCA.Cr_chr_03_68864 
        EuGR_scf_5_238372 
        EuGR_scf_5_333937 
        EuGR_scf_5_240944 
        EuGR_scf_5_333720 
        EuCA_scf_629621_2 
        EuGR_scf_5_238225 
        EuGR_scf_5_238235 
        EuCA_ctg_018397_212 
        EuCA_ctg_010936_1 
        EuGR_scf_5_333963 
        CaSA.Fi_ctg_14483977_3 
        CaSA.PK_scf_63384_15 
        MoNO_scf_256_2508 
        CaRU_scf_4_63114 
        ArLY_scf_4_85025 
        ArTH_chr_2_76174 
        TaHA_scf_21_4981 
        TaHA_scf_2_25572 
        AeAR_scf_9_3455 
        BrRA_chr_05_14020 
        BrRA_chr_03_161871 
        BrRA_chr_04_64576 
        'ScPA chr 4-6 41886' 
        SiIR_scf_1042_47125 
        EuSA_scf_10_49408 
        LeAL_scf_26_8556 
        'ScPA chr 1-1 34613' 
        BrRA_chr_08_95395 
        ArTH_chr_1_36231 
        CaRU_scf_1_36405 
        EuSA_scf_5_91806 
        EuSA_scf_5_91852 
        EuSA_scf_5_91709 
        SiIR_scf_43_14573 
        LeAL_scf_38_774 
        PoEU_scf_14.1_5334 
        PoTR_scf_376_64 
        PyBR_scf_136.0_4568 
        PyCO_scf_00343_1191 
        FrNI_scf_00040543.1_3 
        PrMU_chr_7_107295 
        PrPE_scf_5_119216 
        AqCO_scf_63_6175 
        CiLA_chr_11_92040 
        CuME_chr_07_17885 
        CuSA_chr_4_27432 
        LaSI_ctg_303226_5 
        ArDU_chr_01_322 
        PiGL_ctg_167815528_5_4 
        PiAB_ctg_18434_210 
        PiGL_ctg_162771921_0_12 
        PiTA_scf_306645_59 
        PiSY_ctg_6288925_3 
        PiTA_scf_888115_424 
        PiTA_scf_585603_36 
        PiTA_scf_184314_493 
        PiGL_ctg_165564112_0_3 
        PiAB_ctg_433845_9 
        PiGL_ctg_165043132_0_3 
        PiAB_ctg_18434_18 
        PiGL_ctg_167910995_40_6 
        PiGL_ctg_168012670_1_14 
        PiGL_ctg_168152959_3_5 
        PiGL_ctg_168009378_8_28 
        PiTA_scf_880179.2_309 
        PiTA_scf_185885_469 
        PiTA_scf_t8959_80 
        PiTA_scf_789033_82 
        PiTA_scf_t3921_3572 
        PiTA_scf_901296_275 
        PiTA_scf_t3921_878 
        PiTA_ctg_30790360_8 
        PiTA_scf_274065_340 
        PiTA_scf_764609.2_440 
        PiTA_scf_893549.1_72 
        PiTA_scf_889979.2_160 
        PiTA_scf_645052_44 
        PiTA_scf_44548_262 
        PiTA_ctg_32464818_318 
        PiTA_scf_t2391_529 
        PiTA_scf_769235.2_28 
        PiTA_scf_t7716_19726 
        PiTA_ctg_32558370_921 
        PiTA_scf_t7716_19745 
        PiTA_scf_370214_14 
        PiTA_scf_t5839_2326 
        PiTA_scf_365587_807 
        PiAB_ctg_3289_442 
        AbSI_ctg_3356250_5 
        PiSY_ctg_10265915_4 
        PiTA_scf_881528_51 
        PiGL_ctg_167936109_6_41 
        PiGL_ctg_30784271_0_25 
        PiAB_ctg_490634_20 
        PiAB_ctg_9991140_55 
        PiGL_ctg_167670474_0_12 
        PiGL_ctg_164078179_0_4 
        PoTR_chr_01_83162 
        PoEU_scf_34.1_3572 
        GnGN_ctg_139619_2 
        LiUS_scf_650_806 
        SoTU_chr_02_126880 
        CaCH_scf_102917_242 
        CaAN_chr_02_413985 
        NiTO_scf_31316_86 
        NiSY_scf_25424_227 
        SoPI_ctg_6742575_3 
        SoTU_chr_03_20601 
        NiTO_scf_3364_1326 
        NiSY_scf_35720_248 
        NiBE_scf_1697_919 
        NiBE_scf_465_3928 
        CaSA.Fi_ctg_14326822_1 
        PhDA_scf_001357_165 
        LuAN_scf_68177_1_18 
        PhVU_chr_03_128036 
        MeTR_scf_ac233112.6_181 
        ViAN_scf_14509_12 
        CaCA_scf_133302_184 
        GlMA_chr_05_53925 
        GlMA_chr_17_184482 
        PhVU_chr_03_128027 
        GlMA_chr_17_184446 
        CiAR.Ka_chr_7_28005 
        MeTR_scf_ac233112.6_159 
        MeTR_ctg_59554_7 
        CiAR.Ka_chr_7_27979 
        LuAN_scf_14424_14 
        LuAN_scf_76000_49 
        LuAN_scf_13705_12 
        CaCA_lg_06_45369 
        GlMA_chr_11_11233 
        GlMA_chr_01_174694 
        CaCA_scf_133302_222 
        PyCO_scf_00781_665 
        PyBR_scf_190.0_3174 
        ViAN_scf_14509_28 
        PhVU_chr_03_128057 
        GlMA_chr_17_184560 
        GlMA_chr_17_184876 
        CaCA_lg_10_34380 
        NeNU_scf_00045_24649 
        NeNU_scf_00096_5431 
        NeNU_scf_00099_6989 
        LiUS_scf_2416_588 
        LiUS_scf_1249_1842 
        'ScPA chr 2-4 32069' 
        SiIR_scf_8_11146 
        BrRA_chr_07_115013 
        TaHA_scf_10_1346 
        TaHA_scf_33_10708 
        ArTH_chr_1_42237 
        ArTH_chr_1_118662 
        ArLY_scf_2_10720 
        ArLY_scf_8_33647 
        AeAR_scf_13_713 
        CaRU_scf_5_58226 
        ArLY_scf_5_79011 
        ArTH_chr_3_89083 
        EuSA_scf_16_7797 
        BrRA_chr_09_146618 
        'ScPA chr 5-1 14490' 
        BrRA_chr_01_110059 
        SiIR_scf_20_535 
        LeAL_scf_217_537 
        BrRA_chr_09_208495 
        PhDA_scf_000143_2896 
        ElGU_chr_11_150068 
        ElOL_scf_00542_907 
        LeAL_scf_72_10083 
        ArLY_scf_8_63500 
        ArTH_chr_5_82449 
        CaRU_scf_8_42174 
        EuSA_scf_6_1164 
        SpOL_scf_33414_69 
        BeVU_chr_6.sca003_7843 
        TaHA_scf_3_40860 
        AeAR_scf_22_2 
        EuSA_scf_15_6297 
        'ScPA chr 4-2 333' 
        SiIR_scf_29_6054 
        ArTH_chr_2_30559 
        CaRU_scf_4_3263 
        LeAL_scf_12_1266 
        ArLY_scf_4_5700 
        CiLA_chr_1_108332 
        CuSA_chr_6_94274 
        CuME_chr_08_112716 
        EuGR_scf_6_192772 
        SpPO_chr_4_56998 
        MiGU_scf_8_8694 
        FrEX_scf_8460_10 
        FrEX_scf_20018_3 
        FrEX_scf_14360_8 
        SpOL_scf_21396_72 
        CaCA_scf_133302_238 
        GlMA_chr_17_184765 
        PhVU_chr_03_153596 
        ArIP_chr_05_24658 
        ArDU_chr_05_21700 
        LuAN_scf_76092_44 
        LuAN_scf_92387_1_2 
        CaCA_lg_06_45335 
        PhVU_chr_02_5513 
        GlMA_chr_01_174682 
        GlMA_chr_11_11219 
        CaCA_scf_127737_1130 
        MeTR_ctg_74316_18 
        CiAR.Ka_chr_7_27960 
        ArDU_chr_01_262 
        ArIP_chr_01_784210 
        MeTR_scf_ac233112.6_165 
        NeNU_scf_00099_6847 
        AqCO_scf_15_2747 
        NeNU_scf_00003_56181 
        MoNO_scf_123_420 
        CaSA.Fi_ctg_14469617_5 
        GoRA_chr_08_258111 
        GoRA_chr_03_227227 
        GoRA_chr_03_227124 
        GoRA_chr_03_227090 
        ThCA.Ma_chr_1_202452 
        ThCA.Cr_chr_01_161913 
        ThCA.Ma_chr_1_202461 
        ThCA.Cr_chr_01_161924 
        FrVE_lg_6_109489 
        FrNI_scf_00104625.1_5 
        FrII_scf_00001632.1_18 
        FrNU_scf_00078196.1_20 
        PyCO_scf_19577_8 
        PyBR_scf_4.0_9723 
        MaDO_chr_15_179568 
        PyBR_scf_197.0_2325 
        PyBR_scf_520.0_2920 
        PrPE_scf_7_52240 
        EuCA_ctg_031336_177 
        EuCA_ctg_055172_400 
        EuGR_scf_6_193319 
        EuGR_scf_9_63568 
        EuCA_ctg_025488_37 
        EuGR_scf_9_63890 
        EuGR_scf_6_193586 
        EuGR_scf_9_63899 
        EuCA_ctg_025488_47 
        EuGR_scf_9_63713 
        EuCA_ctg_004830_158 
        EuGR_scf_6_193261 
        EuGR_scf_6_193234 
        BeNA_scf_29328_15 
        BeNA_scf_14434_133 
        BeNA_scf_16996_34 
        SeIN_lg_15_9726 
        DiCA_scf_234_274 
        DiCA_scf_234_252 
        BeVU_chr_6.sca003_7722 
        SpOL_scf_25714_134 
        FrEX_scf_7878_96 
        FrEX_scf_1891_617 
        TaHA_scf_33_10698 
        AqCO_scf_15_2715 
        'ScPA chr 2-4 32057' 
        EuSA_scf_6_1153 
        BrRA_chr_07_114992 
        BrRA_chr_02_76900 
        SiIR_scf_8_11134 
        ArLY_scf_8_63492 
        CaRU_scf_8_42165 
        LeAL_scf_72_10060 
        ArTH_chr_5_82442 
        AeAR_scf_8_9481 
        MaES_chr_viii_35996 
        HeBR_scf_155851_143 
        HeBR_scf_155851_130 
        HeBR_scf_155851_99 
        JaCU_scf_12633_34 
        MaES_chr_xviii_47367 
        RiCO_ctg_29676_38 
        PoTR_chr_05_109127 
        PoEU_scf_354.1_775 
        PoTR_chr_07_72626 
        PoTR_chr_07_72718 
        PoEU_scf_234.1_139 
        TaHA_scf_3_40844 
        ArTH_chr_2_30548 
        ArLY_scf_4_5687 
        CaRU_scf_4_3227 
        LeAL_scf_12_1242 
        'ScPA chr 4-2 312' 
        BrRA_chr_04_29832 
        BrRA_chr_09_128063 
        SiIR_scf_29_6036 
        EuSA_scf_15_6258 
        LiUS_scf_2416_569 
        LiUS_scf_1249_1817 
        EuGR_scf_8_418547 
        EuGR_scf_8_418605 
        EuCA_ctg_052267_53 
        KaFE_scf_1368498_122 
        KaFE_scf_1360502_67 
        AzIN_scf_2708_1_18 
        AzIN_scf_8125_2_25 
        AzIN_scf_2043_2_3 
        AzIN_scf_2708_2_45 
        AzIN_scf_2708_1_30 
        AzIN_scf_2708_2_71 
        CiCL_scf_7_106244 
        NiBE_scf_769_350 
        NiSY_scf_12155_205 
        ThCA.Ma_chr_8_113480 
        AmTR_scf_00011_26680 
        AqCO_scf_15_2726 
        CiAR.Ka_chr_7_28012 
        NeNU_scf_00003_56239 
        CaSA.Fi_ctg_5361018_3 
        NiBE_scf_465_3946 
        NiBE_scf_2240_2140 
        NiSY_scf_25424_251 
        NiTO_scf_15877_6 
        NiBE_scf_606_2307 
        NiSY_scf_32511_111 
        CaCH_scf_102917_258 
        CaAN_chr_02_414002 
        CaRU_scf_8_42175 
        MiGU_scf_8_8701 
        FrEX_scf_5019_23 
        FrEX_scf_3405_191 
        SeIN_lg_15_9787 
        FrEX_scf_233_540 
        FrEX_scf_2186_496 
        CaPA_ctg_55_3031 
        PoEU_scf_234.1_203 
        PoTR_chr_07_72858 
        PoTR_chr_05_109193 
        PoEU_scf_623.1_696 
        PoEU_scf_354.1_893 
        HeBR_scf_155851_157 
        RiCO_ctg_29676_57 
        JaCU_scf_02121_40 
        MaES_chr_xviii_47380 
        HeBR_scf_243691_91 
        MaES_chr_viii_36047 
        CiLA_chr_2_56957 
        UtGI_scf_00238_177 
        CuSA_chr_2_34874 
        CuME_chr_11_2084 
        CiSI_scf_00006_4959 
        AzIN_scf_17876_1_26 
        AzIN_scf_2043_2_19 
        AzIN_scf_18451_1_5 
        EuCA_ctg_007672_9 
        EuGR_scf_8_418792 
        EuCA_ctg_023562_313 
        EuGR_scf_8_418858 
        EuCA_ctg_051094_155 
        EuGR_scf_8_418948 
        EuGR_scf_8_418581 
        EuCA_ctg_034442_93 
        EuCA_ctg_023562_269 
        EuGR_scf_8_418753 
        EuCA_ctg_023562_184 
        EuGR_scf_8_418665 
        EuCA_ctg_001783_232 
        EuCA_ctg_001863_24 
        EuCA_ctg_001783_193 
        EuCA_ctg_011137_153 
        EuGR_scf_8_143712 
        MaDO_chr_2_149034 
        PyBR_scf_4.0_9791 
        PyCO_scf_00016_3634 
        FrVE_lg_6_109503 
        FrNI_ctg_04327039.1_4 
        PrPE_scf_7_52252 
        PrMU_chr_8_31248 
        MaDO_chr_15_179591 
        PyCO_scf_03185_22 
        PyBR_scf_520.0_2943 
        ThCA.Ma_chr_1_202475 
        GoRA_chr_07_301853 
        ThCA.Cr_chr_00_28530 
        GoRA_chr_03_227308 
        GoRA_chr_03_4174 
        GoRA_chr_03_227254 
        GoRA_chr_03_227119 
        GoRA_chr_03_227185 
        GoRA_chr_03_227050 
        GoRA_chr_03_227048 
        BeNA_scf_14434_160 
        BrRA_chr_04_76977 
        BrRA_chr_04_76968 
        AeAR_scf_2092_3 
        EuSA_scf_7_63503 
        'ScPA chr 1-2 6237' 
        BrRA_chr_08_110158 
        SiIR_scf_24_20762 
        LeAL_scf_17_1975 
        CaRU_scf_1_50368 
        ArLY_scf_1_64585 
        ArTH_chr_1_53133 
        TaHA_scf_12_14888 
        GoRA_chr_09_43257 
        KaFE_scf_1368498_168 
        AmTR_scf_00270_119 
        AmTR_scf_00240_74 
        AmTR_scf_00240_313 
        AmTR_scf_00270_48 
        AmTR_scf_00676_17 
        PhVU_chr_01_290172 
        LuAN_scf_82446_1_15 
        MeTR_chr_1_15289 
        ArDU_chr_08_250174 
        CaCA_lg_07_34851 
        ViAN_scf_5923_20 
        PhVU_chr_09_158890 
        GlMA_chr_06_276641 
        LoJA_chr_5_164713 
        LuAN_scf_72448_2_5 
        ArIP_chr_06_412349 
        ArDU_chr_06_314502 
        CaCA_scf_132748_1420 
  ;
END;

BEGIN TREES;

    TREE 0 = [&U] (GlMA_chr_17_113157:1.04733278176e-06[&support=100.0],((GlMA_chr_14_273581:0.0335761486329[&support=100.0][&length_mean=0.0315514903888,length_median=0.0293580703287,length_sd=0.0231428172208,length_hpd95={1.04733278176e-06,0.0759600576588},length_quant_5_95={1.04733278176e-06,0.0751951257278},length_range={1.04733278176e-06,0.0987642442031}],GlMA_chr_03_19720:1.04733278176e-06[&support=100.0][&length_mean=0.000450745516341,length_median=1.04733278176e-06,length_sd=0.00235716375783,length_hpd95={1.04733278176e-06,1.04733278176e-06},length_quant_5_95={1.04733278176e-06,1.04733278176e-06},length_range={1.04733278176e-06,0.016701729198}])80:0.0428762328761[&support=80.0][&length_mean=0.0433473999592,length_median=0.0428593638918,length_sd=0.0294757146543,length_hpd95={1.04733278176e-06,0.0984294086996},length_quant_5_95={1.04733278176e-06,0.0915017091906},length_range={1.04733278176e-06,0.115659358045}],((((((ArIP_chr_06_412349:1.04733278176e-06[&support=100.0][&length_mean=1.04733278176e-06,length_median=1.04733278176e-06,length_sd=5.35924892564e-14,length_hpd95={1.04733278176e-06,1.04733278176e-06},length_quant_5_95={1.04733278176e-06,1.04733278176e-06},length_range={1.04733278176e-06,1.04733278176e-06}],ArDU_chr_06_314502:1.04733278176e-06[&support=100.0][&length_mean=1.04733278176e-06,length_median=1.04733278176e-06,length_sd=5.35924892564e-14,length_hpd95={1.04733278176e-06,1.04733278176e-06},length_quant_5_95={1.04733278176e-06,1.04733278176e-06},length_range={1.04733278176e-06,1.04733278176e-06}])100:0.461403637247[&support=100.0][&length_mean=0.470703602837,length_median=0.48302937052,length_sd=0.113923469241,length_hpd95={0.248272629527,0.660612022969},length_quant_5_95={0.264944445414,0.644481768552},length_range={0.219333347986,0.724638859992}],LuAN_scf_82446_1_15:0.311586792546[&support=100.0][&length_mean=0.320208593265,length_median=0.308900532887,length_sd=0.102694507635,length_hpd95={0.158359071606,0.543958418501},length_quant_5_95={0.162045204059,0.511219782981},length_range={0.0774576235535,0.549898785101}])56:0.0701005776338[&support=56.0][&length_mean=0.101090229314,length_median=0.0930572076324,length_sd=0.0546057212308,length_hpd95={1.04733278176e-06,0.179314427051},length_quant_5_95={0.0408562276031,0.175883521397},length_range={1.04733278176e-06,0.345847657473}],((CaCA_lg_07_34851:0.227384843598[&support=100.0][&length_mean=0.271247091363,length_median=0.267563552112,length_sd=0.0959624178544,length_hpd95={0.0966471781875,0.418620048834},length_quant_5_95={0.101977558801,0.407794181831},length_range={0.0498145554474,0.576899546165}],(GlMA_chr_06_276641:0.128321706828[&support=100.0][&length_mean=0.128678834339,length_median=0.13276836876,length_sd=0.0532151793585,length_hpd95={0.0290243655542,0.233196331613},length_quant_5_95={0.049179358927,0.216674919666},length_range={1.04733278176e-06,0.274410529778}],(PhVU_chr_09_158890:0.116148869663[&support=100.0][&length_mean=0.124403123593,length_median=0.123065391104,length_sd=0.050493256693,length_hpd95={0.0323220977651,0.227718543479},length_quant_5_95={0.0434321340562,0.211707644258},length_range={1.04733278176e-06,0.24389088852}],ViAN_scf_5923_20:0.0885008231922[&support=100.0][&length_mean=0.0820142408234,length_median=0.0808193239554,length_sd=0.039459612329,length_hpd95={1.04733278176e-06,0.148978728833},length_quant_5_95={0.0108270513942,0.145565388699},length_range={1.04733278176e-06,0.168824574542}])84:0.0604653804358[&support=84.0][&length_mean=0.0635228825314,length_median=0.050277089063,length_sd=0.0424983812737,length_hpd95={1.04733278176e-06,0.138295985598},length_quant_5_95={0.000260770863296,0.130647783423},length_range={1.04733278176e-06,0.236433272337}])89:0.154791933465[&support=89.0][&length_mean=0.159637507335,length_median=0.150121891616,length_sd=0.0597931707704,length_hpd95={0.0554450211077,0.268491545459},length_quant_5_95={0.0668205883605,0.256643321842},length_range={0.0502158890552,0.317428421287}])91:0.217243350565[&support=91.0][&length_mean=0.222469393981,length_median=0.225204065912,length_sd=0.0758600592576,length_hpd95={0.0681958719696,0.352254920069},length_quant_5_95={0.097842400247,0.344231616075},length_range={0.0290762468741,0.440081315143}],(((((((((AmTR_scf_00157_308:0.0984510136547[&support=100.0][&length_mean=0.099445108596,length_median=0.097356442438,length_sd=0.0539782236567,length_hpd95={1.04733278176e-06,0.214381793825},length_quant_5_95={0.020698482298,0.200454180848},length_range={1.04733278176e-06,0.271326935829}],(AmTR_scf_00157_136:0.0790914759838[&support=100.0][&length_mean=0.0626073426859,length_median=0.059364487322,length_sd=0.0366229569885,length_hpd95={1.04733278176e-06,0.12051520998},length_quant_5_95={1.04733278176e-06,0.120442209652},length_range={1.04733278176e-06,0.163412472013}],((AmTR_scf_00157_6321:0.126885290948[&support=100.0][&length_mean=0.119325881472,length_median=0.111332583173,length_sd=0.0518935964959,length_hpd95={0.015606864419,0.243920879732},length_quant_5_95={0.0387592501444,0.203200778332},length_range={1.04733278176e-06,0.275150641253}],AmTR_scf_00157_6341:0.0336546700421[&support=100.0][&length_mean=0.0386135384505,length_median=0.0346925299479,length_sd=0.0274207041447,length_hpd95={1.04733278176e-06,0.0864147356116},length_quant_5_95={1.04733278176e-06,0.0850159648666},length_range={1.04733278176e-06,0.156496198214}])56:0.0148671269527[&support=56.0][&length_mean=0.0259492443261,length_median=0.0225786201264,length_sd=0.0136770161051,length_hpd95={0.0127466171928,0.0505785861402},length_quant_5_95={0.0135916638154,0.0484326591906},length_range={0.0127466171928,0.0751007387739}],AmTR_scf_00157_397:0.180527655143[&support=100.0][&length_mean=0.162827927648,length_median=0.161404015888,length_sd=0.0579502934022,length_hpd95={0.0453417815443,0.258395353269},length_quant_5_95={0.0721055005593,0.250569519384},length_range={0.020255787802,0.336070354499}])54:0.0157197860485[&support=54.0][&length_mean=0.0294127197707,length_median=0.029909311456,length_sd=0.0188187316938,length_hpd95={1.04733278176e-06,0.0652148940847},length_quant_5_95={1.04733278176e-06,0.0640190968669},length_range={1.04733278176e-06,0.0888166648344}])46:0.04677697314[&support=46.0][&length_mean=0.0586318318745,length_median=0.056396635673,length_sd=0.0326805869499,length_hpd95={1.04733278176e-06,0.133843582901},length_quant_5_95={1.04733278176e-06,0.114399118773},length_range={1.04733278176e-06,0.154940295255}])89:0.371597799484[&support=89.0][&length_mean=0.335564624362,length_median=0.339981981204,length_sd=0.121792760811,length_hpd95={0.109588866318,0.571991439466},length_quant_5_95={0.138843180149,0.533257286721},length_range={0.068586738377,0.618008097322}],(GnGN_ctg_139619_2:0.25860809143[&support=100.0][&length_mean=0.353086630811,length_median=0.334881180488,length_sd=0.162667039743,length_hpd95={0.0609472362608,0.652600599976},length_quant_5_95={0.0766256805169,0.617015322155},length_range={1.04733278176e-06,0.791047476284}],(PiTA_scf_902240_148:0.240498963949[&support=100.0][&length_mean=0.2926384997,length_median=0.263738518289,length_sd=0.134949156781,length_hpd95={0.106461439622,0.576104455812},length_quant_5_95={0.121280637223,0.558487685472},length_range={0.0649436500372,0.761946862343}],(PiAB_ctg_74949_29:0.0536936386742[&support=100.0][&length_mean=0.0588862600382,length_median=0.0497832755074,length_sd=0.0560568562806,length_hpd95={1.04733278176e-06,0.160909099536},length_quant_5_95={1.04733278176e-06,0.15999011719},length_range={1.04733278176e-06,0.215534993658}],AbSI_ctg_3001120_5:0.229898157188[&support=100.0][&length_mean=0.216036661257,length_median=0.208463820031,length_sd=0.0830158381724,length_hpd95={0.0472049835524,0.352928731072},length_quant_5_95={0.0666413304141,0.34882767217},length_range={0.0472049835524,0.482472915975}])86:0.221006192208[&support=86.0][&length_mean=0.214441241423,length_median=0.193417858123,length_sd=0.0984109622773,length_hpd95={0.0642292338694,0.450918897706},length_quant_5_95={0.0737375463241,0.421517108249},length_range={0.0373169960476,0.509786689965}])97:0.423919997057[&support=97.0][&length_mean=0.466545861399,length_median=0.425982791618,length_sd=0.253970839629,length_hpd95={0.0643437496221,1.01532960383},length_quant_5_95={0.125791753619,0.919636856428},length_range={0.0643437496221,1.42397741616}])17:0.150138220698[&support=17.0][&length_mean=0.214901944442,length_median=0.230393932469,length_sd=0.113528277412,length_hpd95={0.0175214693317,0.397084751228},length_quant_5_95=None,length_range={0.0175214693317,0.397084751228}])2:0.0286556465604[&support=2.0][&length_mean=0.080877546736,length_median=0.080877546736,length_sd=0.0376233702272,length_hpd95=None,length_quant_5_95={0.107481286955,0.107481286955},length_range={0.0542738065173,0.107481286955}],(EnVE_scf_22030_78542_116:0.157469653822[&support=100.0][&length_mean=0.223057821323,length_median=0.189831877601,length_sd=0.186757152447,length_hpd95={1.04733278176e-06,0.633154410657},length_quant_5_95={1.04733278176e-06,0.574160572934},length_range={1.04733278176e-06,0.776536122843}],((MuBA_chr_1_126682:1.04733278176e-06[&support=100.0][&length_mean=1.04733278176e-06,length_median=1.04733278176e-06,length_sd=5.35924892564e-14,length_hpd95={1.04733278176e-06,1.04733278176e-06},length_quant_5_95={1.04733278176e-06,1.04733278176e-06},length_range={1.04733278176e-06,1.04733278176e-06}],MuAC_chr_1_141422:0.0432479119978[&support=100.0][&length_mean=0.050324851165,length_median=0.0505198900176,length_sd=0.0329595168747,length_hpd95={1.04733278176e-06,0.108923462999},length_quant_5_95={1.04733278176e-06,0.104996789643},length_range={1.04733278176e-06,0.136368002269}])100:0.21130696476[&support=100.0][&length_mean=0.411104169282,length_median=0.357014439829,length_sd=0.24779287071,length_hpd95={0.0350354742727,0.920647596189},length_quant_5_95={0.0956047240675,0.840971301793},length_range={0.0350354742727,1.19622263205}],(EnVE_ctg_22030_27790_1_28:0.0726243198372[&support=100.0][&length_mean=0.0617826131845,length_median=0.060895397376,length_sd=0.0417302297192,length_hpd95={1.04733278176e-06,0.137194455238},length_quant_5_95={1.04733278176e-06,0.129610173968},length_range={1.04733278176e-06,0.178315089467}],(MuAC_chr_9_62965:0.0214911945112[&support=100.0][&length_mean=0.0219079571943,length_median=0.0210420516079,length_sd=0.0233461284036,length_hpd95={1.04733278176e-06,0.0747385062544},length_quant_5_95={1.04733278176e-06,0.06750687},length_range={1.04733278176e-06,0.0893453870699}],MuBA_chr_9_55857:0.0199083936319[&support=100.0][&length_mean=0.0124078668936,length_median=1.04733278176e-06,length_sd=0.0175896844695,length_hpd95={1.04733278176e-06,0.0496285436859},length_quant_5_95={1.04733278176e-06,0.0421889252054},length_range={1.04733278176e-06,0.0891551699326}])63:0.00852159592852[&support=63.0][&length_mean=0.0257912075069,length_median=0.0106370503086,length_sd=0.0372647338159,length_hpd95={1.04733278176e-06,0.113527711414},length_quant_5_95={1.04733278176e-06,0.0949159480242},length_range={1.04733278176e-06,0.187696210338}])79:0.412599986679[&support=79.0][&length_mean=0.369960744278,length_median=0.350081391715,length_sd=0.183621100144,length_hpd95={0.083927871483,0.756046693224},length_quant_5_95={0.10397348489,0.701737695368},length_range={1.04733278176e-06,1.00727838346}])64:0.365538622084[&support=64.0][&length_mean=0.352554234942,length_median=0.314358281758,length_sd=0.173387956484,length_hpd95={0.107867860653,0.780784225565},length_quant_5_95={0.107867860653,0.732976907017},length_range={0.005435990206,0.780784225565}])41:0.390709582391[&support=41.0][&length_mean=0.363262122171,length_median=0.332219733184,length_sd=0.161840145046,length_hpd95={0.131365006038,0.599931040242},length_quant_5_95={0.150045746981,0.598900857131},length_range={0.131365006038,1.05471595639}])1:0.167378106002[&support=1.0][&length_mean=0.26920198433,length_median=0.26920198433,length_sd=inf,length_hpd95=None,length_quant_5_95={0.26920198433,0.26920198433},length_range={0.26920198433,0.26920198433}],((PoTR_chr_01_83162:1.04733278176e-06[&support=100.0][&length_mean=0.0217361279028,length_median=1.04733278176e-06,length_sd=0.0367722515609,length_hpd95={1.04733278176e-06,0.105132910964},length_quant_5_95={1.04733278176e-06,0.101762368567},length_range={1.04733278176e-06,0.156769391801}],PoEU_scf_34.1_3572:0.0618769333469[&support=100.0][&length_mean=0.0436111341709,length_median=0.031573815006,length_sd=0.0407089637585,length_hpd95={1.04733278176e-06,0.122129711756},length_quant_5_95={1.04733278176e-06,0.121008241878},length_range={1.04733278176e-06,0.159918319421}])100:0.667243074393[&support=100.0][&length_mean=0.560393761091,length_median=0.523986284118,length_sd=0.200998899569,length_hpd95={0.251711373743,0.922892269186},length_quant_5_95={0.279597395742,0.842783394007},length_range={0.0994343334765,1.35188484816}],(MiGU_scf_8_8739:0.372297603826[&support=100.0][&length_mean=0.339648670023,length_median=0.316338066008,length_sd=0.187333503318,length_hpd95={1.04733278176e-06,0.708920020054},length_quant_5_95={0.0876076770052,0.660734037295},length_range={1.04733278176e-06,0.898937275613}],SeIN_lg_15_9821:0.362095618906[&support=100.0][&length_mean=0.403117970017,length_median=0.378739473142,length_sd=0.17904288534,length_hpd95={0.0307558512807,0.726719059759},length_quant_5_95={0.133094087224,0.704225449094},length_range={0.0307558512807,0.87495449683}])43:0.18076586557[&support=43.0][&length_mean=0.235807552417,length_median=0.236192720402,length_sd=0.123301155483,length_hpd95={0.0703907089798,0.497369749737},length_quant_5_95={0.0703907089798,0.455650499817},length_range={0.0323785967737,0.497369749737}])0:0.0510999926773[&support=0.0])0:0.103243918199[&support=0.0],(((BeVU_chr_6.sca003_7759:0.312509662512[&support=100.0][&length_mean=0.278568272187,length_median=0.266543613633,length_sd=0.0842440903874,length_hpd95={0.157686554061,0.48317301172},length_quant_5_95={0.157686554061,0.443937467225},length_range={0.120015069348,0.48317301172}],SpOL_scf_25714_168:0.229633666815[&support=100.0][&length_mean=0.262329590968,length_median=0.256614871592,length_sd=0.0778173569438,length_hpd95={0.117876262487,0.395587226605},length_quant_5_95={0.131009968685,0.391579735022},length_range={0.112735803622,0.489805336406}])96:0.270160198151[&support=96.0][&length_mean=0.296827567351,length_median=0.2801237387,length_sd=0.136153913112,length_hpd95={0.0576367477858,0.56517798067},length_quant_5_95={0.0960583501069,0.500920262423},length_range={1.04733278176e-06,0.775693848368}],(DiCA_scf_234_290:0.177153381872[&support=100.0][&length_mean=0.161489011105,length_median=0.175023419172,length_sd=0.0638556619914,length_hpd95={0.0391886683533,0.304203349978},length_quant_5_95={0.0435442425242,0.251069403247},length_range={1.04733278176e-06,0.312144748824}],DiCA_scf_234_262:0.220213397757[&support=100.0][&length_mean=0.220550775343,length_median=0.207070211904,length_sd=0.0794306640362,length_hpd95={0.094081423439,0.398612125759},length_quant_5_95={0.0987932226101,0.360540007058},length_range={0.0270735896911,0.438466937817}])79:0.159606600218[&support=79.0][&length_mean=0.158919753814,length_median=0.14386534641,length_sd=0.101524777805,length_hpd95={1.04733278176e-06,0.341699422157},length_quant_5_95={0.0201266229825,0.308318418111},length_range={1.04733278176e-06,0.521165868292}])95:0.524485343239[&support=95.0][&length_mean=0.404851625826,length_median=0.392446480536,length_sd=0.157670064112,length_hpd95={0.128284968779,0.715531600229},length_quant_5_95={0.129989470385,0.672149574765},length_range={1.04733278176e-06,0.848756689583}],(((EuGR_scf_8_418547:0.0200220256378[&support=100.0][&length_mean=0.03361860277,length_median=0.0240559234831,length_sd=0.037484896056,length_hpd95={1.04733278176e-06,0.10260477369},length_quant_5_95={1.04733278176e-06,0.102440314764},length_range={1.04733278176e-06,0.180957640767}],(EuGR_scf_8_418605:1.04733278176e-06[&support=100.0][&length_mean=0.00103513981576,length_median=1.04733278176e-06,length_sd=0.00273210156923,length_hpd95={1.04733278176e-06,0.00767581771744},length_quant_5_95={1.04733278176e-06,0.00724562706819},length_range={1.04733278176e-06,0.016184641655}],EuCA_ctg_052267_53:0.0115599075369[&support=100.0][&length_mean=0.0084048425663,length_median=0.00746075219064,length_sd=0.00968148836203,length_hpd95={1.04733278176e-06,0.0256197268671},length_quant_5_95={1.04733278176e-06,0.0242089742575},length_range={1.04733278176e-06,0.0397624648457}])99:0.114775932801[&support=99.0][&length_mean=0.10438209547,length_median=0.100797201669,length_sd=0.0513986429283,length_hpd95={0.0154357082557,0.196819898339},length_quant_5_95={0.0289104529703,0.187590668578},length_range={1.04733278176e-06,0.23419089522}])100:0.663802485633[&support=100.0][&length_mean=0.530328560926,length_median=0.527694887979,length_sd=0.138132207239,length_hpd95={0.250924830837,0.79895301392},length_quant_5_95={0.31345926995,0.775070036251},length_range={0.204286308953,0.927800695011}],((((((((ThCA.Cr_chr_01_161913:0.012897493272[&support=100.0][&length_mean=0.0137967340692,length_median=0.0126540424474,length_sd=0.0143357702919,length_hpd95={1.04733278176e-06,0.0453865126107},length_quant_5_95={1.04733278176e-06,0.0436568232974},length_range={1.04733278176e-06,0.0740159977401}],ThCA.Ma_chr_1_202452:0.0148916699849[&support=100.0][&length_mean=0.0136445149892,length_median=0.013416649253,length_sd=0.0148710367668,length_hpd95={1.04733278176e-06,0.043619277149},length_quant_5_95={1.04733278176e-06,0.039773156653},length_range={1.04733278176e-06,0.0691446836678}])100:0.478345811651[&support=100.0][&length_mean=0.457442377814,length_median=0.445721825739,length_sd=0.129488704544,length_hpd95={0.23976741798,0.707699703871},length_quant_5_95={0.284256121384,0.688569494464},length_range={0.0912775983775,0.913502880132}],(ThCA.Ma_chr_1_202461:0.0233858617638[&support=100.0][&length_mean=0.0150543573821,length_median=0.0115635876033,length_sd=0.017638818446,length_hpd95={1.04733278176e-06,0.0579053707328},length_quant_5_95={1.04733278176e-06,0.0503927418876},length_range={1.04733278176e-06,0.0733634147828}],ThCA.Cr_chr_01_161924:1.04733278176e-06[&support=100.0][&length_mean=0.000337037146204,length_median=1.04733278176e-06,length_sd=0.00335989813422,length_hpd95={1.04733278176e-06,1.04733278176e-06},length_quant_5_95={1.04733278176e-06,1.04733278176e-06},length_range={1.04733278176e-06,0.033600028675}])73:0.0556516220831[&support=73.0][&length_mean=0.082102738303,length_median=0.071232470747,length_sd=0.0473038553879,length_hpd95={0.0167968570762,0.192533063126},length_quant_5_95={0.0284805872696,0.172185534743},length_range={1.04733278176e-06,0.24215299764}])61:0.0645534999833[&support=61.0][&length_mean=0.0995056633766,length_median=0.0874705879591,length_sd=0.0406310580404,length_hpd95={0.0439727701701,0.192651035382},length_quant_5_95={0.0447715509406,0.182445296162},length_range={0.0412228768208,0.20968260337}],(GoRA_chr_08_258111:0.404053355791[&support=100.0][&length_mean=0.412658463393,length_median=0.405928991325,length_sd=0.103796597415,length_hpd95={0.251918409095,0.651084637486},length_quant_5_95={0.253439035711,0.605920770488},length_range={0.175865289396,0.767621214754}],((GoRA_chr_03_227124:0.103264379783[&support=100.0][&length_mean=0.0864605732901,length_median=0.0805836584905,length_sd=0.0441645740049,length_hpd95={0.0128356392374,0.167550169088},length_quant_5_95={0.0243834694624,0.167069626825},length_range={0.0128356392374,0.21113927902}],GoRA_chr_03_227227:0.0168805671282[&support=100.0][&length_mean=0.0176959388378,length_median=0.0165279578079,length_sd=0.0174401422152,length_hpd95={1.04733278176e-06,0.051941472378},length_quant_5_95={1.04733278176e-06,0.0513902058021},length_range={1.04733278176e-06,0.0786965702154}])63:0.03417461995[&support=63.0][&length_mean=0.0447279181019,length_median=0.0422078250852,length_sd=0.0230195295265,length_hpd95={0.00847051377035,0.0886768446435},length_quant_5_95={0.00958202511054,0.0857385824371},length_range={1.04733278176e-06,0.0994715674517}],GoRA_chr_03_227090:0.177038618596[&support=100.0][&length_mean=0.176412638929,length_median=0.166954630614,length_sd=0.056460328297,length_hpd95={0.0728811110749,0.310351439337},length_quant_5_95={0.0784197819586,0.286781462585},length_range={0.0511873330949,0.341822032026}])99:0.129145260454[&support=99.0][&length_mean=0.132194885803,length_median=0.126031910654,length_sd=0.0598124948783,length_hpd95={0.0452959197135,0.262272666137},length_quant_5_95={0.0452959197135,0.23438722321},length_range={1.04733278176e-06,0.262272666137}])55:0.0524807946816[&support=55.0][&length_mean=0.0693040603869,length_median=0.0657134300718,length_sd=0.0393594345701,length_hpd95={1.04733278176e-06,0.139402168832},length_quant_5_95={0.00451912047104,0.138422915592},length_range={1.04733278176e-06,0.174975619619}])91:0.329094323418[&support=91.0][&length_mean=0.261848742495,length_median=0.262142079662,length_sd=0.0889525528439,length_hpd95={0.109182613279,0.482123387722},length_quant_5_95={0.116038113544,0.411465622293},length_range={0.0580468359127,0.512202698352}],(CiCL_scf_7_106244:0.199079333566[&support=100.0][&length_mean=0.199074725122,length_median=0.201571980757,length_sd=0.0719372453918,length_hpd95={0.0646135912233,0.339849477571},length_quant_5_95={0.0872327329579,0.309688626372},length_range={1.04733278176e-06,0.391993392049}],(AzIN_scf_2708_1_18:0.256060891259[&support=100.0][&length_mean=0.221498231779,length_median=0.2286938684,length_sd=0.0705018560841,length_hpd95={0.0716324800353,0.343734223905},length_quant_5_95={0.0840832101223,0.318553067552},length_range={1.04733278176e-06,0.400114001689}],(((AzIN_scf_2708_1_30:0.0745295383341[&support=100.0][&length_mean=0.0649056821693,length_median=0.0638985991016,length_sd=0.0357204084686,length_hpd95={1.04733278176e-06,0.12026903815},length_quant_5_95={1.04733278176e-06,0.119944936192},length_range={1.04733278176e-06,0.144233166944}],AzIN_scf_2708_2_71:0.152469210476[&support=100.0][&length_mean=0.158175141822,length_median=0.156014531242,length_sd=0.0454836587793,length_hpd95={0.0866367514664,0.25485579941},length_quant_5_95={0.0906600589401,0.235028215106},length_range={0.0396294159855,0.305053787949}])71:0.0622141770497[&support=71.0][&length_mean=0.0528265071367,length_median=0.0555740213463,length_sd=0.0274353584288,length_hpd95={1.04733278176e-06,0.0927989656974},length_quant_5_95={0.0100000958242,0.0925619028871},length_range={1.04733278176e-06,0.139703004983}],((AzIN_scf_2043_2_3:0.121974475264[&support=100.0][&length_mean=0.103965472283,length_median=0.103992950403,length_sd=0.0401735607113,length_hpd95={0.0309807610987,0.187457267811},length_quant_5_95={0.0397545507856,0.177408883459},length_range={1.04733278176e-06,0.202243179542}],AzIN_scf_2708_2_45:0.118624833661[&support=100.0][&length_mean=0.115472541122,length_median=0.125884437375,length_sd=0.0571283409697,length_hpd95={1.04733278176e-06,0.191190569773},length_quant_5_95={1.04733278176e-06,0.187030049945},length_range={1.04733278176e-06,0.245427113261}])82:0.139479981129[&support=82.0][&length_mean=0.110288019171,length_median=0.107471633805,length_sd=0.0444423745371,length_hpd95={0.0326905392342,0.194927539116},length_quant_5_95={0.044044299679,0.187593858819},length_range={0.0281051694734,0.211055707125}],AzIN_scf_8125_2_25:0.0868682458737[&support=100.0][&length_mean=0.0810894816741,length_median=0.0805669948203,length_sd=0.0376045772709,length_hpd95={0.0210542436615,0.162095559838},length_quant_5_95={0.0210542436615,0.145675850808},length_range={1.04733278176e-06,0.162095559838}])26:0.0140214633077[&support=26.0][&length_mean=0.0303950813627,length_median=0.0319985669175,length_sd=0.0118305933797,length_hpd95={0.0121260417763,0.0500457617922},length_quant_5_95=None,length_range={0.0121260417763,0.0500457617922}])20:1.04733278176e-06[&support=20.0][&length_mean=0.0343827133224,length_median=0.034930082951,length_sd=0.0309284531452,length_hpd95={1.04733278176e-06,0.0880019712386},length_quant_5_95=None,length_range={1.04733278176e-06,0.0880019712386}],AzIN_scf_2043_2_22:0.436132733373[&support=100.0][&length_mean=0.389173036794,length_median=0.382869490344,length_sd=0.152562701934,length_hpd95={0.123384459638,0.702784327751},length_quant_5_95={0.140104522255,0.630862274811},length_range={1.04733278176e-06,0.736515315732}])33:0.0571025560002[&support=33.0][&length_mean=0.0689040494297,length_median=0.0609038642866,length_sd=0.0293747526864,length_hpd95={0.0296515307447,0.128250412145},length_quant_5_95={0.0296515307447,0.116225608405},length_range={1.04733278176e-06,0.128250412145}])34:0.0324686949934[&support=34.0][&length_mean=0.0549190996202,length_median=0.0470321619664,length_sd=0.0364746690176,length_hpd95={1.04733278176e-06,0.12455615328},length_quant_5_95={1.04733278176e-06,0.111554402109},length_range={1.04733278176e-06,0.138132246015}])48:0.139780971978[&support=48.0][&length_mean=0.133726945571,length_median=0.131955449367,length_sd=0.0537033594815,length_hpd95={0.0248353835088,0.235183972691},length_quant_5_95={0.0248353835088,0.216630631734},length_range={0.017655786823,0.235183972691}])8:0.0630833151213[&support=8.0][&length_mean=0.084873549287,length_median=0.0872860865467,length_sd=0.0374380399028,length_hpd95=None,length_quant_5_95={0.131406125944,0.131406125944},length_range={0.0448405481054,0.131406125944}],(((PoTR_chr_05_109127:0.0228992388067[&support=100.0][&length_mean=0.0188452727405,length_median=0.0117792439166,length_sd=0.0188341552345,length_hpd95={1.04733278176e-06,0.0576266380058},length_quant_5_95={1.04733278176e-06,0.0547115784435},length_range={1.04733278176e-06,0.0732015119927}],PoEU_scf_354.1_775:1.04733278176e-06[&support=100.0][&length_mean=0.00305727182279,length_median=1.04733278176e-06,length_sd=0.0085075427227,length_hpd95={1.04733278176e-06,0.025071002266},length_quant_5_95={1.04733278176e-06,0.0247484720645},length_range={1.04733278176e-06,0.0429500652006}])94:0.148513821449[&support=94.0][&length_mean=0.134382742744,length_median=0.134360456679,length_sd=0.0561248168765,length_hpd95={0.0425650277616,0.249841908449},length_quant_5_95={0.0454942092923,0.236635386832},length_range={1.04733278176e-06,0.313624002171}],(PoEU_scf_234.1_139:0.0480210534661[&support=100.0][&length_mean=0.0383108474347,length_median=0.0354795475299,length_sd=0.0277079093046,length_hpd95={1.04733278176e-06,0.0860820370558},length_quant_5_95={1.04733278176e-06,0.0833910578744},length_range={1.04733278176e-06,0.120002238756}],(PoTR_chr_07_72718:1.04733278176e-06[&support=100.0][&length_mean=1.04733278176e-06,length_median=1.04733278176e-06,length_sd=5.35924892564e-14,length_hpd95={1.04733278176e-06,1.04733278176e-06},length_quant_5_95={1.04733278176e-06,1.04733278176e-06},length_range={1.04733278176e-06,1.04733278176e-06}],PoTR_chr_07_72626:0.0112870327467[&support=100.0][&length_mean=0.0120291882478,length_median=0.0111908492638,length_sd=0.0110866887593,length_hpd95={1.04733278176e-06,0.0341736992896},length_quant_5_95={1.04733278176e-06,0.0340006309209},length_range={1.04733278176e-06,0.0500791682793}])100:0.00970241126538[&support=100.0][&length_mean=0.0116682510459,length_median=0.00881644172455,length_sd=0.0137877530261,length_hpd95={1.04733278176e-06,0.0427227959245},length_quant_5_95={1.04733278176e-06,0.0425247084719},length_range={1.04733278176e-06,0.0487181631865}])91:0.108480803148[&support=91.0][&length_mean=0.117546397671,length_median=0.114447893021,length_sd=0.0581218303348,length_hpd95={1.04733278176e-06,0.212794490528},length_quant_5_95={0.0197549587219,0.207927365511},length_range={1.04733278176e-06,0.303691254526}])79:0.249550364536[&support=79.0][&length_mean=0.192122991638,length_median=0.203195193611,length_sd=0.0731582452354,length_hpd95={0.0548051032593,0.323016966111},length_quant_5_95={0.057316119295,0.312638639626},length_range={1.04733278176e-06,0.338678037266}],(((MaES_chr_viii_35996:0.201689368142[&support=100.0][&length_mean=0.183479027736,length_median=0.187103505525,length_sd=0.0633038603029,length_hpd95={0.0712442596304,0.324568464804},length_quant_5_95={0.0745058014847,0.275855607215},length_range={1.04733278176e-06,0.331901980795}],(HeBR_scf_155851_143:0.0628313518419[&support=100.0][&length_mean=0.0634094780803,length_median=0.0661955986384,length_sd=0.0314043102655,length_hpd95={1.04733278176e-06,0.113835342762},length_quant_5_95={0.0129835571164,0.112649749975},length_range={1.04733278176e-06,0.152441710548}],(HeBR_scf_155851_99:0.115165509948[&support=100.0][&length_mean=0.117040335241,length_median=0.112850775079,length_sd=0.0449729283495,length_hpd95={0.0504612111177,0.238102238161},length_quant_5_95={0.0551850701176,0.207589469651},length_range={1.04733278176e-06,0.248969257566}],HeBR_scf_155851_130:0.128278190845[&support=100.0][&length_mean=0.131535280875,length_median=0.129623706939,length_sd=0.0389608320507,length_hpd95={0.0660006006005,0.204453492197},length_quant_5_95={0.0724119168754,0.195307397371},length_range={0.0584405335685,0.224035244292}])61:0.0205493482628[&support=61.0][&length_mean=0.0340498492361,length_median=0.0262587677048,length_sd=0.0216652476993,length_hpd95={1.04733278176e-06,0.0753223189552},length_quant_5_95={0.0115854469251,0.0720502505022},length_range={1.04733278176e-06,0.111394683383}])71:0.0462041889082[&support=71.0][&length_mean=0.0469806814677,length_median=0.0417943421928,length_sd=0.0291961500088,length_hpd95={1.04733278176e-06,0.1141630196},length_quant_5_95={1.04733278176e-06,0.0957319212041},length_range={1.04733278176e-06,0.129953576486}])43:0.0184958267811[&support=43.0][&length_mean=0.0321928640478,length_median=0.03081847238,length_sd=0.018778953534,length_hpd95={1.04733278176e-06,0.0744058940625},length_quant_5_95={1.04733278176e-06,0.0688618297176},length_range={1.04733278176e-06,0.0848607827412}],MaES_chr_xviii_47367:0.0866246148362[&support=100.0][&length_mean=0.069962222399,length_median=0.0666036500522,length_sd=0.0380797867772,length_hpd95={1.04733278176e-06,0.145561282031},length_quant_5_95={0.0160362336573,0.141341946216},length_range={1.04733278176e-06,0.189306321231}])64:0.106353652727[&support=64.0][&length_mean=0.128482366174,length_median=0.123333861471,length_sd=0.0373237892439,length_hpd95={0.0514044492942,0.199626194149},length_quant_5_95={0.0708773972072,0.186190832773},length_range={0.0514044492942,0.227543074317}],(RiCO_ctg_29676_38:0.236470192728[&support=100.0][&length_mean=0.252037639296,length_median=0.248000563904,length_sd=0.0885005360471,length_hpd95={0.069920668035,0.397305513518},length_quant_5_95={0.105613392125,0.39627631494},length_range={0.069920668035,0.500235939949}],JaCU_scf_12633_34:0.331888119118[&support=100.0][&length_mean=0.332640665738,length_median=0.326488406041,length_sd=0.0860760099425,length_hpd95={0.163518941458,0.486363286911},length_quant_5_95={0.198400104703,0.485399973702},length_range={0.163518941458,0.720490631683}])71:0.0923875715723[&support=71.0][&length_mean=0.103898354873,length_median=0.0987797969727,length_sd=0.0586048641201,length_hpd95={0.00589396940306,0.215572778508},length_quant_5_95={0.0116095612533,0.19884406694},length_range={1.04733278176e-06,0.251777821069}])67:0.081513101366[&support=67.0][&length_mean=0.11052611782,length_median=0.0971305551856,length_sd=0.0553583367769,length_hpd95={0.0265381033906,0.242986216433},length_quant_5_95={0.0301823275868,0.227190694796},length_range={0.0078646964988,0.247043318009}])27:0.124668811656[&support=27.0][&length_mean=0.11228921142,length_median=0.101077030878,length_sd=0.0545683991653,length_hpd95={0.0497883658372,0.279027698719},length_quant_5_95=None,length_range={0.0497883658372,0.279027698719}])1:0.0344056431883[&support=1.0][&length_mean=0.0786143070573,length_median=0.0786143070573,length_sd=inf,length_hpd95=None,length_quant_5_95={0.0786143070573,0.0786143070573},length_range={0.0786143070573,0.0786143070573}],((((FrVE_lg_6_109489:0.0176178844537[&support=100.0][&length_mean=0.0137693419266,length_median=0.0113184384764,length_sd=0.0150388768977,length_hpd95={1.04733278176e-06,0.0441769224055},length_quant_5_95={1.04733278176e-06,0.0439266260683},length_range={1.04733278176e-06,0.0537914278975}],(FrNI_scf_00104625.1_5:1.04733278176e-06[&support=100.0][&length_mean=1.04733278176e-06,length_median=1.04733278176e-06,length_sd=5.35924892564e-14,length_hpd95={1.04733278176e-06,1.04733278176e-06},length_quant_5_95={1.04733278176e-06,1.04733278176e-06},length_range={1.04733278176e-06,1.04733278176e-06}],(FrII_scf_00001632.1_18:0.0109021424409[&support=100.0][&length_mean=0.0116625465856,length_median=0.0106887804385,length_sd=0.0120124076172,length_hpd95={1.04733278176e-06,0.0353984582033},length_quant_5_95={1.04733278176e-06,0.0353624619233},length_range={1.04733278176e-06,0.0454011762433}],FrNU_scf_00078196.1_20:0.022011391971[&support=100.0][&length_mean=0.0214525265115,length_median=0.0215000753579,length_sd=0.0158053133545,length_hpd95={1.04733278176e-06,0.0534194010506},length_quant_5_95={1.04733278176e-06,0.0508855396896},length_range={1.04733278176e-06,0.0571602978868}])27:1.04733278176e-06[&support=27.0][&length_mean=1.04733278176e-06,length_median=1.04733278176e-06,length_sd=0.0,length_hpd95={1.04733278176e-06,1.04733278176e-06},length_quant_5_95=None,length_range={1.04733278176e-06,1.04733278176e-06}])83:0.00429626273419[&support=83.0][&length_mean=0.00953142619,length_median=0.00490782689849,length_sd=0.011356900359,length_hpd95={1.04733278176e-06,0.0335301228122},length_quant_5_95={1.04733278176e-06,0.0328105975191},length_range={1.04733278176e-06,0.0455498610636}])96:0.293334367879[&support=96.0][&length_mean=0.328822682157,length_median=0.337183932582,length_sd=0.0928251460743,length_hpd95={0.127957879804,0.449957929418},length_quant_5_95={0.162794974886,0.447003564261},length_range={0.127957879804,0.652819832056}],(PrPE_scf_7_52240:0.171558048352[&support=100.0][&length_mean=0.17783575933,length_median=0.173608857732,length_sd=0.0568668204736,length_hpd95={0.0792052787874,0.279064585129},length_quant_5_95={0.0880995127314,0.275062070226},length_range={0.0705835346839,0.344274127287}],(((MaDO_chr_15_179568:0.0100136562983[&support=100.0][&length_mean=0.0106737860033,length_median=0.00987897415859,length_sd=0.0109774035633,length_hpd95={1.04733278176e-06,0.0313752551359},length_quant_5_95={1.04733278176e-06,0.0309601199376},length_range={1.04733278176e-06,0.041555314711}],PyBR_scf_197.0_2325:1.04733278176e-06[&support=100.0][&length_mean=1.04733278176e-06,length_median=1.04733278176e-06,length_sd=5.35924892564e-14,length_hpd95={1.04733278176e-06,1.04733278176e-06},length_quant_5_95={1.04733278176e-06,1.04733278176e-06},length_range={1.04733278176e-06,1.04733278176e-06}])75:1.04733278176e-06[&support=75.0][&length_mean=1.04733278176e-06,length_median=1.04733278176e-06,length_sd=4.38319376005e-14,length_hpd95={1.04733278176e-06,1.04733278176e-06},length_quant_5_95={1.04733278176e-06,1.04733278176e-06},length_range={1.04733278176e-06,1.04733278176e-06}],PyBR_scf_520.0_2920:0.0202471313623[&support=100.0][&length_mean=0.0186137523039,length_median=0.0194356084615,length_sd=0.0134263016372,length_hpd95={1.04733278176e-06,0.0442501229554},length_quant_5_95={1.04733278176e-06,0.0425037064543},length_range={1.04733278176e-06,0.0527604412016}])100:0.0542257289845[&support=100.0][&length_mean=0.04418318504,length_median=0.0426476406457,length_sd=0.0300488038259,length_hpd95={1.04733278176e-06,0.105288573726},length_quant_5_95={1.04733278176e-06,0.0938274388983},length_range={1.04733278176e-06,0.120260476517}],(PyCO_scf_19577_8:0.0104366390135[&support=100.0][&length_mean=0.0116378602799,length_median=0.0103527227258,length_sd=0.0110773843596,length_hpd95={1.04733278176e-06,0.0322726134654},length_quant_5_95={1.04733278176e-06,0.0317482288085},length_range={1.04733278176e-06,0.0544064193612}],PyBR_scf_4.0_9723:0.0213602570019[&support=100.0][&length_mean=0.0216640833081,length_median=0.0205731535021,length_sd=0.0136684233895,length_hpd95={1.04733278176e-06,0.0456339311101},length_quant_5_95={1.04733278176e-06,0.0452582456151},length_range={1.04733278176e-06,0.067216110377}])95:0.0604551347554[&support=95.0][&length_mean=0.061636546298,length_median=0.0570974505967,length_sd=0.0341219979636,length_hpd95={0.0122394128758,0.134482389306},length_quant_5_95={0.0136032615688,0.12139246381},length_range={0.00170414290097,0.144402642387}])80:0.0809399511817[&support=80.0][&length_mean=0.088344009663,length_median=0.0836710117597,length_sd=0.0343887640222,length_hpd95={0.0351287925746,0.167569992099},length_quant_5_95={0.0374047555006,0.146701862477},length_range={0.0254232216151,0.196141187676}])86:0.117093867852[&support=86.0][&length_mean=0.115733335688,length_median=0.103575832798,length_sd=0.0521472200702,length_hpd95={0.0337290423347,0.208225848757},length_quant_5_95={0.0423474914472,0.202706728284},length_range={0.0285449862788,0.284533188941}])85:0.251773628895[&support=85.0][&length_mean=0.207009019702,length_median=0.201826146944,length_sd=0.0856846237237,length_hpd95={0.0360921642938,0.379941802788},length_quant_5_95={0.0592282441282,0.33565521829},length_range={0.00770666838478,0.49166092057}],(CaSA.Fi_ctg_14469617_5:0.544020083474[&support=100.0][&length_mean=0.39088593963,length_median=0.415145895057,length_sd=0.129835277695,length_hpd95={0.16528463986,0.621980677594},length_quant_5_95={0.184752230878,0.572917689352},length_range={1.04733278176e-06,0.753641022171}],(((TaHA_scf_33_10698:0.490619630328[&support=100.0][&length_mean=0.535399528751,length_median=0.551568792281,length_sd=0.211379881106,length_hpd95={0.171210323444,0.966787389251},length_quant_5_95={0.176855445172,0.867130148859},length_range={0.0943657165441,1.07151592597}],('ScPA chr 2-4 32057':0.0878145229029[&support=100.0][&length_mean=0.0684328730448,length_median=0.0821840985794,length_sd=0.054865204859,length_hpd95={1.04733278176e-06,0.145073221017},length_quant_5_95={1.04733278176e-06,0.140132718845},length_range={1.04733278176e-06,0.23034104892}],(EuSA_scf_6_1153:0.105090637709[&support=100.0][&length_mean=0.0895286220005,length_median=0.0857389918677,length_sd=0.0491025396505,length_hpd95={1.04733278176e-06,0.167938419073},length_quant_5_95={0.0115848633857,0.167434445693},length_range={1.04733278176e-06,0.230720891235}],((CaRU_scf_8_42165:0.142033270173[&support=100.0][&length_mean=0.131637170854,length_median=0.133312416005,length_sd=0.0518421897905,length_hpd95={0.037793701391,0.227592663244},length_quant_5_95={0.0541830378435,0.211160828617},length_range={1.04733278176e-06,0.291716322049}],(ArLY_scf_8_63492:0.0552953488071[&support=100.0][&length_mean=0.0494236868768,length_median=0.04509099034,length_sd=0.0321302196165,length_hpd95={1.04733278176e-06,0.108754877967},length_quant_5_95={1.04733278176e-06,0.107794426488},length_range={1.04733278176e-06,0.141260054496}],ArTH_chr_5_82442:0.0640469660604[&support=100.0][&length_mean=0.0596997346754,length_median=0.0560786219099,length_sd=0.033415086528,length_hpd95={1.04733278176e-06,0.113093811214},length_quant_5_95={1.04733278176e-06,0.111594561133},length_range={1.04733278176e-06,0.171710555866}])66:0.0313083510964[&support=66.0][&length_mean=0.0365864797105,length_median=0.0338194704534,length_sd=0.0238676272345,length_hpd95={1.04733278176e-06,0.0772300376955},length_quant_5_95={1.04733278176e-06,0.0757202163117},length_range={1.04733278176e-06,0.0831213571885}])38:0.0480406965827[&support=38.0][&length_mean=0.0403756856084,length_median=0.0344205220994,length_sd=0.0229807204559,length_hpd95={1.04733278176e-06,0.0824905168892},length_quant_5_95={0.0131079245354,0.0808412647156},length_range={1.04733278176e-06,0.111598728231}],(((SiIR_scf_8_11134:0.0746980965609[&support=100.0][&length_mean=0.0632037995499,length_median=0.0582881911264,length_sd=0.0371213780846,length_hpd95={1.04733278176e-06,0.130338654896},length_quant_5_95={0.0136294433041,0.126427440579},length_range={1.04733278176e-06,0.173120600336}],(AeAR_scf_8_9481:0.49219801026[&support=100.0][&length_mean=0.462080613983,length_median=0.46828364966,length_sd=0.118536175273,length_hpd95={0.25236313772,0.720716446969},length_quant_5_95={0.260897545386,0.677949489586},length_range={0.175004578305,0.773799016311}],BrRA_chr_07_114992:0.0675036523545[&support=100.0][&length_mean=0.0821177790525,length_median=0.0736791686274,length_sd=0.0547945681739,length_hpd95={1.04733278176e-06,0.186883892394},length_quant_5_95={1.04733278176e-06,0.183621287248},length_range={1.04733278176e-06,0.203834501485}])40:0.0563869619044[&support=40.0][&length_mean=0.0851082973848,length_median=0.0807471533298,length_sd=0.0298757792131,length_hpd95={0.0392956673672,0.141679572447},length_quant_5_95={0.0392956673672,0.131623620761},length_range={0.0244330320165,0.141679572447}])25:0.0286705603414[&support=25.0][&length_mean=0.0342091901316,length_median=0.0351237535955,length_sd=0.0167728818574,length_hpd95={1.04733278176e-06,0.0710874743247},length_quant_5_95=None,length_range={1.04733278176e-06,0.0710874743247}],LeAL_scf_72_10060:0.208633189906[&support=100.0][&length_mean=0.175331184132,length_median=0.16906570863,length_sd=0.0678157481646,length_hpd95={0.0325849923143,0.287168434337},length_quant_5_95={0.049289600139,0.275141586558},length_range={1.04733278176e-06,0.393079324911}])1:1.04733278176e-06[&support=1.0][&length_mean=1.04733278176e-06,length_median=1.04733278176e-06,length_sd=inf,length_hpd95=None,length_quant_5_95={1.04733278176e-06,1.04733278176e-06},length_range={1.04733278176e-06,1.04733278176e-06}],BrRA_chr_02_76900:0.143642759236[&support=100.0][&length_mean=0.121465081052,length_median=0.117145729122,length_sd=0.049420387647,length_hpd95={1.04733278176e-06,0.204539864128},length_quant_5_95={0.0442460535772,0.191809317348},length_range={1.04733278176e-06,0.272590978522}])1:1.04733278176e-06[&support=1.0][&length_mean=1.04733278176e-06,length_median=1.04733278176e-06,length_sd=inf,length_hpd95=None,length_quant_5_95={1.04733278176e-06,1.04733278176e-06},length_range={1.04733278176e-06,1.04733278176e-06}])23:0.0373467357157[&support=23.0][&length_mean=0.0451395160106,length_median=0.0377571473873,length_sd=0.0296043701165,length_hpd95={1.04733278176e-06,0.104492400721},length_quant_5_95=None,length_range={1.04733278176e-06,0.104492400721}])16:0.0216779071775[&support=16.0][&length_mean=0.0470510769974,length_median=0.0446793702227,length_sd=0.0404894139694,length_hpd95={1.04733278176e-06,0.120193674894},length_quant_5_95=None,length_range={1.04733278176e-06,0.120193674894}])48:0.263755258324[&support=48.0][&length_mean=0.315622249609,length_median=0.312370899281,length_sd=0.1043063883,length_hpd95={0.155538265341,0.564407616863},length_quant_5_95={0.155538265341,0.505821049192},length_range={0.133651072226,0.564407616863}])88:0.346122393122[&support=88.0][&length_mean=0.466962359956,length_median=0.464221820712,length_sd=0.192203051491,length_hpd95={0.106883891293,0.872173528405},length_quant_5_95={0.120604340772,0.796592889795},length_range={1.04733278176e-06,0.909678149977}],(ArIP_chr_05_24658:0.0169594273099[&support=100.0][&length_mean=0.0266204243228,length_median=0.0120358784142,length_sd=0.0317415118517,length_hpd95={1.04733278176e-06,0.0898316378362},length_quant_5_95={1.04733278176e-06,0.0861918462197},length_range={1.04733278176e-06,0.124837621928}],ArDU_chr_05_21700:0.0434122304335[&support=100.0][&length_mean=0.0368630223539,length_median=0.0313863405556,length_sd=0.0312524869966,length_hpd95={1.04733278176e-06,0.0940155343104},length_quant_5_95={1.04733278176e-06,0.0908130335942},length_range={1.04733278176e-06,0.122196567417}])100:0.477253406946[&support=100.0][&length_mean=0.449428136416,length_median=0.429363345751,length_sd=0.142375279896,length_hpd95={0.13170469153,0.678617257662},length_quant_5_95={0.205750056547,0.64860669758},length_range={0.13170469153,0.9288116472}])14:0.193547160752[&support=14.0][&length_mean=0.252769839534,length_median=0.264994258676,length_sd=0.0953329226451,length_hpd95={0.0518316394465,0.454503491231},length_quant_5_95=None,length_range={0.0518316394465,0.454503491231}],((ArDU_chr_01_262:0.015796463909[&support=100.0][&length_mean=0.0206338384817,length_median=0.0144688973972,length_sd=0.0223734838515,length_hpd95={1.04733278176e-06,0.0654623949711},length_quant_5_95={1.04733278176e-06,0.0646682408272},length_range={1.04733278176e-06,0.0960458094307}],ArIP_chr_01_784210:0.0413981085578[&support=100.0][&length_mean=0.0382931885273,length_median=0.0374598475613,length_sd=0.0260374709931,length_hpd95={1.04733278176e-06,0.0846707493359},length_quant_5_95={1.04733278176e-06,0.0846592056344},length_range={1.04733278176e-06,0.106139862445}])100:0.349832190824[&support=100.0][&length_mean=0.372286481399,length_median=0.378712012783,length_sd=0.107265074189,length_hpd95={0.181855745898,0.560977604077},length_quant_5_95={0.195977141635,0.534760356176},length_range={0.0946677859493,0.716112579744}],((LuAN_scf_76092_44:0.184153787093[&support=100.0][&length_mean=0.140091772312,length_median=0.140058909431,length_sd=0.06645203902,length_hpd95={1.04733278176e-06,0.266375431686},length_quant_5_95={0.0167668175934,0.24649313991},length_range={1.04733278176e-06,0.293242362512}],((CaCA_lg_06_45335:0.212590426748[&support=100.0][&length_mean=0.213733025631,length_median=0.219074094378,length_sd=0.0687151477275,length_hpd95={0.0920073841148,0.319937317751},length_quant_5_95={0.107824436583,0.314782453211},length_range={0.0733212541568,0.472949745837}],(PhVU_chr_02_5513:0.247090678542[&support=100.0][&length_mean=0.223389732392,length_median=0.214265145479,length_sd=0.0744747741898,length_hpd95={0.101420198819,0.37735395267},length_quant_5_95={0.108066757427,0.362872174308},length_range={1.04733278176e-06,0.403402039347}],(GlMA_chr_01_174682:0.108998254832[&support=100.0][&length_mean=0.0931227620994,length_median=0.0905394585584,length_sd=0.0420905167247,length_hpd95={0.0261099292862,0.182675733128},length_quant_5_95={0.0261461200005,0.168104787889},length_range={1.04733278176e-06,0.20881950998}],GlMA_chr_11_11219:0.0446525859007[&support=100.0][&length_mean=0.0456972301426,length_median=0.0434969819273,length_sd=0.0303288642937,length_hpd95={1.04733278176e-06,0.0999536059753},length_quant_5_95={1.04733278176e-06,0.0965301014856},length_range={1.04733278176e-06,0.128036221766}])41:0.0339114654499[&support=41.0][&length_mean=0.0559987198509,length_median=0.052288519676,length_sd=0.0345759781142,length_hpd95={1.04733278176e-06,0.132308338066},length_quant_5_95={1.04733278176e-06,0.127790841585},length_range={1.04733278176e-06,0.143539934124}])37:0.0257358900703[&support=37.0][&length_mean=0.0477480478271,length_median=0.0415735304806,length_sd=0.0363117415175,length_hpd95={1.04733278176e-06,0.121652182708},length_quant_5_95={1.04733278176e-06,0.115497878473},length_range={1.04733278176e-06,0.136859778721}])84:0.180611062023[&support=84.0][&length_mean=0.160293756173,length_median=0.154618529407,length_sd=0.0644965906501,length_hpd95={0.0405306287165,0.292072445175},length_quant_5_95={0.0495276400835,0.2701833101},length_range={0.0405306287165,0.362364599194}],LuAN_scf_92387_1_2:0.0801717171418[&support=100.0][&length_mean=0.066928133294,length_median=0.0653450818543,length_sd=0.0356228061639,length_hpd95={1.04733278176e-06,0.137077069173},length_quant_5_95={0.0144825208094,0.136043421362},length_range={1.04733278176e-06,0.170238311021}])38:0.00611694415926[&support=38.0][&length_mean=0.0426604986028,length_median=0.0342341734519,length_sd=0.0324884231139,length_hpd95={1.04733278176e-06,0.11552199386},length_quant_5_95={1.04733278176e-06,0.108844476323},length_range={1.04733278176e-06,0.128692850682}])28:0.0746708443194[&support=28.0][&length_mean=0.0737952269494,length_median=0.069713183021,length_sd=0.0451441108774,length_hpd95={1.04733278176e-06,0.185152142102},length_quant_5_95=None,length_range={1.04733278176e-06,0.185152142102}],(((CiAR.Ka_chr_7_28012:0.384479303549[&support=100.0][&length_mean=0.38302349353,length_median=0.363344859882,length_sd=0.152108797915,length_hpd95={0.111767668784,0.658979078432},length_quant_5_95={0.160009038928,0.620118661397},length_range={0.111767668784,0.934778158106}],MeTR_scf_ac233112.6_165:0.270195102413[&support=100.0][&length_mean=0.295250100333,length_median=0.291790731042,length_sd=0.113802861494,length_hpd95={0.0757131331041,0.523823985223},length_quant_5_95={0.123554788402,0.459998117762},length_range={0.0570473256188,0.646707564489}])63:0.191711538101[&support=63.0][&length_mean=0.176449197721,length_median=0.163968602636,length_sd=0.0915991140957,length_hpd95={1.04733278176e-06,0.349143574463},length_quant_5_95={0.0417810288387,0.314420567371},length_range={1.04733278176e-06,0.478614606431}],(CaCA_scf_127737_1130:0.34037487294[&support=100.0][&length_mean=0.348439017297,length_median=0.325808599212,length_sd=0.0818678365519,length_hpd95={0.225504630947,0.514410021038},length_quant_5_95={0.229486668627,0.498368322843},length_range={0.166185646135,0.60389970755}],(CiAR.Ka_chr_7_27960:0.188042017908[&support=100.0][&length_mean=0.189166507576,length_median=0.184729175115,length_sd=0.0613085846844,length_hpd95={0.08843631102,0.322915936437},length_quant_5_95={0.0976930221565,0.293968503271},length_range={0.0162203111982,0.346121009726}],MeTR_ctg_74316_18:0.195715471798[&support=100.0][&length_mean=0.189014328506,length_median=0.174414129961,length_sd=0.0626748721091,length_hpd95={0.0794131540475,0.312923455035},length_quant_5_95={0.0935334362563,0.285153174646},length_range={1.04733278176e-06,0.378693773104}])70:0.145138431505[&support=70.0][&length_mean=0.151239848842,length_median=0.138408240516,length_sd=0.0620669543739,length_hpd95={0.0558800588639,0.276340203329},length_quant_5_95={0.0651772217082,0.258616887189},length_range={0.00547334660159,0.309903604132}])50:0.0356279623739[&support=50.0][&length_mean=0.0652311790308,length_median=0.0459643780468,length_sd=0.0572386894491,length_hpd95={1.04733278176e-06,0.178950761156},length_quant_5_95={1.04733278176e-06,0.178950761156},length_range={1.04733278176e-06,0.234137892866}])11:0.0426966878239[&support=11.0][&length_mean=0.041120690294,length_median=0.05495509497,length_sd=0.0287310476942,length_hpd95={1.04733278176e-06,0.0752908896465},length_quant_5_95=None,length_range={1.04733278176e-06,0.0752908896465}],(CaCA_scf_133302_238:0.110832049485[&support=100.0][&length_mean=0.113596231126,length_median=0.107239645037,length_sd=0.0453069075069,length_hpd95={0.0283416159261,0.195707900623},length_quant_5_95={0.0436779297915,0.191501438538},length_range={0.0283416159261,0.283711382909}],(PhVU_chr_03_153596:0.133135660372[&support=100.0][&length_mean=0.135487421806,length_median=0.128896819185,length_sd=0.0577955226287,length_hpd95={0.035921443368,0.26227878502},length_quant_5_95={0.0545831677943,0.246290488958},length_range={1.04733278176e-06,0.324514424925}],GlMA_chr_17_184765:0.213418659499[&support=100.0][&length_mean=0.205990694549,length_median=0.209626193556,length_sd=0.0715459915608,length_hpd95={0.0814076740133,0.33539178941},length_quant_5_95={0.0932955845569,0.309996521271},length_range={0.0583813970636,0.50556114556}])77:0.0719854192825[&support=77.0][&length_mean=0.0845704765939,length_median=0.0817151708741,length_sd=0.0344312667279,length_hpd95={0.0277670672993,0.150735464431},length_quant_5_95={0.0284950617385,0.145871271101},length_range={0.00304101216742,0.159089459561}])86:0.143847506791[&support=86.0][&length_mean=0.131916851052,length_median=0.131288998082,length_sd=0.0413075246225,length_hpd95={0.0615505328482,0.228195552265},length_quant_5_95={0.0671632184747,0.217699574793},length_range={0.0534668501299,0.255990041144}])12:0.0397845697754[&support=12.0][&length_mean=0.0787603870662,length_median=0.0805122654793,length_sd=0.0416596191608,length_hpd95={1.04733278176e-06,0.138117410826},length_quant_5_95=None,length_range={1.04733278176e-06,0.138117410826}])6:0.081378070421[&support=6.0][&length_mean=0.0918341476103,length_median=0.106176883787,length_sd=0.0568932620492,length_hpd95=None,length_quant_5_95={0.170787064136,0.170787064136},length_range={0.0240171296887,0.170787064136}])20:0.129045771643[&support=20.0][&length_mean=0.184417655014,length_median=0.18737504104,length_sd=0.0779270667794,length_hpd95={0.0558439531257,0.294786601878},length_quant_5_95=None,length_range={0.0558439531257,0.294786601878}])8:0.117828582892[&support=8.0][&length_mean=0.23107239049,length_median=0.208434794747,length_sd=0.123823496306,length_hpd95=None,length_quant_5_95={0.419264622305,0.419264622305},length_range={0.0487866660837,0.419264622305}])1:0.0186062472185[&support=1.0][&length_mean=0.0773475721091,length_median=0.0773475721091,length_sd=inf,length_hpd95=None,length_quant_5_95={0.0773475721091,0.0773475721091},length_range={0.0773475721091,0.0773475721091}])0:0.0485630727304[&support=0.0],((BeNA_scf_16996_34:0.103037315518[&support=100.0][&length_mean=0.102415447717,length_median=0.0965118700724,length_sd=0.0456226912812,length_hpd95={0.0288590777264,0.195915660059},length_quant_5_95={0.0328808690261,0.167985237266},length_range={1.04733278176e-06,0.30064584873}],(BeNA_scf_29328_15:0.021199072008[&support=100.0][&length_mean=0.0212556801966,length_median=0.021255104207,length_sd=0.0143289467307,length_hpd95={1.04733278176e-06,0.0436369441513},length_quant_5_95={1.04733278176e-06,0.043253367305},length_range={1.04733278176e-06,0.0661612997174}],BeNA_scf_14434_133:1.04733278176e-06[&support=100.0][&length_mean=1.04733278176e-06,length_median=1.04733278176e-06,length_sd=5.35924892564e-14,length_hpd95={1.04733278176e-06,1.04733278176e-06},length_quant_5_95={1.04733278176e-06,1.04733278176e-06},length_range={1.04733278176e-06,1.04733278176e-06}])100:0.09716327866[&support=100.0][&length_mean=0.0939430688926,length_median=0.0966516645673,length_sd=0.0359937209107,length_hpd95={0.0214983817563,0.146680731916},length_quant_5_95={0.0278975959297,0.143822072729},length_range={0.0214983817563,0.180147365077}])93:0.225093223217[&support=93.0][&length_mean=0.200906404832,length_median=0.195463958028,length_sd=0.076434966006,length_hpd95={0.0494106922073,0.348517624279},length_quant_5_95={0.0828579553962,0.333601091673},length_range={0.0494106922073,0.420340627081}],(((EuGR_scf_6_192772:0.803226359397[&support=100.0][&length_mean=0.751629421962,length_median=0.789435557503,length_sd=0.189049644179,length_hpd95={0.420515303664,1.13743824516},length_quant_5_95={0.456471676928,1.06251127236},length_range={0.31009362257,1.37457062857}],((CuME_chr_08_112716:0.0556375515908[&support=100.0][&length_mean=0.0424906677366,length_median=0.0448211700794,length_sd=0.031924629451,length_hpd95={1.04733278176e-06,0.0961216661512},length_quant_5_95={1.04733278176e-06,0.0956893812598},length_range={1.04733278176e-06,0.117308221845}],CuSA_chr_6_94274:0.0660986455187[&support=100.0][&length_mean=0.0662863452143,length_median=0.0705340635915,length_sd=0.0345151771123,length_hpd95={1.04733278176e-06,0.123364062429},length_quant_5_95={0.0109563770355,0.120477922717},length_range={1.04733278176e-06,0.166618407254}])69:0.0852248166188[&support=69.0][&length_mean=0.091211063715,length_median=0.0879290999145,length_sd=0.0454854333271,length_hpd95={0.0158835814609,0.205667622796},length_quant_5_95={0.0180962462607,0.18098231865},length_range={1.04733278176e-06,0.222955410606}],CiLA_chr_1_108332:0.0519381561963[&support=100.0][&length_mean=0.0702368570554,length_median=0.0683206138649,length_sd=0.053551613378,length_hpd95={1.04733278176e-06,0.165065732057},length_quant_5_95={1.04733278176e-06,0.162599687575},length_range={1.04733278176e-06,0.229583022834}])92:0.389601049482[&support=92.0][&length_mean=0.45493411496,length_median=0.43996235309,length_sd=0.183350370916,length_hpd95={0.180933588694,0.891971011502},length_quant_5_95={0.181189332193,0.759802637322},length_range={0.105871770188,0.894961048252}])11:0.176112720695[&support=11.0][&length_mean=0.246993259237,length_median=0.234081500613,length_sd=0.162045335999,length_hpd95={0.0310452133381,0.656801387432},length_quant_5_95=None,length_range={0.0310452133381,0.656801387432}],((EuCA_ctg_055172_400:0.0995640037644[&support=100.0][&length_mean=0.0966224710025,length_median=0.0963948661348,length_sd=0.0408613985466,length_hpd95={0.0245253170398,0.189645069301},length_quant_5_95={0.0256658266311,0.166732311602},length_range={1.04733278176e-06,0.196254411783}],EuCA_ctg_031336_177:0.183585969528[&support=100.0][&length_mean=0.180741075683,length_median=0.187712365203,length_sd=0.0559546648123,length_hpd95={0.0719195526422,0.273970863597},length_quant_5_95={0.0753918467891,0.261582903243},length_range={0.0546175910441,0.302451318396}])94:0.24906638911[&support=94.0][&length_mean=0.189597699492,length_median=0.189486683976,length_sd=0.084178359371,length_hpd95={0.0173077393822,0.326357485931},length_quant_5_95={0.0634265979699,0.325896031523},length_range={0.0173077393822,0.39397634899}],((EuGR_scf_6_193586:0.0420370154344[&support=100.0][&length_mean=0.0387961671829,length_median=0.03277259313,length_sd=0.02129975333,length_hpd95={1.04733278176e-06,0.0803908266796},length_quant_5_95={0.0101280009832,0.0779468579561},length_range={1.04733278176e-06,0.101701009486}],((EuGR_scf_6_193319:0.0103137506128[&support=100.0][&length_mean=0.0102275149207,length_median=0.0102521367747,length_sd=0.00969548958132,length_hpd95={1.04733278176e-06,0.0300612666915},length_quant_5_95={1.04733278176e-06,0.0294729978257},length_range={1.04733278176e-06,0.0416375844286}],EuGR_scf_9_63568:1.04733278176e-06[&support=100.0][&length_mean=1.04733278176e-06,length_median=1.04733278176e-06,length_sd=5.35924892564e-14,length_hpd95={1.04733278176e-06,1.04733278176e-06},length_quant_5_95={1.04733278176e-06,1.04733278176e-06},length_range={1.04733278176e-06,1.04733278176e-06}])98:0.0312240165682[&support=98.0][&length_mean=0.0336635143701,length_median=0.0314032886954,length_sd=0.0167403583047,length_hpd95={0.00989512008448,0.0630777524372},length_quant_5_95={0.010226928021,0.0560238931889},length_range={1.04733278176e-06,0.0964091468363}],(EuCA_ctg_025488_37:0.0206424453681[&support=100.0][&length_mean=0.0192653097618,length_median=0.0200240078358,length_sd=0.0133980796145,length_hpd95={1.04733278176e-06,0.0437196609808},length_quant_5_95={1.04733278176e-06,0.0418680820992},length_range={1.04733278176e-06,0.0612318321624}],EuGR_scf_9_63890:0.0102427192034[&support=100.0][&length_mean=0.0112822274782,length_median=0.0100968714941,length_sd=0.0109888459675,length_hpd95={1.04733278176e-06,0.0324291239713},length_quant_5_95={1.04733278176e-06,0.0315677184149},length_range={1.04733278176e-06,0.0439752463345}])81:0.010348406666[&support=81.0][&length_mean=0.0142614644369,length_median=0.0105596971324,length_sd=0.00878027821403,length_hpd95={1.04733278176e-06,0.0311488262611},length_quant_5_95={1.04733278176e-06,0.0310582441274},length_range={1.04733278176e-06,0.0420238322243}])73:0.0117413877849[&support=73.0][&length_mean=0.0161682070785,length_median=0.0120597064273,length_sd=0.0131398194537,length_hpd95={1.04733278176e-06,0.045670350569},length_quant_5_95={1.04733278176e-06,0.0360340076479},length_range={1.04733278176e-06,0.0568836222528}])98:0.115216605154[&support=98.0][&length_mean=0.113320626407,length_median=0.108500346755,length_sd=0.0435208801217,length_hpd95={0.0404024044263,0.198731658735},length_quant_5_95={0.0471089258672,0.191825931675},length_range={0.0404024044263,0.243040196674}],((EuGR_scf_6_193234:0.0200297335156[&support=100.0][&length_mean=0.0167415471297,length_median=0.0138160420168,length_sd=0.0186453711667,length_hpd95={1.04733278176e-06,0.0510093334504},length_quant_5_95={1.04733278176e-06,0.050195727547},length_range={1.04733278176e-06,0.0668547168544}],((EuCA_ctg_004830_158:1.04733278176e-06[&support=100.0][&length_mean=1.04733278176e-06,length_median=1.04733278176e-06,length_sd=5.35924892564e-14,length_hpd95={1.04733278176e-06,1.04733278176e-06},length_quant_5_95={1.04733278176e-06,1.04733278176e-06},length_range={1.04733278176e-06,1.04733278176e-06}],EuGR_scf_6_193261:0.0118866472419[&support=100.0][&length_mean=0.0111443543582,length_median=0.0113386664443,length_sd=0.0130761268006,length_hpd95={1.04733278176e-06,0.0365769247135},length_quant_5_95={1.04733278176e-06,0.0359514962014},length_range={1.04733278176e-06,0.0715201300625}])64:0.0134800368738[&support=64.0][&length_mean=0.0205205653869,length_median=0.0156431080517,length_sd=0.010563503421,length_hpd95={1.04733278176e-06,0.0410998524029},length_quant_5_95={1.04733278176e-06,0.0399153362342},length_range={1.04733278176e-06,0.0422478978287}],EuGR_scf_9_63713:1.04733278176e-06[&support=100.0][&length_mean=1.04733278176e-06,length_median=1.04733278176e-06,length_sd=5.35924892564e-14,length_hpd95={1.04733278176e-06,1.04733278176e-06},length_quant_5_95={1.04733278176e-06,1.04733278176e-06},length_range={1.04733278176e-06,1.04733278176e-06}])94:0.0182923570578[&support=94.0][&length_mean=0.0240378242776,length_median=0.0228292544785,length_sd=0.0164293259765,length_hpd95={1.04733278176e-06,0.049309049154},length_quant_5_95={1.04733278176e-06,0.0489361840896},length_range={1.04733278176e-06,0.0709015402392}])96:0.141916871046[&support=96.0][&length_mean=0.128039725506,length_median=0.12508778864,length_sd=0.0544844548468,length_hpd95={0.0350743192802,0.224862931037},length_quant_5_95={0.0517184645208,0.213613929721},length_range={1.04733278176e-06,0.322714419288}],(EuGR_scf_9_63899:0.0222111894572[&support=100.0][&length_mean=0.019908334939,length_median=0.0177251175174,length_sd=0.0176474821601,length_hpd95={1.04733278176e-06,0.0540755522759},length_quant_5_95={1.04733278176e-06,0.0502332472834},length_range={1.04733278176e-06,0.084392420021}],EuCA_ctg_025488_47:0.0669050933682[&support=100.0][&length_mean=0.0700067720212,length_median=0.0688678524695,length_sd=0.0316144722577,length_hpd95={0.0172150334386,0.136959225884},length_quant_5_95={0.0190730201164,0.124644035707},length_range={1.04733278176e-06,0.166179062204}])98:0.124111819289[&support=98.0][&length_mean=0.120345573241,length_median=0.117972197876,length_sd=0.0445276670731,length_hpd95={0.0323735887617,0.194989702123},length_quant_5_95={0.0495075786974,0.190475724749},length_range={0.0323735887617,0.25458937034}])52:0.0427640933971[&support=52.0][&length_mean=0.0527977913732,length_median=0.0481304398265,length_sd=0.0314861882205,length_hpd95={1.04733278176e-06,0.104787793067},length_quant_5_95={0.00800648987992,0.102319599177},length_range={1.04733278176e-06,0.13005899274}])62:0.0410802036659[&support=62.0][&length_mean=0.0840251176924,length_median=0.0844779404341,length_sd=0.0456246153119,length_hpd95={1.04733278176e-06,0.158418563252},length_quant_5_95={0.0186482459711,0.152629705115},length_range={1.04733278176e-06,0.218412420815}])60:0.206723984966[&support=60.0][&length_mean=0.317407399764,length_median=0.315549859273,length_sd=0.131787890801,length_hpd95={0.122287847808,0.620243964847},length_quant_5_95={0.122287847808,0.549771764155},length_range={1.04733278176e-06,0.620243964847}])8:0.304400535044[&support=8.0][&length_mean=0.19111936713,length_median=0.212877562174,length_sd=0.06826371576,length_hpd95=None,length_quant_5_95={0.286043502308,0.286043502308},length_range={0.0786047550098,0.286043502308}],(MoNO_scf_123_420:0.478288048764[&support=100.0][&length_mean=0.418414680436,length_median=0.403600336125,length_sd=0.129046232544,length_hpd95={0.192368538199,0.663648369777},length_quant_5_95={0.196735403057,0.636610118098},length_range={0.132211396044,0.784386269266}],((LiUS_scf_1249_1817:1.04733278176e-06[&support=100.0][&length_mean=0.00575281917112,length_median=1.04733278176e-06,length_sd=0.0230487404594,length_hpd95={1.04733278176e-06,0.0466800520617},length_quant_5_95={1.04733278176e-06,0.0288135231764},length_range={1.04733278176e-06,0.142972738647}],LiUS_scf_2416_569:0.101980642896[&support=100.0][&length_mean=0.0977488709437,length_median=0.0955210245596,length_sd=0.0470232231822,length_hpd95={0.0223684578807,0.186779445168},length_quant_5_95={0.0232936484112,0.17555413481},length_range={1.04733278176e-06,0.28516192033}])100:0.553684288265[&support=100.0][&length_mean=0.593454321125,length_median=0.58215681335,length_sd=0.179867694262,length_hpd95={0.296736951184,1.00243097064},length_quant_5_95={0.300678152113,0.932245181586},length_range={0.140659355097,1.04108863718}],(TaHA_scf_3_40844:0.30137199155[&support=100.0][&length_mean=0.285869590353,length_median=0.287760005918,length_sd=0.120441205651,length_hpd95={0.0800806259953,0.557249296586},length_quant_5_95={0.0851164018779,0.480744592747},length_range={1.04733278176e-06,0.569279270124}],((LeAL_scf_12_1242:0.221283346129[&support=100.0][&length_mean=0.210341920874,length_median=0.215678196215,length_sd=0.0671636030206,length_hpd95={0.0732021283113,0.348177398498},length_quant_5_95={0.09824286573,0.307027611337},length_range={1.04733278176e-06,0.39454753395}],((BrRA_chr_09_128063:0.0309929051078[&support=100.0][&length_mean=0.0249167583709,length_median=0.0174965687263,length_sd=0.022265957256,length_hpd95={1.04733278176e-06,0.0635964812979},length_quant_5_95={1.04733278176e-06,0.0615340331816},length_range={1.04733278176e-06,0.118412943646}],SiIR_scf_29_6036:0.0469813541252[&support=100.0][&length_mean=0.0338796257074,length_median=0.030690550246,length_sd=0.0239501162192,length_hpd95={1.04733278176e-06,0.0782884796429},length_quant_5_95={1.04733278176e-06,0.0767745991445},length_range={1.04733278176e-06,0.0917304152268}])63:0.0158518648127[&support=63.0][&length_mean=0.0281788280728,length_median=0.0253925082858,length_sd=0.0167626609176,length_hpd95={1.04733278176e-06,0.0605663595216},length_quant_5_95={1.04733278176e-06,0.0566624933681},length_range={1.04733278176e-06,0.0683893949328}],((BrRA_chr_04_29832:0.0594071442895[&support=100.0][&length_mean=0.0604611246124,length_median=0.0600307498921,length_sd=0.0308210116591,length_hpd95={1.04733278176e-06,0.115745388998},length_quant_5_95={0.0131895412522,0.1145040253},length_range={1.04733278176e-06,0.151705781603}],'ScPA chr 4-2 312':0.174923575127[&support=100.0][&length_mean=0.164126157453,length_median=0.158674432405,length_sd=0.0536464245817,length_hpd95={0.0709239058004,0.295879997415},length_quant_5_95={0.076694588683,0.262088062617},length_range={0.0447818134028,0.30203175332}])59:0.0198911108745[&support=59.0][&length_mean=0.0266476511039,length_median=0.0259964605069,length_sd=0.0186065781321,length_hpd95={1.04733278176e-06,0.0591608305261},length_quant_5_95={1.04733278176e-06,0.0565562817346},length_range={1.04733278176e-06,0.0800753585285}],EuSA_scf_15_6258:0.261474413472[&support=100.0][&length_mean=0.194977268147,length_median=0.191593674093,length_sd=0.0747957910754,length_hpd95={0.0686055393567,0.351923754397},length_quant_5_95={0.0782219326958,0.30864597021},length_range={0.016155556085,0.389071721094}])6:1.04733278176e-06[&support=6.0][&length_mean=1.04733278176e-06,length_median=1.04733278176e-06,length_sd=0.0,length_hpd95=None,length_quant_5_95={1.04733278176e-06,1.04733278176e-06},length_range={1.04733278176e-06,1.04733278176e-06}])35:0.0526778965902[&support=35.0][&length_mean=0.0713737250725,length_median=0.0739581418429,length_sd=0.0314727363199,length_hpd95={0.0198870806861,0.128897629342},length_quant_5_95={0.0206958361897,0.119496543024},length_range={0.0198870806861,0.137232050836}])22:0.00888204339605[&support=22.0][&length_mean=0.0298224100169,length_median=0.0256717672625,length_sd=0.02138961536,length_hpd95={0.00290706470177,0.0738354751953},length_quant_5_95=None,length_range={0.00290706470177,0.0738354751953}],((ArLY_scf_4_5687:0.0554992439613[&support=100.0][&length_mean=0.0630996851792,length_median=0.0610286284595,length_sd=0.0380655863264,length_hpd95={1.04733278176e-06,0.125068452066},length_quant_5_95={1.04733278176e-06,0.124399247688},length_range={1.04733278176e-06,0.15119313352}],ArTH_chr_2_30548:0.147998265498[&support=100.0][&length_mean=0.131901376109,length_median=0.126986153719,length_sd=0.0634289510673,length_hpd95={0.0261676318455,0.257573657644},length_quant_5_95={0.0388769078894,0.225794208705},length_range={1.04733278176e-06,0.371840646073}])54:0.0174815963931[&support=54.0][&length_mean=0.0153309436795,length_median=0.012399777102,length_sd=0.0185270589908,length_hpd95={1.04733278176e-06,0.0611397438375},length_quant_5_95={1.04733278176e-06,0.0547705694882},length_range={1.04733278176e-06,0.0741095551078}],CaRU_scf_4_3227:0.237423445683[&support=100.0][&length_mean=0.212945238525,length_median=0.210145327687,length_sd=0.077993962226,length_hpd95={0.0707634573279,0.361969261729},length_quant_5_95={0.0887405000477,0.318791797016},length_range={0.00434293306373,0.463438228481}])53:0.0371604824016[&support=53.0][&length_mean=0.0479675901812,length_median=0.0476956196464,length_sd=0.0230033632611,length_hpd95={0.0182919720165,0.0928622960519},length_quant_5_95={0.0185359220399,0.0804490889139},length_range={0.0182919720165,0.118323915745}])68:0.141680758468[&support=68.0][&length_mean=0.170531045354,length_median=0.157107847184,length_sd=0.108808358991,length_hpd95={0.0193516853188,0.398116928095},length_quant_5_95={0.0319744484817,0.324080158522},length_range={1.04733278176e-06,0.633010652965}])85:0.305325323873[&support=85.0][&length_mean=0.404886288028,length_median=0.367283750628,length_sd=0.159250664582,length_hpd95={0.135236958246,0.743702550926},length_quant_5_95={0.171377649236,0.718868804777},length_range={0.123927356765,0.830113966736}])22:0.177649436476[&support=22.0][&length_mean=0.280862437689,length_median=0.251458736858,length_sd=0.165401443349,length_hpd95={0.0878684016832,0.707456594412},length_quant_5_95=None,length_range={0.0878684016832,0.707456594412}])3:0.112908599174[&support=3.0][&length_mean=0.116168428633,length_median=0.0719617866243,length_sd=0.0785642771723,length_hpd95=None,length_quant_5_95={0.206876962627,0.206876962627},length_range={0.0696665366481,0.206876962627}])0:0.0247800504105[&support=0.0])0:0.0465370727817[&support=0.0])0:0.07752351937[&support=0.0])0:0.0568282349626[&support=0.0],((((((CaAN_chr_02_413985:0.0382520703066[&support=100.0][&length_mean=0.0382482354791,length_median=0.0373612663966,length_sd=0.0230810344538,length_hpd95={0.0114885453573,0.0879384729102},length_quant_5_95={0.0118374199172,0.0823265584711},length_range={1.04733278176e-06,0.0959263069443}],CaCH_scf_102917_242:1.04733278176e-06[&support=100.0][&length_mean=1.04733278176e-06,length_median=1.04733278176e-06,length_sd=5.35924892564e-14,length_hpd95={1.04733278176e-06,1.04733278176e-06},length_quant_5_95={1.04733278176e-06,1.04733278176e-06},length_range={1.04733278176e-06,1.04733278176e-06}])100:0.0856800187561[&support=100.0][&length_mean=0.0843011999474,length_median=0.0819370352066,length_sd=0.0381773528584,length_hpd95={0.0268025841814,0.169449506579},length_quant_5_95={0.0277307976014,0.150757686189},length_range={1.04733278176e-06,0.17947215661}],SoTU_chr_02_126880:0.153580331837[&support=100.0][&length_mean=0.138560561644,length_median=0.13998906897,length_sd=0.0527679984155,length_hpd95={0.0294585822649,0.252860655843},length_quant_5_95={0.032081429189,0.230842873721},length_range={1.04733278176e-06,0.279972636843}])89:0.0653966252029[&support=89.0][&length_mean=0.0762773818816,length_median=0.0737821021147,length_sd=0.0435249665043,length_hpd95={1.04733278176e-06,0.169673073302},length_quant_5_95={0.00552357529624,0.149291743553},length_range={1.04733278176e-06,0.195950090075}],(NiBE_scf_465_3928:0.0705156339614[&support=100.0][&length_mean=0.0594378861759,length_median=0.058488293276,length_sd=0.0285290029058,length_hpd95={1.04733278176e-06,0.109990149909},length_quant_5_95={0.0115695886006,0.109060219304},length_range={1.04733278176e-06,0.142577680357}],(NiSY_scf_25424_227:0.0432813482536[&support=100.0][&length_mean=0.0376890431858,length_median=0.0361554099483,length_sd=0.02241334206,length_hpd95={1.04733278176e-06,0.0757823952465},length_quant_5_95={1.04733278176e-06,0.0754368711665},length_range={1.04733278176e-06,0.0901423807239}],NiTO_scf_31316_86:0.0575456508635[&support=100.0][&length_mean=0.0467711564215,length_median=0.0442426077405,length_sd=0.0281616067551,length_hpd95={1.04733278176e-06,0.10671812798},length_quant_5_95={1.04733278176e-06,0.0963521148489},length_range={1.04733278176e-06,0.120945677273}])47:0.00167730793995[&support=47.0][&length_mean=0.00525148253075,length_median=0.00222669259118,length_sd=0.00709481772023,length_hpd95={1.04733278176e-06,0.0234664759864},length_quant_5_95={1.04733278176e-06,0.0209220013659},length_range={1.04733278176e-06,0.0275166313394}])40:0.0291140007378[&support=40.0][&length_mean=0.0598269987018,length_median=0.0554642808773,length_sd=0.0329007741484,length_hpd95={0.0142874093571,0.147867042935},length_quant_5_95={0.0142874093571,0.127811174434},length_range={1.04733278176e-06,0.147867042935}])83:0.211157174321[&support=83.0][&length_mean=0.227481102543,length_median=0.218153728597,length_sd=0.0799545567312,length_hpd95={0.0974735369251,0.377081321995},length_quant_5_95={0.106725777872,0.374484364425},length_range={0.0974735369251,0.464392683334}],((SoPI_ctg_6742575_3:0.0535644042271[&support=100.0][&length_mean=0.0557421212186,length_median=0.0519735409141,length_sd=0.0300781673461,length_hpd95={0.0103825417938,0.130032374496},length_quant_5_95={0.0111180144941,0.104969245689},length_range={1.04733278176e-06,0.153671561463}],SoTU_chr_03_20601:0.0363402663303[&support=100.0][&length_mean=0.0345984730716,length_median=0.03158038925,length_sd=0.023873412727,length_hpd95={1.04733278176e-06,0.0749436516172},length_quant_5_95={1.04733278176e-06,0.0718398628859},length_range={1.04733278176e-06,0.0880893238671}])100:0.213469780596[&support=100.0][&length_mean=0.209987519475,length_median=0.20506982484,length_sd=0.0685810594945,length_hpd95={0.0950485018993,0.338015708407},length_quant_5_95={0.101255889381,0.324018560844},length_range={0.0684741310925,0.428405516043}],(NiBE_scf_1697_919:0.0884515867734[&support=100.0][&length_mean=0.0862462608455,length_median=0.0823062547669,length_sd=0.0291122712731,length_hpd95={0.0331342182905,0.138288823155},length_quant_5_95={0.042887973005,0.136819940795},length_range={0.0331342182905,0.186923297462}],(NiSY_scf_35720_248:1.04733278176e-06[&support=100.0][&length_mean=0.00437762585784,length_median=1.04733278176e-06,length_sd=0.00859600674671,length_hpd95={1.04733278176e-06,0.0279217801636},length_quant_5_95={1.04733278176e-06,0.0225413747549},length_range={1.04733278176e-06,0.0410677158505}],NiTO_scf_3364_1326:0.140369762924[&support=100.0][&length_mean=0.125177118129,length_median=0.128168508632,length_sd=0.0422076265105,length_hpd95={0.043625672205,0.19786019152},length_quant_5_95={0.0573476566683,0.187113871873},length_range={1.04733278176e-06,0.253693911028}])49:0.0140488471076[&support=49.0][&length_mean=0.0198728196676,length_median=0.0167339225543,length_sd=0.0142911841184,length_hpd95={1.04733278176e-06,0.0491412592334},length_quant_5_95={1.04733278176e-06,0.0476216622191},length_range={1.04733278176e-06,0.0504874112306}])93:0.170049798019[&support=93.0][&length_mean=0.165408338079,length_median=0.155413491643,length_sd=0.0589320243532,length_hpd95={0.0617185173202,0.290372559032},length_quant_5_95={0.0825038010174,0.276463549827},length_range={0.0583502164585,0.342102069814}])91:0.121757439896[&support=91.0][&length_mean=0.160276988113,length_median=0.142894859356,length_sd=0.078746024857,length_hpd95={0.0330851529934,0.301814989902},length_quant_5_95={0.0607635633748,0.301480629269},length_range={0.0330851529934,0.395154483514}])92:0.268848697458[&support=92.0][&length_mean=0.283226726603,length_median=0.271263783462,length_sd=0.129788796151,length_hpd95={0.0661298688838,0.540152178066},length_quant_5_95={0.0945050377983,0.508758438517},length_range={1.04733278176e-06,0.623892701526}],(((FrEX_scf_14360_8:0.0572314358352[&support=100.0][&length_mean=0.0516565647178,length_median=0.0510601304685,length_sd=0.0335847149301,length_hpd95={1.04733278176e-06,0.112907448971},length_quant_5_95={1.04733278176e-06,0.111877318133},length_range={1.04733278176e-06,0.132942486716}],FrEX_scf_20018_3:0.0238384767696[&support=100.0][&length_mean=0.0251520088851,length_median=0.0224477190206,length_sd=0.022220837016,length_hpd95={1.04733278176e-06,0.0614945013565},length_quant_5_95={1.04733278176e-06,0.0578112238699},length_range={1.04733278176e-06,0.108988019756}])84:0.130286758435[&support=84.0][&length_mean=0.128808438459,length_median=0.118986340495,length_sd=0.058664793738,length_hpd95={0.0391457626431,0.249635434638},length_quant_5_95={0.0468378443434,0.218620190518},length_range={0.030869678007,0.303836272557}],FrEX_scf_8460_10:0.243974505895[&support=100.0][&length_mean=0.251550217503,length_median=0.243451463417,length_sd=0.0898770511002,length_hpd95={0.0972829101805,0.430606764512},length_quant_5_95={0.115850831583,0.404691643607},length_range={0.0793370895006,0.502649644858}])75:0.104183318045[&support=75.0][&length_mean=0.172809438617,length_median=0.169538731054,length_sd=0.0911249597454,length_hpd95={0.0284595151855,0.362585044265},length_quant_5_95={0.0284595151855,0.335227222858},length_range={1.04733278176e-06,0.362585044265}],(MiGU_scf_8_8694:0.26106171422[&support=100.0][&length_mean=0.313564547362,length_median=0.304271657299,length_sd=0.125513246711,length_hpd95={0.0908668008031,0.549132305899},length_quant_5_95={0.0979616091067,0.527977845479},length_range={0.0848759793837,0.666211297504}],SeIN_lg_15_9726:0.413725054279[&support=100.0][&length_mean=0.459041479448,length_median=0.441172342977,length_sd=0.145855747705,length_hpd95={0.158634481556,0.714079665001},length_quant_5_95={0.243972378139,0.683653119384},length_range={0.158634481556,0.991985205992}])64:0.255521859663[&support=64.0][&length_mean=0.233469609154,length_median=0.218053965408,length_sd=0.106887535879,length_hpd95={0.0390317885034,0.419664424935},length_quant_5_95={0.0793040708693,0.418390992011},length_range={0.0390317885034,0.477881914722}])30:0.0931928142035[&support=30.0][&length_mean=0.110827234229,length_median=0.109105139914,length_sd=0.0606923234015,length_hpd95={0.0241647805283,0.241485248828},length_quant_5_95={0.0298483851122,0.241485248828},length_range={0.0241647805283,0.256603978971}])23:0.158653688135[&support=23.0][&length_mean=0.21366389808,length_median=0.211458558016,length_sd=0.0577009829413,length_hpd95={0.123970273183,0.302851748783},length_quant_5_95=None,length_range={0.123970273183,0.302851748783}],((KaFE_scf_1360502_67:0.146209234546[&support=100.0][&length_mean=0.163469422899,length_median=0.167713974779,length_sd=0.0719071773027,length_hpd95={1.04733278176e-06,0.283194587241},length_quant_5_95={0.0247302816668,0.281884681853},length_range={1.04733278176e-06,0.375318789357}],KaFE_scf_1368498_122:0.119786501086[&support=100.0][&length_mean=0.101906168955,length_median=0.0965730535737,length_sd=0.0605152913786,length_hpd95={1.04733278176e-06,0.213018140199},length_quant_5_95={0.0195324489795,0.208312769855},length_range={1.04733278176e-06,0.296212036733}])98:0.485062294583[&support=98.0][&length_mean=0.453291149089,length_median=0.442141416335,length_sd=0.1348525815,length_hpd95={0.155905061471,0.702743773263},length_quant_5_95={0.230437934921,0.672102023377},length_range={0.155905061471,0.783017058235}],((DiCA_scf_234_274:0.113502526271[&support=100.0][&length_mean=0.113275975708,length_median=0.106586679322,length_sd=0.0515876053022,length_hpd95={1.04733278176e-06,0.191504066664},length_quant_5_95={0.0370851858969,0.188571993771},length_range={1.04733278176e-06,0.251570085033}],DiCA_scf_234_252:0.118881095895[&support=100.0][&length_mean=0.128904671114,length_median=0.122426921164,length_sd=0.0616258041872,length_hpd95={0.0106070652697,0.252186056314},length_quant_5_95={0.048024206456,0.234466039509},length_range={0.0106070652697,0.29294652359}])97:0.257389438208[&support=97.0][&length_mean=0.268829982078,length_median=0.263366983211,length_sd=0.107949052021,length_hpd95={0.0877798197759,0.463838160301},length_quant_5_95={0.105333593184,0.459965003862},length_range={0.0544218497172,0.641273558427}],(SpOL_scf_25714_134:0.170770990987[&support=100.0][&length_mean=0.182714032127,length_median=0.171603908839,length_sd=0.0633417975156,length_hpd95={0.077956179526,0.322123312121},length_quant_5_95={0.0853988954255,0.288023984541},length_range={0.0438656090299,0.359343780309}],BeVU_chr_6.sca003_7722:0.189810258706[&support=100.0][&length_mean=0.180769848606,length_median=0.176667776108,length_sd=0.0790533878069,length_hpd95={0.0421769941784,0.364982340878},length_quant_5_95={0.0519961392207,0.337364922225},length_range={0.0126888712624,0.389215721623}])86:0.204385175665[&support=86.0][&length_mean=0.24200160912,length_median=0.227351480344,length_sd=0.0965534120836,length_hpd95={0.0430255984583,0.417471519964},length_quant_5_95={0.10137992507,0.413730276351},length_range={0.0430255984583,0.549786186933}])85:0.19136090121[&support=85.0][&length_mean=0.253426373231,length_median=0.231670936826,length_sd=0.118461561549,length_hpd95={0.0656036176288,0.529053186847},length_quant_5_95={0.0656036176288,0.468238322521},length_range={1.04733278176e-06,0.529053186847}])37:0.174335924423[&support=37.0][&length_mean=0.191993936415,length_median=0.18209893191,length_sd=0.0658901218555,length_hpd95={0.0717489979687,0.312524167637},length_quant_5_95={0.102785588666,0.302625903739},length_range={0.0717489979687,0.361822072356}])5:0.0694435689455[&support=5.0][&length_mean=0.0966481764735,length_median=0.0654626630031,length_sd=0.052924248564,length_hpd95=None,length_quant_5_95={0.183469946813,0.183469946813},length_range={0.0579147929099,0.183469946813}])0:0.110824448851[&support=0.0],((NeNU_scf_00003_56181:0.362809821743[&support=100.0][&length_mean=0.343840927316,length_median=0.334645792145,length_sd=0.145354613553,length_hpd95={0.086521044074,0.661911888722},length_quant_5_95={0.124035664216,0.59873868992},length_range={1.04733278176e-06,0.704846817814}],NeNU_scf_00099_6847:0.260967120883[&support=100.0][&length_mean=0.292647107152,length_median=0.274280755645,length_sd=0.125880681111,length_hpd95={0.0916652321079,0.541949866707},length_quant_5_95={0.101922219492,0.507109622517},length_range={1.04733278176e-06,0.637388236238}])86:0.412747247063[&support=86.0][&length_mean=0.332522392109,length_median=0.350492425329,length_sd=0.118352148039,length_hpd95={0.113666087648,0.56639406178},length_quant_5_95={0.113666087648,0.501397649897},length_range={0.0275174859846,0.56639406178}],AqCO_scf_15_2715:0.59532449456[&support=100.0][&length_mean=0.506343266376,length_median=0.503965746073,length_sd=0.134643240934,length_hpd95={0.262379097731,0.73739578129},length_quant_5_95={0.271640387214,0.712021430579},length_range={0.113712684282,0.840530641362}])1:0.0764694237132[&support=1.0][&length_mean=0.0804696382454,length_median=0.0804696382454,length_sd=inf,length_hpd95=None,length_quant_5_95={0.0804696382454,0.0804696382454},length_range={0.0804696382454,0.0804696382454}])0:0.0929668179874[&support=0.0])0:0.0972618478653[&support=0.0],(LiUS_scf_650_806:0.606990566317[&support=100.0][&length_mean=0.482883809905,length_median=0.485717084083,length_sd=0.154839066761,length_hpd95={0.178284669897,0.821395175526},length_quant_5_95={0.248444805189,0.780073332903},length_range={0.144458049598,0.909216696251}],(((((NeNU_scf_00003_56239:0.605731809642[&support=100.0][&length_mean=0.628490908364,length_median=0.604197367629,length_sd=0.219883173347,length_hpd95={0.218951737704,1.10699707432},length_quant_5_95={0.292479509055,0.982097405248},length_range={0.108938506961,1.31350639303}],(CaRU_scf_8_42175:0.816122888333[&support=100.0][&length_mean=0.784767335822,length_median=0.787545743432,length_sd=0.211347246053,length_hpd95={0.359272553372,1.16639669677},length_quant_5_95={0.442947330347,1.14017121144},length_range={0.29300064306,1.28675019385}],AqCO_scf_15_2747:0.566878625928[&support=100.0][&length_mean=0.67384380501,length_median=0.63819829496,length_sd=0.245741802939,length_hpd95={0.255791711595,1.19247309318},length_quant_5_95={0.282077900339,1.0706435845},length_range={1.04733278176e-06,1.24783911645}])12:0.144034366096[&support=12.0][&length_mean=0.296906089045,length_median=0.256109218877,length_sd=0.160723726054,length_hpd95={0.150654191298,0.733384505407},length_quant_5_95=None,length_range={0.150654191298,0.733384505407}])11:0.164292807382[&support=11.0][&length_mean=0.256487453607,length_median=0.263446010967,length_sd=0.108829949117,length_hpd95={0.0695125559169,0.463812439977},length_quant_5_95=None,length_range={0.0695125559169,0.463812439977}],(SpOL_scf_33414_32:0.251666284406[&support=100.0][&length_mean=0.230783082862,length_median=0.224427688488,length_sd=0.11246820518,length_hpd95={1.04733278176e-06,0.433452228145},length_quant_5_95={0.0328393153892,0.433422322411},length_range={1.04733278176e-06,0.482511152965}],((DiCA_scf_6523_40:1.04733278176e-06[&support=100.0][&length_mean=1.04733278176e-06,length_median=1.04733278176e-06,length_sd=5.35924892564e-14,length_hpd95={1.04733278176e-06,1.04733278176e-06},length_quant_5_95={1.04733278176e-06,1.04733278176e-06},length_range={1.04733278176e-06,1.04733278176e-06}],DiCA_scf_6587_48:0.0246395986405[&support=100.0][&length_mean=0.0269071942198,length_median=0.024520170283,length_sd=0.0182061741002,length_hpd95={1.04733278176e-06,0.0639139275952},length_quant_5_95={1.04733278176e-06,0.0630339108853},length_range={1.04733278176e-06,0.088000489633}])99:0.856708768861[&support=99.0][&length_mean=0.745889697353,length_median=0.736032065453,length_sd=0.198490594057,length_hpd95={0.320554027433,1.12489080832},length_quant_5_95={0.381595225227,1.03494912886},length_range={0.125718942854,1.25999644364}],BeVU_chr_6.sca003_7802:0.31288013655[&support=100.0][&length_mean=0.342018135013,length_median=0.345906888896,length_sd=0.134477711695,length_hpd95={0.0746488488754,0.580223873478},length_quant_5_95={0.0946508441056,0.534607045902},length_range={0.0527468529343,0.600514155125}])25:0.0248590729885[&support=25.0][&length_mean=0.101530764828,length_median=0.0984183291882,length_sd=0.0756552776611,length_hpd95={1.04733278176e-06,0.281037972645},length_quant_5_95=None,length_range={1.04733278176e-06,0.281037972645}])43:0.222336823378[&support=43.0][&length_mean=0.246738305497,length_median=0.25353318869,length_sd=0.106861805795,length_hpd95={0.0806287886872,0.498029514979},length_quant_5_95={0.0806287886872,0.449668532691},length_range={0.0469532957246,0.498029514979}])1:0.0522497701441[&support=1.0][&length_mean=0.0560324971771,length_median=0.0560324971771,length_sd=inf,length_hpd95=None,length_quant_5_95={0.0560324971771,0.0560324971771},length_range={0.0560324971771,0.0560324971771}],(SpPO_chr_4_56998:0.470449552769[&support=100.0][&length_mean=0.445657076295,length_median=0.437939777251,length_sd=0.171051721235,length_hpd95={0.146416864266,0.756482252919},length_quant_5_95={0.171435300795,0.725678933611},length_range={0.0214871874203,0.816310432466}],(FrEX_scf_1891_617:1.04733278176e-06[&support=100.0][&length_mean=0.0828717574999,length_median=0.0273498408971,length_sd=0.110057720717,length_hpd95={1.04733278176e-06,0.305411402725},length_quant_5_95={1.04733278176e-06,0.304140618627},length_range={1.04733278176e-06,0.443767466025}],FrEX_scf_7878_96:0.396305593988[&support=100.0][&length_mean=0.362497595259,length_median=0.369146446068,length_sd=0.152375660515,length_hpd95={1.04733278176e-06,0.59870441808},length_quant_5_95={0.102731930378,0.585237717824},length_range={1.04733278176e-06,0.751732495355}])96:0.538573500936[&support=96.0][&length_mean=0.563727163488,length_median=0.542954646586,length_sd=0.191851110016,length_hpd95={0.270318650352,1.00993877255},length_quant_5_95={0.270318650352,0.874118749129},length_range={0.160403999675,1.00993877255}])38:0.27087157895[&support=38.0][&length_mean=0.308383615294,length_median=0.279339650216,length_sd=0.170958139872,length_hpd95={0.0833104486644,0.662569489563},length_quant_5_95={0.0844753339476,0.652084594328},length_range={0.0833104486644,0.732430540504}])0:0.155274216015[&support=0.0],(((((ArLY_scf_4_5700:0.0522232847687[&support=100.0][&length_mean=0.0915930047397,length_median=0.0931422853271,length_sd=0.0511208981907,length_hpd95={1.04733278176e-06,0.188995913714},length_quant_5_95={1.04733278176e-06,0.172608715874},length_range={1.04733278176e-06,0.202960481495}],(((AeAR_scf_22_2:0.544513736105[&support=100.0][&length_mean=0.479618885188,length_median=0.477311202063,length_sd=0.137190464859,length_hpd95={0.238122170665,0.72791375461},length_quant_5_95={0.240426691705,0.69078942511},length_range={0.0965695386051,0.748010312137}],('ScPA chr 4-2 333':0.101154257152[&support=100.0][&length_mean=0.0908848518467,length_median=0.0941609716584,length_sd=0.0384872586844,length_hpd95={1.04733278176e-06,0.148381013122},length_quant_5_95={0.0292695662417,0.146246774598},length_range={1.04733278176e-06,0.186383556375}],SiIR_scf_29_6054:0.0722943570448[&support=100.0][&length_mean=0.0729304676817,length_median=0.0739706758016,length_sd=0.0356435896283,length_hpd95={0.0103507852976,0.14165296621},length_quant_5_95={0.0155394600054,0.135280174537},length_range={1.04733278176e-06,0.173940073844}])62:0.0126939838651[&support=62.0][&length_mean=0.0185685509318,length_median=0.0132400607445,length_sd=0.0131473801724,length_hpd95={1.04733278176e-06,0.0416844387205},length_quant_5_95={1.04733278176e-06,0.0416763762531},length_range={1.04733278176e-06,0.0614680414408}])12:1.04733278176e-06[&support=12.0][&length_mean=0.0041287453381,length_median=1.04733278176e-06,length_sd=0.0054127711792,length_hpd95={1.04733278176e-06,0.0138397233515},length_quant_5_95=None,length_range={1.04733278176e-06,0.0138397233515}],EuSA_scf_15_6297:0.0397318757518[&support=100.0][&length_mean=0.0427752430248,length_median=0.040191214897,length_sd=0.0238521266581,length_hpd95={1.04733278176e-06,0.0790724288416},length_quant_5_95={0.0115281853752,0.0769989479023},length_range={1.04733278176e-06,0.154355165371}])33:0.058241083761[&support=33.0][&length_mean=0.0701061093368,length_median=0.067695008242,length_sd=0.0247408737828,length_hpd95={0.0341438683005,0.118776848528},length_quant_5_95={0.0341438683005,0.104842667919},length_range={0.0168964086346,0.118776848528}],(ArTH_chr_2_30559:0.150855710629[&support=100.0][&length_mean=0.110230319208,length_median=0.106331396518,length_sd=0.0449630252035,length_hpd95={0.0134591433143,0.194533546392},length_quant_5_95={0.029763053221,0.180589710959},length_range={1.04733278176e-06,0.238116279565}],(LeAL_scf_12_1266:0.209864660266[&support=100.0][&length_mean=0.193835047441,length_median=0.189581472633,length_sd=0.0509641751796,length_hpd95={0.0884867408521,0.278897836027},length_quant_5_95={0.10545913332,0.278399883772},length_range={0.0759807360731,0.339556508826}],CaRU_scf_4_3263:0.0734407033598[&support=100.0][&length_mean=0.0627528201467,length_median=0.0624564133722,length_sd=0.0363347171429,length_hpd95={1.04733278176e-06,0.131211828126},length_quant_5_95={1.04733278176e-06,0.129124136685},length_range={1.04733278176e-06,0.156735897719}])21:0.0130508349701[&support=21.0][&length_mean=0.0289842714756,length_median=0.0224522589376,length_sd=0.022921249214,length_hpd95={1.04733278176e-06,0.089984290572},length_quant_5_95=None,length_range={1.04733278176e-06,0.089984290572}])13:0.0161381537817[&support=13.0][&length_mean=0.0212068303025,length_median=0.0146017502169,length_sd=0.0165144203333,length_hpd95={1.04733278176e-06,0.0534621971601},length_quant_5_95=None,length_range={1.04733278176e-06,0.0534621971601}])19:0.0859813071759[&support=19.0][&length_mean=0.118016108967,length_median=0.134657828914,length_sd=0.0470609952141,length_hpd95={0.0135911147496,0.185843440685},length_quant_5_95=None,length_range={0.0135911147496,0.185843440685}])89:0.43731911568[&support=89.0][&length_mean=0.424001070222,length_median=0.396348693805,length_sd=0.166610012247,length_hpd95={0.125080826399,0.759247293963},length_quant_5_95={0.138454873502,0.741972439052},length_range={0.0829722382995,0.818500473574}],TaHA_scf_3_40860:0.554415242147[&support=100.0][&length_mean=0.583251787972,length_median=0.547543545092,length_sd=0.196236725252,length_hpd95={0.254079880247,0.966224446137},length_quant_5_95={0.25611905653,0.916366797512},length_range={0.230697965864,1.09953265559}])66:0.266077054388[&support=66.0][&length_mean=0.407558040548,length_median=0.374058549126,length_sd=0.169800647849,length_hpd95={0.0496482005223,0.784847588041},length_quant_5_95={0.131633448525,0.699682858953},length_range={0.0496482005223,0.911955163751}],(TaHA_scf_10_9:0.231401865973[&support=100.0][&length_mean=0.334282654272,length_median=0.339050738769,length_sd=0.133413396949,length_hpd95={0.0583829003381,0.587547355831},length_quant_5_95={0.100945433339,0.536083148823},length_range={1.04733278176e-06,0.682382543318}],(LeAL_scf_30_1513:0.225122052516[&support=100.0][&length_mean=0.257119772097,length_median=0.26366165038,length_sd=0.0842280835976,length_hpd95={0.0932270126775,0.413008723183},length_quant_5_95={0.104697958281,0.393535961476},length_range={0.0646163599152,0.461249735478}],(('ScPA chr 2-4 32083':0.105627176356[&support=100.0][&length_mean=0.090666170562,length_median=0.0897561708089,length_sd=0.0445991359364,length_hpd95={1.04733278176e-06,0.16509180928},length_quant_5_95={0.0195484229959,0.15982741116},length_range={1.04733278176e-06,0.303287696723}],AeAR_scf_8_9495:0.216204997244[&support=100.0][&length_mean=0.201710678781,length_median=0.203174916696,length_sd=0.0751367002982,length_hpd95={0.0309007244026,0.349498905048},length_quant_5_95={0.0513611537137,0.321622021004},length_range={0.000474360248748,0.417296695344}])18:0.00978198783664[&support=18.0][&length_mean=0.0251243917056,length_median=0.0258416383764,length_sd=0.0158165340865,length_hpd95={1.04733278176e-06,0.0581074521865},length_quant_5_95=None,length_range={1.04733278176e-06,0.0581074521865}],((EuSA_scf_6_1181:0.0753993372012[&support=100.0][&length_mean=0.0654378993786,length_median=0.0609543251801,length_sd=0.0376409354465,length_hpd95={1.04733278176e-06,0.141067486777},length_quant_5_95={0.0128053429047,0.131699012096},length_range={1.04733278176e-06,0.180841252442}],(BrRA_chr_07_115039:0.0946326446088[&support=100.0][&length_mean=0.0836726621935,length_median=0.081182180905,length_sd=0.0390348908185,length_hpd95={1.04733278176e-06,0.143267496838},length_quant_5_95={0.0134398277147,0.137093353728},length_range={1.04733278176e-06,0.191834831824}],SiIR_scf_8_11167:0.0857000570186[&support=100.0][&length_mean=0.0859446297738,length_median=0.0845406390617,length_sd=0.0330399462484,length_hpd95={0.0271217319677,0.153518768588},length_quant_5_95={0.0423191181747,0.151513373052},length_range={0.0271217319677,0.18969511913}])44:0.0272789784752[&support=44.0][&length_mean=0.019620630362,length_median=0.015181841861,length_sd=0.0114011734677,length_hpd95={1.04733278176e-06,0.0446642124843},length_quant_5_95={1.04733278176e-06,0.0405278219555},length_range={1.04733278176e-06,0.0511740014623}])22:0.0139586057035[&support=22.0][&length_mean=0.0263868668021,length_median=0.0275624051447,length_sd=0.010947557164,length_hpd95={0.0116063903564,0.06235240015},length_quant_5_95=None,length_range={0.0116063903564,0.06235240015}],(ArLY_scf_8_63513:0.103781719914[&support=100.0][&length_mean=0.0841666873066,length_median=0.0789089288092,length_sd=0.0425353939735,length_hpd95={1.04733278176e-06,0.167521158538},length_quant_5_95={0.0150145023731,0.166385861934},length_range={1.04733278176e-06,0.197508317382}],ArTH_chr_5_82456:0.109362259048[&support=100.0][&length_mean=0.106236479739,length_median=0.109575940479,length_sd=0.0474594520336,length_hpd95={1.04733278176e-06,0.181070799367},length_quant_5_95={0.0229987683259,0.180775010341},length_range={1.04733278176e-06,0.21390596476}])57:0.0678878649167[&support=57.0][&length_mean=0.0713762178604,length_median=0.0694175382361,length_sd=0.0365691035639,length_hpd95={0.0141375269685,0.146227482597},length_quant_5_95={0.0141375269685,0.127634010438},length_range={1.04733278176e-06,0.146227482597}])18:0.01974168429[&support=18.0][&length_mean=0.01550430442,length_median=0.0139416187497,length_sd=0.0161063323346,length_hpd95={1.04733278176e-06,0.0463164777603},length_quant_5_95=None,length_range={1.04733278176e-06,0.0463164777603}])30:0.0989505493593[&support=30.0][&length_mean=0.104397246638,length_median=0.0965603326199,length_sd=0.045510646383,length_hpd95={0.0309575523606,0.200267208578},length_quant_5_95={0.0314747363996,0.200267208578},length_range={0.0309575523606,0.211360022411}])69:0.235232671354[&support=69.0][&length_mean=0.233098746036,length_median=0.214680502752,length_sd=0.0954702215289,length_hpd95={0.0627929565196,0.406238227261},length_quant_5_95={0.0982811472313,0.400042992668},length_range={0.0563323380308,0.627507548737}])86:0.413861680185[&support=86.0][&length_mean=0.338101245185,length_median=0.329951304485,length_sd=0.134665041106,length_hpd95={0.109088862563,0.639412390257},length_quant_5_95={0.128737044647,0.578920527949},length_range={0.0613561198377,0.810656942101}])5:0.153439842988[&support=5.0][&length_mean=0.153514239645,length_median=0.114142082892,length_sd=0.0967376957842,length_hpd95=None,length_quant_5_95={0.297023327717,0.297023327717},length_range={0.0493809958576,0.297023327717}],((((NiBE_scf_126_2333:0.0701221969275[&support=100.0][&length_mean=0.0723738380059,length_median=0.0670716591751,length_sd=0.0333841071165,length_hpd95={0.0134787894834,0.151998147174},length_quant_5_95={0.0268604693902,0.133769702156},length_range={1.04733278176e-06,0.187879230177}],NiTO_ctg_18607_232:0.100365573867[&support=100.0][&length_mean=0.0983234098161,length_median=0.0922879609218,length_sd=0.0434094011252,length_hpd95={0.0280220780673,0.192242740399},length_quant_5_95={0.033432713408,0.18401767452},length_range={0.0171944646389,0.221064528708}])58:0.0158525511721[&support=58.0][&length_mean=0.0301238794018,length_median=0.0267528585561,length_sd=0.0237936393513,length_hpd95={1.04733278176e-06,0.0803077679264},length_quant_5_95={1.04733278176e-06,0.0767931149387},length_range={1.04733278176e-06,0.0871595977516}],NiSY_scf_7379_226:0.0650110577112[&support=100.0][&length_mean=0.0592332970798,length_median=0.0547359539504,length_sd=0.0350532535531,length_hpd95={1.04733278176e-06,0.121643652291},length_quant_5_95={1.04733278176e-06,0.115746922674},length_range={1.04733278176e-06,0.19794328534}])97:0.324036194369[&support=97.0][&length_mean=0.249264979654,length_median=0.234802565042,length_sd=0.103190405253,length_hpd95={0.0700101626,0.432592562402},length_quant_5_95={0.106173162585,0.407175970239},length_range={0.0700101626,0.594508169453}],((NiTO_scf_10718_593:1.04733278176e-06[&support=100.0][&length_mean=0.0010863132097,length_median=1.04733278176e-06,length_sd=0.00535943695334,length_hpd95={1.04733278176e-06,0.00783856757682},length_quant_5_95={1.04733278176e-06,0.00653196343986},length_range={1.04733278176e-06,0.0441354083041}],(NiBE_scf_465_4629:0.0930796293848[&support=100.0][&length_mean=0.0863639165696,length_median=0.0919512414616,length_sd=0.0376304016274,length_hpd95={0.0128903388845,0.155581953082},length_quant_5_95={0.0242815786044,0.144535549776},length_range={1.04733278176e-06,0.183525256057}],NiBE_scf_2639_1487:0.0535829447352[&support=100.0][&length_mean=0.050025009404,length_median=0.0507064374246,length_sd=0.0336594416096,length_hpd95={1.04733278176e-06,0.10353401452},length_quant_5_95={1.04733278176e-06,0.1015085889},length_range={1.04733278176e-06,0.180228256453}])59:0.0362107178045[&support=59.0][&length_mean=0.0419637430658,length_median=0.0389027492869,length_sd=0.0202294441685,length_hpd95={0.0115072057398,0.0811951427561},length_quant_5_95={0.0115072057398,0.074883317163},length_range={1.04733278176e-06,0.0811951427561}])82:0.109564118127[&support=82.0][&length_mean=0.0918504311986,length_median=0.0876875499771,length_sd=0.0425810662612,length_hpd95={0.0217896541255,0.165170125989},length_quant_5_95={0.0245155640409,0.161995271123},length_range={1.04733278176e-06,0.193651656711}],(CaCH_scf_110772_34:0.0605492511887[&support=100.0][&length_mean=0.060247533906,length_median=0.0568624707759,length_sd=0.0273806938199,length_hpd95={0.0149328315202,0.11122395768},length_quant_5_95={0.0205497381687,0.109408614621},length_range={1.04733278176e-06,0.14810613057}],(SoTU_chr_02_104011:0.122159933987[&support=100.0][&length_mean=0.130970079682,length_median=0.137662871847,length_sd=0.0645239858909,length_hpd95={0.0298886660332,0.250898414981},length_quant_5_95={0.0311318121186,0.234960649785},length_range={1.04733278176e-06,0.321130840705}],SoLY_chr_02_127699:0.119631763381[&support=100.0][&length_mean=0.121566604604,length_median=0.118592677875,length_sd=0.0482129846355,length_hpd95={0.0178062298795,0.205245012391},length_quant_5_95={0.0498719588681,0.203990040156},length_range={0.0178062298795,0.260293779465}])96:0.0895515558868[&support=96.0][&length_mean=0.0969745205411,length_median=0.0970622188548,length_sd=0.0479226372637,length_hpd95={0.0210650272283,0.19311950638},length_quant_5_95={0.0210650272283,0.170309233948},length_range={1.04733278176e-06,0.19311950638}])66:0.0599139489132[&support=66.0][&length_mean=0.0828607193519,length_median=0.0807531873614,length_sd=0.041313071158,length_hpd95={1.04733278176e-06,0.158830660109},length_quant_5_95={0.0190656578237,0.15430329137},length_range={1.04733278176e-06,0.18837727715}])71:0.0979197983797[&support=71.0][&length_mean=0.134166885204,length_median=0.133671968219,length_sd=0.0587648411719,length_hpd95={0.0401498234472,0.245093382253},length_quant_5_95={0.0413709220062,0.233660052197},length_range={0.0205373273379,0.322366406702}])51:0.179790044623[&support=51.0][&length_mean=0.175739194932,length_median=0.169763226001,length_sd=0.0846508524844,length_hpd95={0.0218290656443,0.322947524595},length_quant_5_95={0.0391440997497,0.310165754317},length_range={0.00711978834219,0.395921895043}],(((CaPA_ctg_55_3048:0.528226284337[&support=100.0][&length_mean=0.470814687553,length_median=0.453398858703,length_sd=0.139136628312,length_hpd95={0.239192030559,0.81017769915},length_quant_5_95={0.250972496926,0.685951030465},length_range={0.129742115246,0.846096687539}],(SeIN_lg_15_9817:0.243035473692[&support=100.0][&length_mean=0.229749281662,length_median=0.223900418927,length_sd=0.0915567673501,length_hpd95={0.0481026074927,0.389504264443},length_quant_5_95={0.0553047523413,0.386317327114},length_range={1.04733278176e-06,0.515593940627}],(MiGU_scf_11_31507:0.502341581637[&support=100.0][&length_mean=0.531202966889,length_median=0.515797978911,length_sd=0.156832453872,length_hpd95={0.226583716902,0.825866949355},length_quant_5_95={0.293868715117,0.794221891277},length_range={0.0525959978356,0.905185507746}],SeIN_lg_8_120425:0.219153323767[&support=100.0][&length_mean=0.207639650384,length_median=0.201180524915,length_sd=0.0943752581955,length_hpd95={0.0487808913534,0.385710168973},length_quant_5_95={0.0602815767439,0.353556847798},length_range={0.00891966304319,0.544002660227}])62:0.0987612738483[&support=62.0][&length_mean=0.145597211639,length_median=0.124342645604,length_sd=0.0760963013649,length_hpd95={1.04733278176e-06,0.299242659726},length_quant_5_95={0.0413715959939,0.295722779603},length_range={1.04733278176e-06,0.364150030432}])62:0.104021628626[&support=62.0][&length_mean=0.130349158716,length_median=0.126534702842,length_sd=0.0567948921328,length_hpd95={0.0440938028301,0.273187203989},length_quant_5_95={0.0440938028301,0.223543760938},length_range={1.04733278176e-06,0.273187203989}])10:0.0883428476269[&support=10.0][&length_mean=0.0851799442514,length_median=0.091839824547,length_sd=0.0474749583334,length_hpd95={1.04733278176e-06,0.162292544639},length_quant_5_95=None,length_range={1.04733278176e-06,0.162292544639}],(FrEX_scf_3900_232:0.282122196494[&support=100.0][&length_mean=0.289516341179,length_median=0.294150966982,length_sd=0.0929463480148,length_hpd95={0.135945859957,0.514807830224},length_quant_5_95={0.135945859957,0.434660891768},length_range={1.04733278176e-06,0.514807830224}],FrEX_scf_7878_74:0.468219885985[&support=100.0][&length_mean=0.480640821223,length_median=0.463123052583,length_sd=0.132497961484,length_hpd95={0.296342910281,0.767772540237},length_quant_5_95={0.300139326387,0.716839219415},length_range={0.229754819451,0.787711500722}])31:0.0950602861172[&support=31.0][&length_mean=0.137879099102,length_median=0.143297656208,length_sd=0.0647501014724,length_hpd95={0.0312175855522,0.258621550463},length_quant_5_95={0.0312175855522,0.225276579549},length_range={0.00492681818483,0.258621550463}])1:0.117842279527[&support=1.0][&length_mean=0.0633935899098,length_median=0.0633935899098,length_sd=inf,length_hpd95=None,length_quant_5_95={0.0633935899098,0.0633935899098},length_range={0.0633935899098,0.0633935899098}],(((((PoTR_chr_07_72949:0.0075090172305[&support=100.0][&length_mean=0.00485692910994,length_median=1.04733278176e-06,length_sd=0.00831669248612,length_hpd95={1.04733278176e-06,0.0257331685538},length_quant_5_95={1.04733278176e-06,0.0248043743115},length_range={1.04733278176e-06,0.0336598189927}],PoEU_scf_234.1_363:0.0192669555825[&support=100.0][&length_mean=0.0180025409973,length_median=0.0138128555473,length_sd=0.0166961571201,length_hpd95={1.04733278176e-06,0.0518140944102},length_quant_5_95={1.04733278176e-06,0.0481921964154},length_range={1.04733278176e-06,0.0608188317302}])100:0.215355053225[&support=100.0][&length_mean=0.188473509938,length_median=0.176143648451,length_sd=0.0673866508101,length_hpd95={0.0780851330308,0.326768282084},length_quant_5_95={0.091757165054,0.310376861827},length_range={0.0288711367952,0.386558043392}],(((MeTR_scf_ac233112.6_695:0.260458801683[&support=100.0][&length_mean=0.295651933933,length_median=0.279751164629,length_sd=0.102175904982,length_hpd95={0.121974092999,0.491525806691},length_quant_5_95={0.153139844214,0.489376799179},length_range={0.0749683208466,0.59255225128}],CiAR.Ka_chr_7_28093:0.251761333162[&support=100.0][&length_mean=0.25928358421,length_median=0.253861632662,length_sd=0.0981331854465,length_hpd95={0.0769316957985,0.442328601165},length_quant_5_95={0.0853639110465,0.414038069184},length_range={0.0319015965559,0.554442345434}])39:0.146478901407[&support=39.0][&length_mean=0.188892709669,length_median=0.173197034027,length_sd=0.0726259604444,length_hpd95={0.0676200951196,0.333470103924},length_quant_5_95={0.0676200951196,0.308309826861},length_range={0.0437418827914,0.333470103924}],(CaCA_lg_10_34423:0.0817951914722[&support=100.0][&length_mean=0.0594776071156,length_median=0.052199194939,length_sd=0.0531429987334,length_hpd95={1.04733278176e-06,0.148630241765},length_quant_5_95={1.04733278176e-06,0.146927200406},length_range={1.04733278176e-06,0.227471310641}],((GlMA_chr_05_55563:0.0428000185206[&support=100.0][&length_mean=0.0394481659363,length_median=0.0349583065866,length_sd=0.0289899164589,length_hpd95={1.04733278176e-06,0.0927194439103},length_quant_5_95={1.04733278176e-06,0.084945495257},length_range={1.04733278176e-06,0.156826847393}],GlMA_chr_17_185246:0.0305487275371[&support=100.0][&length_mean=0.0270520405957,length_median=0.0257990083378,length_sd=0.022693522309,length_hpd95={1.04733278176e-06,0.0667082746448},length_quant_5_95={1.04733278176e-06,0.066658000347},length_range={1.04733278176e-06,0.101730072502}])48:0.0431276374769[&support=48.0][&length_mean=0.0382882380608,length_median=0.0357563057393,length_sd=0.028468765683,length_hpd95={1.04733278176e-06,0.0923814880215},length_quant_5_95={1.04733278176e-06,0.0883116595988},length_range={1.04733278176e-06,0.113532348232}],(ViAN_scf_2025_131:0.0943028869719[&support=100.0][&length_mean=0.0833368261834,length_median=0.0846699684342,length_sd=0.046152916036,length_hpd95={1.04733278176e-06,0.161048287791},length_quant_5_95={1.04733278176e-06,0.157059799101},length_range={1.04733278176e-06,0.191016225013}],PhVU_chr_03_128143:0.0697530040468[&support=100.0][&length_mean=0.0666171129561,length_median=0.0622386698305,length_sd=0.0369173090594,length_hpd95={1.04733278176e-06,0.128435230187},length_quant_5_95={0.0149329064956,0.12781692326},length_range={1.04733278176e-06,0.17641826815}])78:0.080063613856[&support=78.0][&length_mean=0.089067804843,length_median=0.0861403624075,length_sd=0.0369353370589,length_hpd95={0.020705348591,0.167470948399},length_quant_5_95={0.0350931273064,0.155129169023},length_range={1.04733278176e-06,0.189613317026}])36:0.048412522677[&support=36.0][&length_mean=0.0378386461483,length_median=0.0353834965064,length_sd=0.0276698419978,length_hpd95={1.04733278176e-06,0.0820996854296},length_quant_5_95={1.04733278176e-06,0.0796248201915},length_range={1.04733278176e-06,0.0892630607465}])42:0.0845123096598[&support=42.0][&length_mean=0.104073735713,length_median=0.101926305177,length_sd=0.046498895274,length_hpd95={0.041198565401,0.214376552201},length_quant_5_95={0.041198565401,0.164980946514},length_range={0.02337785631,0.214376552201}])46:0.115623387636[&support=46.0][&length_mean=0.117838958872,length_median=0.107017673663,length_sd=0.0577876006579,length_hpd95={0.0272337107051,0.231843227422},length_quant_5_95={0.029087316331,0.20160357285},length_range={0.0272337107051,0.329739373533}],(((ArDU_chr_05_21732:0.0255227973088[&support=100.0][&length_mean=0.0186074138436,length_median=0.0126695043167,length_sd=0.0207994445199,length_hpd95={1.04733278176e-06,0.0576818502064},length_quant_5_95={1.04733278176e-06,0.0537950399837},length_range={1.04733278176e-06,0.100219145158}],ArIP_chr_05_24681:1.04733278176e-06[&support=100.0][&length_mean=0.00617076585323,length_median=1.04733278176e-06,length_sd=0.0109580238869,length_hpd95={1.04733278176e-06,0.0279832487313},length_quant_5_95={1.04733278176e-06,0.0265131621644},length_range={1.04733278176e-06,0.0657572425091}])100:0.963304127152[&support=100.0][&length_mean=0.901960302834,length_median=0.887160276883,length_sd=0.166126250976,length_hpd95={0.671724925048,1.30309682246},length_quant_5_95={0.671724925048,1.17232604809},length_range={0.512155290401,1.30309682246}],(LuAN_scf_80590_1_7:0.218508972595[&support=100.0][&length_mean=0.218044175145,length_median=0.21793833436,length_sd=0.0699756890989,length_hpd95={0.103200190866,0.361936101167},length_quant_5_95={0.104742802951,0.331811733042},length_range={1.04733278176e-06,0.4024631908}],LuAN_scf_76092_52:0.1471944441[&support=100.0][&length_mean=0.145253576517,length_median=0.136569957597,length_sd=0.0541295261058,length_hpd95={0.0413913474645,0.240663784766},length_quant_5_95={0.0529544093502,0.231652898564},length_range={1.04733278176e-06,0.264910737858}])69:0.0636868413714[&support=69.0][&length_mean=0.106195998296,length_median=0.0970004210368,length_sd=0.0590936730445,length_hpd95={1.04733278176e-06,0.230036134818},length_quant_5_95={0.00594138132714,0.191214370101},length_range={1.04733278176e-06,0.379377489886}])9:0.0467301772969[&support=9.0][&length_mean=0.0872130869009,length_median=0.0755594684279,length_sd=0.0449318672068,length_hpd95=None,length_quant_5_95={0.189135273622,0.189135273622},length_range={0.0257825150489,0.189135273622}],(ViAN_ctg_11585_0_37:0.0966159605953[&support=100.0][&length_mean=0.100640043802,length_median=0.0976717994371,length_sd=0.0425868324924,length_hpd95={1.04733278176e-06,0.172209089725},length_quant_5_95={0.0360491040818,0.166291436853},length_range={1.04733278176e-06,0.214922671079}],(GlMA_chr_01_174721:0.0543921072016[&support=100.0][&length_mean=0.0551441606971,length_median=0.0532945503355,length_sd=0.0297335694325,length_hpd95={1.04733278176e-06,0.110515877361},length_quant_5_95={0.0131097317481,0.106124526021},length_range={1.04733278176e-06,0.151979050435}],(GlMA_chr_11_11263:0.0190516150875[&support=100.0][&length_mean=0.0205945457108,length_median=0.0161849872151,length_sd=0.0186388550247,length_hpd95={1.04733278176e-06,0.0597018825205},length_quant_5_95={1.04733278176e-06,0.0532002802133},length_range={1.04733278176e-06,0.0837976196407}],CaCA_lg_06_45397:0.191007738331[&support=100.0][&length_mean=0.170767618924,length_median=0.182919118724,length_sd=0.0806773338901,length_hpd95={1.04733278176e-06,0.289436942088},length_quant_5_95={0.000615878890965,0.278096704449},length_range={1.04733278176e-06,0.333703985499}])60:0.0186983619781[&support=60.0][&length_mean=0.025166816631,length_median=0.0252696848939,length_sd=0.0122076055669,length_hpd95={1.04733278176e-06,0.049850597867},length_quant_5_95={1.04733278176e-06,0.0494735058702},length_range={1.04733278176e-06,0.0542145847609}])74:0.0514573532103[&support=74.0][&length_mean=0.0532410295799,length_median=0.0530411363182,length_sd=0.0289483145309,length_hpd95={1.04733278176e-06,0.0975320206855},length_quant_5_95={0.00944728666875,0.0954999304831},length_range={1.04733278176e-06,0.135406953267}])81:0.224374206214[&support=81.0][&length_mean=0.228276099846,length_median=0.229551111742,length_sd=0.0810385811289,length_hpd95={0.0791254419564,0.383740954694},length_quant_5_95={0.0848718315495,0.379261271786},length_range={0.0791254419564,0.430572059963}])28:0.0538837301552[&support=28.0][&length_mean=0.102065914972,length_median=0.0866051671011,length_sd=0.049484543705,length_hpd95={0.035343983108,0.198628407114},length_quant_5_95=None,length_range={0.035343983108,0.198628407114}])37:0.396453458378[&support=37.0][&length_mean=0.264117553211,length_median=0.28327603116,length_sd=0.113812761236,length_hpd95={0.0412024078172,0.453609094714},length_quant_5_95={0.0475592964076,0.445778276252},length_range={0.0412024078172,0.536197723594}])1:0.0259107335055[&support=1.0][&length_mean=1.04733278176e-06,length_median=1.04733278176e-06,length_sd=inf,length_hpd95=None,length_quant_5_95={1.04733278176e-06,1.04733278176e-06},length_range={1.04733278176e-06,1.04733278176e-06}],(((((PrPE_scf_7_52280:0.0253896817762[&support=100.0][&length_mean=0.0244222167469,length_median=0.0237201149812,length_sd=0.0171791723166,length_hpd95={1.04733278176e-06,0.0542157524565},length_quant_5_95={1.04733278176e-06,0.0536865479606},length_range={1.04733278176e-06,0.0764097891624}],PrMU_chr_8_31271:0.0130966806161[&support=100.0][&length_mean=0.0151379877606,length_median=0.0118372657761,length_sd=0.0178881342672,length_hpd95={1.04733278176e-06,0.0531863670291},length_quant_5_95={1.04733278176e-06,0.0505276034406},length_range={1.04733278176e-06,0.0880654276619}])100:0.329541064706[&support=100.0][&length_mean=0.328493812746,length_median=0.320475139279,length_sd=0.088088415375,length_hpd95={0.19327749281,0.491451275147},length_quant_5_95={0.202192364858,0.481761431412},length_range={0.162789196527,0.582957259371}],((PyBR_scf_145.0_80:0.0267423310991[&support=100.0][&length_mean=0.0259534544069,length_median=0.0251377084014,length_sd=0.018996923578,length_hpd95={1.04733278176e-06,0.0631269569389},length_quant_5_95={1.04733278176e-06,0.0623814323086},length_range={1.04733278176e-06,0.0767650081008}],PyBR_scf_197.0_2336:1.04733278176e-06[&support=100.0][&length_mean=1.04733278176e-06,length_median=1.04733278176e-06,length_sd=5.35924892564e-14,length_hpd95={1.04733278176e-06,1.04733278176e-06},length_quant_5_95={1.04733278176e-06,1.04733278176e-06},length_range={1.04733278176e-06,1.04733278176e-06}])54:1.04733278176e-06[&support=54.0][&length_mean=1.04733278176e-06,length_median=1.04733278176e-06,length_sd=0.0,length_hpd95={1.04733278176e-06,1.04733278176e-06},length_quant_5_95={1.04733278176e-06,1.04733278176e-06},length_range={1.04733278176e-06,1.04733278176e-06}],PyBR_scf_520.0_2966:0.0124103901723[&support=100.0][&length_mean=0.0108219935273,length_median=0.0114759355963,length_sd=0.0124492721221,length_hpd95={1.04733278176e-06,0.0364084706115},length_quant_5_95={1.04733278176e-06,0.0347744328102},length_range={1.04733278176e-06,0.0582078802792}])98:0.134009508167[&support=98.0][&length_mean=0.158203978039,length_median=0.144462546557,length_sd=0.0763907036117,length_hpd95={0.036081712678,0.309633926322},length_quant_5_95={0.0508435866183,0.291239527115},length_range={0.036081712678,0.418146252991}])84:0.213029548963[&support=84.0][&length_mean=0.210949265817,length_median=0.196401595186,length_sd=0.09685690726,length_hpd95={0.0323203764204,0.431986663215},length_quant_5_95={0.0778065208362,0.387982864454},length_range={0.0323203764204,0.542324201309}],FrVE_lg_6_109525:0.307396882303[&support=100.0][&length_mean=0.270938987335,length_median=0.270108426595,length_sd=0.0907460117253,length_hpd95={0.107662838959,0.475947832695},length_quant_5_95={0.130680376509,0.422732089068},length_range={1.04733278176e-06,0.52517609389}])11:0.0913606784209[&support=11.0][&length_mean=0.179325057717,length_median=0.157385955654,length_sd=0.0786042108568,length_hpd95={0.068801308272,0.310893439197},length_quant_5_95=None,length_range={0.068801308272,0.310893439197}],(((EuGR_scf_6_70588:0.0151564631559[&support=100.0][&length_mean=0.0159811258079,length_median=0.0151218750864,length_sd=0.0170537927906,length_hpd95={1.04733278176e-06,0.047070324217},length_quant_5_95={1.04733278176e-06,0.0468171862102},length_range={1.04733278176e-06,0.0776719918075}],EuCA_scf_751148_11:1.04733278176e-06[&support=100.0][&length_mean=1.04733278176e-06,length_median=1.04733278176e-06,length_sd=5.35924892564e-14,length_hpd95={1.04733278176e-06,1.04733278176e-06},length_quant_5_95={1.04733278176e-06,1.04733278176e-06},length_range={1.04733278176e-06,1.04733278176e-06}])76:0.015126619818[&support=76.0][&length_mean=0.0238510414342,length_median=0.0175378002696,length_sd=0.0166544075567,length_hpd95={1.04733278176e-06,0.0485023138339},length_quant_5_95={1.04733278176e-06,0.0466823441051},length_range={1.04733278176e-06,0.0761630708195}],(EuCA_ctg_047439_35:0.0462284072392[&support=100.0][&length_mean=0.0422312370995,length_median=0.0447695856334,length_sd=0.0224945795153,length_hpd95={1.04733278176e-06,0.0824220920003},length_quant_5_95={1.04733278176e-06,0.078077380991},length_range={1.04733278176e-06,0.112318006213}],EuCA_ctg_011619_37:0.0309063650053[&support=100.0][&length_mean=0.0326430200536,length_median=0.0304154365407,length_sd=0.0218012072893,length_hpd95={1.04733278176e-06,0.0702799225865},length_quant_5_95={1.04733278176e-06,0.0691643872517},length_range={1.04733278176e-06,0.110062738613}])27:1.04733278176e-06[&support=27.0][&length_mean=1.04733278176e-06,length_median=1.04733278176e-06,length_sd=0.0,length_hpd95={1.04733278176e-06,1.04733278176e-06},length_quant_5_95=None,length_range={1.04733278176e-06,1.04733278176e-06}])99:0.103881761689[&support=99.0][&length_mean=0.0981141811125,length_median=0.092051111431,length_sd=0.0442296277181,length_hpd95={0.0157324076669,0.183841749357},length_quant_5_95={0.0337588995713,0.181863928605},length_range={0.0157324076669,0.223385946571}],((EuGR_scf_9_64398:0.0419934624368[&support=100.0][&length_mean=0.0438733247168,length_median=0.0403375794756,length_sd=0.0277298484133,length_hpd95={1.04733278176e-06,0.0927583305459},length_quant_5_95={1.04733278176e-06,0.0916423360358},length_range={1.04733278176e-06,0.112282318693}],EuCA_ctg_045219_187:0.0594077375106[&support=100.0][&length_mean=0.0490880981162,length_median=0.0490110926421,length_sd=0.0353719477814,length_hpd95={1.04733278176e-06,0.111450480598},length_quant_5_95={1.04733278176e-06,0.105563794623},length_range={1.04733278176e-06,0.142828701882}])72:0.0395038615665[&support=72.0][&length_mean=0.0482433328085,length_median=0.0455816263104,length_sd=0.0255286851645,length_hpd95={1.04733278176e-06,0.0921336922792},length_quant_5_95={0.0130223633778,0.0891015133606},length_range={1.04733278176e-06,0.10844852589}],(EuCA_ctg_050450_46:0.0151322884603[&support=100.0][&length_mean=0.0178993398232,length_median=0.0150450908553,length_sd=0.0155881276255,length_hpd95={1.04733278176e-06,0.0475739496378},length_quant_5_95={1.04733278176e-06,0.0465201748272},length_range={1.04733278176e-06,0.0522146142934}],EuGR_scf_9_64047:1.04733278176e-06[&support=100.0][&length_mean=1.04733278176e-06,length_median=1.04733278176e-06,length_sd=5.35924892564e-14,length_hpd95={1.04733278176e-06,1.04733278176e-06},length_quant_5_95={1.04733278176e-06,1.04733278176e-06},length_range={1.04733278176e-06,1.04733278176e-06}])100:0.0803626962684[&support=100.0][&length_mean=0.084106762997,length_median=0.0824977933035,length_sd=0.0381273483329,length_hpd95={0.0151491952472,0.152701800597},length_quant_5_95={0.0289285923604,0.14696290862},length_range={0.0151491952472,0.222653956092}])50:0.0101813204864[&support=50.0][&length_mean=0.0152563977114,length_median=0.00367221128565,length_sd=0.0252879633719,length_hpd95={1.04733278176e-06,0.0909458792991},length_quant_5_95={1.04733278176e-06,0.0909458792991},length_range={1.04733278176e-06,0.116937075836}])98:0.381613560885[&support=98.0][&length_mean=0.332031719007,length_median=0.328942223944,length_sd=0.10334063591,length_hpd95={0.134983865748,0.56057804719},length_quant_5_95={0.138512582575,0.4953903562},length_range={0.0939609638178,0.644003710173}])1:0.0480427881031[&support=1.0][&length_mean=0.125116817575,length_median=0.125116817575,length_sd=inf,length_hpd95=None,length_quant_5_95={0.125116817575,0.125116817575},length_range={0.125116817575,0.125116817575}],((MaES_chr_viii_75440:0.2895115162[&support=100.0][&length_mean=0.242328986524,length_median=0.256803996782,length_sd=0.107099918245,length_hpd95={1.04733278176e-06,0.410051740424},length_quant_5_95={0.0286785273391,0.383383512717},length_range={1.04733278176e-06,0.475386467463}],(RiCO_ctg_29676_82:0.150984207704[&support=100.0][&length_mean=0.141841210057,length_median=0.137442064662,length_sd=0.0656616178192,length_hpd95={0.0322264844256,0.277353907127},length_quant_5_95={0.035363961154,0.25587440518},length_range={1.04733278176e-06,0.30423366771}],MaES_chr_xviii_47391:0.123290866201[&support=100.0][&length_mean=0.0838847832782,length_median=0.0809049769662,length_sd=0.0511126882635,length_hpd95={1.04733278176e-06,0.177152541261},length_quant_5_95={1.04733278176e-06,0.174295571606},length_range={1.04733278176e-06,0.257355320738}])21:0.0547813493507[&support=21.0][&length_mean=0.0646699471269,length_median=0.0606552050796,length_sd=0.0425337302026,length_hpd95={1.04733278176e-06,0.190255569913},length_quant_5_95=None,length_range={1.04733278176e-06,0.190255569913}])9:0.0164136046246[&support=9.0][&length_mean=0.0637789787897,length_median=0.04734678004,length_sd=0.0535942785427,length_hpd95=None,length_quant_5_95={0.165582843599,0.165582843599},length_range={1.04733278176e-06,0.165582843599}],JaCU_scf_07803_17:0.288407105654[&support=100.0][&length_mean=0.214495057662,length_median=0.212839982357,length_sd=0.0904342082408,length_hpd95={0.0418745207041,0.383800720927},length_quant_5_95={0.0641410451949,0.367272417449},length_range={1.04733278176e-06,0.448252050351}])19:0.10670885836[&support=19.0][&length_mean=0.152657179615,length_median=0.138901090247,length_sd=0.0519474272663,length_hpd95={0.0735094394575,0.303912073764},length_quant_5_95=None,length_range={0.0735094394575,0.303912073764}])0:0.0563955819202[&support=0.0])0:1.04733278176e-06[&support=0.0],(((CaSA.Fi_ctg_14480433_2:0.567457167257[&support=100.0][&length_mean=0.449814261838,length_median=0.459440596687,length_sd=0.146458027613,length_hpd95={0.174314378547,0.700315394483},length_quant_5_95={0.211298510802,0.688240412142},length_range={0.125248118989,0.867235145056}],MoNO_scf_123_489:0.234483179252[&support=100.0][&length_mean=0.250623281996,length_median=0.251835537414,length_sd=0.0987810122258,length_hpd95={0.0455706550624,0.43294429796},length_quant_5_95={0.08523737332,0.41527492227},length_range={0.0455706550624,0.50273158437}])12:0.0609913656499[&support=12.0][&length_mean=0.09137561872,length_median=0.0722740313422,length_sd=0.0695134957122,length_hpd95={0.0159908543179,0.224267792656},length_quant_5_95=None,length_range={0.0159908543179,0.224267792656}],((LaSI_ctg_301883_1:0.0514851928564[&support=100.0][&length_mean=0.0493170610113,length_median=0.0459837758229,length_sd=0.0288020391257,length_hpd95={1.04733278176e-06,0.098027320674},length_quant_5_95={1.04733278176e-06,0.0967707989915},length_range={1.04733278176e-06,0.121854789982}],CiLA_chr_1_108400:0.0291221858684[&support=100.0][&length_mean=0.0267124960193,length_median=0.0235580994863,length_sd=0.0228269485031,length_hpd95={1.04733278176e-06,0.0742599056276},length_quant_5_95={1.04733278176e-06,0.0724109824833},length_range={1.04733278176e-06,0.0912853123543}])80:0.0351213747252[&support=80.0][&length_mean=0.0604563759239,length_median=0.0581438578861,length_sd=0.0377209219076,length_hpd95={1.04733278176e-06,0.13232536116},length_quant_5_95={0.0111337441292,0.118158985384},length_range={1.04733278176e-06,0.187999471795}],(CuME_chr_08_112760:1.04733278176e-06[&support=100.0][&length_mean=1.04733278176e-06,length_median=1.04733278176e-06,length_sd=5.35924892564e-14,length_hpd95={1.04733278176e-06,1.04733278176e-06},length_quant_5_95={1.04733278176e-06,1.04733278176e-06},length_range={1.04733278176e-06,1.04733278176e-06}],CuSA_chr_6_94315:0.0616268577011[&support=100.0][&length_mean=0.0558371510176,length_median=0.0527316641162,length_sd=0.0316612566739,length_hpd95={1.04733278176e-06,0.116588449961},length_quant_5_95={0.0135406140634,0.115287744587},length_range={1.04733278176e-06,0.172351764518}])74:0.0411676038818[&support=74.0][&length_mean=0.0422513787986,length_median=0.0382572758483,length_sd=0.0347870497733,length_hpd95={1.04733278176e-06,0.109490134771},length_quant_5_95={1.04733278176e-06,0.102299633373},length_range={1.04733278176e-06,0.156551236451}])99:0.413100697466[&support=99.0][&length_mean=0.379065631792,length_median=0.364109899845,length_sd=0.134875286163,length_hpd95={0.155122253404,0.710745142566},length_quant_5_95={0.173399095524,0.614828335551},length_range={0.0824745839762,0.738197033343}])3:0.0689702266037[&support=3.0][&length_mean=0.0895778612846,length_median=0.0916659681757,length_sd=0.0539893196028,length_hpd95=None,length_quant_5_95={0.142492833853,0.142492833853},length_range={0.034574781825,0.142492833853}],((CiSI_scf_00006_4984:0.0267592732599[&support=100.0][&length_mean=0.027026294964,length_median=0.0261650678445,length_sd=0.0197535384,length_hpd95={1.04733278176e-06,0.0670482615038},length_quant_5_95={1.04733278176e-06,0.0615630742071},length_range={1.04733278176e-06,0.0805084194378}],CiCL_scf_7_106293:1.04733278176e-06[&support=100.0][&length_mean=0.000716471951358,length_median=1.04733278176e-06,length_sd=0.00600245568234,length_hpd95={1.04733278176e-06,1.04733278176e-06},length_quant_5_95={1.04733278176e-06,1.04733278176e-06},length_range={1.04733278176e-06,0.0587824853639}])99:0.245718299385[&support=99.0][&length_mean=0.248378992856,length_median=0.243399618276,length_sd=0.095765659469,length_hpd95={0.0651796212951,0.450493363276},length_quant_5_95={0.0929790281313,0.423585937734},length_range={1.04733278176e-06,0.57260308756}],AzIN_scf_42817_1_25:0.186938545436[&support=100.0][&length_mean=0.205696069765,length_median=0.189279391084,length_sd=0.0863134257438,length_hpd95={0.0534967095129,0.409047030195},length_quant_5_95={0.0779759833633,0.374821958586},length_range={0.0534967095129,0.481654986382}])67:0.138234603254[&support=67.0][&length_mean=0.122329774206,length_median=0.11959936377,length_sd=0.0707880332844,length_hpd95={1.04733278176e-06,0.238136605594},length_quant_5_95={1.04733278176e-06,0.232440284001},length_range={1.04733278176e-06,0.307424218592}])3:0.116788910232[&support=3.0][&length_mean=0.118620854093,length_median=0.122637751234,length_sd=0.00812393381999,length_hpd95=None,length_quant_5_95={0.123953842966,0.123953842966},length_range={0.109270968079,0.123953842966}])0:0.0820227163054[&support=0.0],(GoRA_chr_07_252200:0.254284535449[&support=100.0][&length_mean=0.231664897438,length_median=0.238557643894,length_sd=0.0833888712107,length_hpd95={0.089781771708,0.40773414272},length_quant_5_95={0.089781771708,0.35666812324},length_range={1.04733278176e-06,0.40773414272}],(GoRA_chr_07_301859:0.615153075271[&support=100.0][&length_mean=0.476450798948,length_median=0.482201615258,length_sd=0.168989526234,length_hpd95={0.129680871624,0.75552408136},length_quant_5_95={0.212569313978,0.717154710926},length_range={1.04733278176e-06,1.0168646692}],(ThCA.Ma_chr_1_202497:1.04733278176e-06[&support=100.0][&length_mean=1.04733278176e-06,length_median=1.04733278176e-06,length_sd=5.35924892564e-14,length_hpd95={1.04733278176e-06,1.04733278176e-06},length_quant_5_95={1.04733278176e-06,1.04733278176e-06},length_range={1.04733278176e-06,1.04733278176e-06}],ThCA.Cr_chr_01_161958:0.0125921339776[&support=100.0][&length_mean=0.0107545281122,length_median=0.0117015115084,length_sd=0.0121808223605,length_hpd95={1.04733278176e-06,0.0360713524485},length_quant_5_95={1.04733278176e-06,0.0359048554679},length_range={1.04733278176e-06,0.0526163434028}])92:0.0064662578103[&support=92.0][&length_mean=0.065435799705,length_median=0.0622152978074,length_sd=0.0522381628749,length_hpd95={1.04733278176e-06,0.158567290898},length_quant_5_95={1.04733278176e-06,0.157397497361},length_range={1.04733278176e-06,0.190036056309}])23:0.0935061512731[&support=23.0][&length_mean=0.0836966725201,length_median=0.0869353125548,length_sd=0.0372760662069,length_hpd95={0.0176815701733,0.158206818155},length_quant_5_95=None,length_range={0.0176815701733,0.158206818155}])25:0.143784113136[&support=25.0][&length_mean=0.110220568996,length_median=0.10027113187,length_sd=0.059114975332,length_hpd95={1.04733278176e-06,0.209137461799},length_quant_5_95=None,length_range={1.04733278176e-06,0.209137461799}])0:0.0470029363491[&support=0.0])0:0.0733908941128[&support=0.0])0:0.148219796492[&support=0.0])0:0.140175003224[&support=0.0],((AmTR_scf_00011_26680:0.636537435068[&support=100.0][&length_mean=0.619926887147,length_median=0.620570671072,length_sd=0.187807208225,length_hpd95={0.259041750522,0.912186420385},length_quant_5_95={0.317400493516,0.89380535054},length_range={0.246219388156,1.24565794711}],AqCO_scf_15_2726:0.31816515875[&support=100.0][&length_mean=0.398791667184,length_median=0.407004054063,length_sd=0.182093292859,length_hpd95={1.04733278176e-06,0.662030557646},length_quant_5_95={0.0306182756685,0.651360830146},length_range={1.04733278176e-06,0.822440539356}])19:0.227976257437[&support=19.0][&length_mean=0.203203415043,length_median=0.204423117564,length_sd=0.108835521698,length_hpd95={1.04733278176e-06,0.429729281972},length_quant_5_95=None,length_range={1.04733278176e-06,0.429729281972}],((((((MuBA_chr_3_168239:0.0116140216658[&support=100.0][&length_mean=0.0104591107015,length_median=0.0106984903997,length_sd=0.0112178982152,length_hpd95={1.04733278176e-06,0.038885146803},length_quant_5_95={1.04733278176e-06,0.0317171036793},length_range={1.04733278176e-06,0.0424601685006}],MuAC_chr_3_185713:0.0148218526256[&support=100.0][&length_mean=0.0122174869012,length_median=0.0131996025958,length_sd=0.0119590527219,length_hpd95={1.04733278176e-06,0.0370294010703},length_quant_5_95={1.04733278176e-06,0.0348861928677},length_range={1.04733278176e-06,0.0469070487546}])93:0.0912475199814[&support=93.0][&length_mean=0.0919891218219,length_median=0.0966087512844,length_sd=0.0439088302562,length_hpd95={0.0166671340313,0.17788865799},length_quant_5_95={0.0298192745535,0.16001155304},length_range={1.04733278176e-06,0.242395223967}],EnVE_ctg_22030_4646726_1_11:0.0975994560009[&support=100.0][&length_mean=0.109463723078,length_median=0.0990374714589,length_sd=0.0541954660038,length_hpd95={0.0373278163491,0.237819974876},length_quant_5_95={0.0373278163491,0.200419442607},length_range={1.04733278176e-06,0.237819974876}])99:0.364665870964[&support=99.0][&length_mean=0.379266447439,length_median=0.364516507315,length_sd=0.152330963601,length_hpd95={0.180488578392,0.671449216067},length_quant_5_95={0.200995567601,0.600047270414},length_range={0.110323350912,1.34988104845}],(MuAC_chr_6_24028:0.0250716217204[&support=100.0][&length_mean=0.0312617735036,length_median=0.0269475706311,length_sd=0.0239664836904,length_hpd95={1.04733278176e-06,0.0770081814608},length_quant_5_95={1.04733278176e-06,0.0707802299967},length_range={1.04733278176e-06,0.107416592876}],MuBA_chr_6_22482:0.0262808308412[&support=100.0][&length_mean=0.0226040639533,length_median=0.0119763353748,length_sd=0.0297184903697,length_hpd95={1.04733278176e-06,0.0877023204135},length_quant_5_95={1.04733278176e-06,0.0786087246864},length_range={1.04733278176e-06,0.170232787385}])100:0.488287175595[&support=100.0][&length_mean=0.479955835483,length_median=0.46410149547,length_sd=0.16184648781,length_hpd95={0.237129413338,0.801585993954},length_quant_5_95={0.251850349736,0.744007403996},length_range={0.182990245875,0.91292587478}])62:0.0641215234817[&support=62.0][&length_mean=0.200878772647,length_median=0.181311480778,length_sd=0.0960028292758,length_hpd95={0.063999930573,0.399270081506},length_quant_5_95={0.063999930573,0.374792155949},length_range={0.00934677730425,0.399270081506}],(((((PhDA_scf_000134_4732:0.107948527077[&support=100.0][&length_mean=0.0903697861682,length_median=0.0885372610723,length_sd=0.0483703762937,length_hpd95={1.04733278176e-06,0.175048282616},length_quant_5_95={1.04733278176e-06,0.166880108023},length_range={1.04733278176e-06,0.20977896392}],((ElGU_chr_15_38527:0.039049583387[&support=100.0][&length_mean=0.039603742192,length_median=0.0405149950913,length_sd=0.0209992207204,length_hpd95={1.04733278176e-06,0.0757289336773},length_quant_5_95={1.04733278176e-06,0.0739610962786},length_range={1.04733278176e-06,0.0915255340539}],(ElGU_chr_15_38349:0.0129462146638[&support=100.0][&length_mean=0.0142437014442,length_median=0.0125928396592,length_sd=0.013895965757,length_hpd95={1.04733278176e-06,0.0427466326613},length_quant_5_95={1.04733278176e-06,0.0411902073437},length_range={1.04733278176e-06,0.0544496989116}],ElOL_scf_00904_643:0.0522798712859[&support=100.0][&length_mean=0.0460664654007,length_median=0.0443988634126,length_sd=0.0245989845793,length_hpd95={1.04733278176e-06,0.0907231882953},length_quant_5_95={1.04733278176e-06,0.0893555597652},length_range={1.04733278176e-06,0.103874602734}])55:0.0133655010376[&support=55.0][&length_mean=0.0226183056736,length_median=0.0139714612338,length_sd=0.0175335492155,length_hpd95={1.04733278176e-06,0.0581487704116},length_quant_5_95={1.04733278176e-06,0.0562021696233},length_range={1.04733278176e-06,0.0819723099404}])95:0.157685960484[&support=95.0][&length_mean=0.142717862881,length_median=0.142388294624,length_sd=0.0521144536354,length_hpd95={0.0457217087819,0.2410181046},length_quant_5_95={0.0562703024041,0.228660170499},length_range={1.04733278176e-06,0.275939969531}],ElGU_chr_15_77587:0.0847392565293[&support=100.0][&length_mean=0.0839525422862,length_median=0.0881388033217,length_sd=0.0370485523891,length_hpd95={0.0106113957813,0.153038438994},length_quant_5_95={0.011613189209,0.139708276491},length_range={1.04733278176e-06,0.160621605666}])68:0.0326268443081[&support=68.0][&length_mean=0.0401084283212,length_median=0.0357824020695,length_sd=0.019633833749,length_hpd95={0.00817672177681,0.076343155937},length_quant_5_95={0.010063082463,0.0756285182109},length_range={0.00817672177681,0.104998755132}])44:0.127678630641[&support=44.0][&length_mean=0.146014165541,length_median=0.148016322147,length_sd=0.0634907643909,length_hpd95={0.0137303721458,0.252426137367},length_quant_5_95={0.0137303721458,0.238524272094},length_range={1.04733278176e-06,0.252426137367}],(ElOL_scf_00733_1061:0.128850498293[&support=100.0][&length_mean=0.103823209147,length_median=0.0980849547512,length_sd=0.0683372038103,length_hpd95={1.04733278176e-06,0.23282767581},length_quant_5_95={1.04733278176e-06,0.231258376932},length_range={1.04733278176e-06,0.287131702643}],PhDA_scf_001357_177:0.0787676610384[&support=100.0][&length_mean=0.0677918543444,length_median=0.0639399341531,length_sd=0.0469489177384,length_hpd95={1.04733278176e-06,0.150890845107},length_quant_5_95={1.04733278176e-06,0.146334670714},length_range={1.04733278176e-06,0.205857595667}])50:0.0633307521258[&support=50.0][&length_mean=0.137623577777,length_median=0.131654285535,length_sd=0.0705506625519,length_hpd95={0.0285360977678,0.291962893555},length_quant_5_95={0.0411588040553,0.281484757435},length_range={1.04733278176e-06,0.368977748552}])63:0.317785075242[&support=63.0][&length_mean=0.331672167625,length_median=0.301341743217,length_sd=0.156914879457,length_hpd95={0.0810390674023,0.677089999252},length_quant_5_95={0.0812639181984,0.639546042017},length_range={0.0297769206019,0.698975730847}],(((((SoBI_chr_07_206797:0.0166051186629[&support=100.0][&length_mean=0.0165558370995,length_median=0.014564513535,length_sd=0.01808428919,length_hpd95={1.04733278176e-06,0.0553275611155},length_quant_5_95={1.04733278176e-06,0.050805238593},length_range={1.04733278176e-06,0.0682792826154}],ZeMA_chr_1_871253:0.11370238297[&support=100.0][&length_mean=0.110468458313,length_median=0.110077597764,length_sd=0.0475214363607,length_hpd95={1.04733278176e-06,0.190868415038},length_quant_5_95={0.0135876531889,0.189965100964},length_range={1.04733278176e-06,0.229394016322}])90:0.14382003948[&support=90.0][&length_mean=0.143118605841,length_median=0.138714104008,length_sd=0.0495886756958,length_hpd95={0.0684017225409,0.257245327372},length_quant_5_95={0.0730133300939,0.236426891282},length_range={0.0339521273964,0.368199882208}],(SeIT_chr_6_126145:0.0185425596513[&support=100.0][&length_mean=0.0270663163743,length_median=0.0206232823915,length_sd=0.0268716095664,length_hpd95={1.04733278176e-06,0.0852180549615},length_quant_5_95={1.04733278176e-06,0.0826928141982},length_range={1.04733278176e-06,0.0989663145371}],((PaVI_ctg_173587_8:0.0273617668472[&support=100.0][&length_mean=0.0285017909937,length_median=0.0271297414515,length_sd=0.0171467638583,length_hpd95={1.04733278176e-06,0.0599418700503},length_quant_5_95={1.04733278176e-06,0.057263680154},length_range={1.04733278176e-06,0.104541337584}],PaVI_ctg_05592_97:0.0427269593563[&support=100.0][&length_mean=0.0395553095673,length_median=0.038920430214,length_sd=0.0241995953761,length_hpd95={1.04733278176e-06,0.0891034688067},length_quant_5_95={1.04733278176e-06,0.0819658673941},length_range={1.04733278176e-06,0.104294836779}])71:0.0130627447326[&support=71.0][&length_mean=0.0163274293453,length_median=0.0127411566388,length_sd=0.0130226370157,length_hpd95={1.04733278176e-06,0.0400593084353},length_quant_5_95={1.04733278176e-06,0.0385843724825},length_range={1.04733278176e-06,0.0571534878369}],PaHA_scf_10_16779:0.0268661663199[&support=100.0][&length_mean=0.0228028004507,length_median=0.0148061875426,length_sd=0.0207107538389,length_hpd95={1.04733278176e-06,0.0649921246299},length_quant_5_95={1.04733278176e-06,0.0647832154496},length_range={1.04733278176e-06,0.089593020885}])68:0.0517733662334[&support=68.0][&length_mean=0.0394322682667,length_median=0.0378829936729,length_sd=0.0253400251262,length_hpd95={1.04733278176e-06,0.100214807129},length_quant_5_95={1.04733278176e-06,0.0960823065118},length_range={1.04733278176e-06,0.109043615977}])71:0.0718434084235[&support=71.0][&length_mean=0.0935352181914,length_median=0.0950909152932,length_sd=0.0342812195349,length_hpd95={0.0326804576851,0.158619707328},length_quant_5_95={0.0382226851786,0.140727502175},length_range={0.0216057962601,0.192646355112}])72:0.113907918839[&support=72.0][&length_mean=0.124661432621,length_median=0.120896143046,length_sd=0.0597485100822,length_hpd95={0.0293942318954,0.226667600399},length_quant_5_95={0.0367870003202,0.219929288055},length_range={0.0166746299794,0.333583232364}],(OrSA.Ja_chr_08_91083:0.160585253679[&support=100.0][&length_mean=0.1433090661,length_median=0.146882858754,length_sd=0.0627721179975,length_hpd95={0.0202742888199,0.267654631656},length_quant_5_95={0.0378102139935,0.247850290753},length_range={1.04733278176e-06,0.289020130285}],((BrDI_chr_3_355044:0.198602043814[&support=100.0][&length_mean=0.200521542555,length_median=0.187642647946,length_sd=0.0750010423003,length_hpd95={0.0736594698859,0.346903571015},length_quant_5_95={0.0741712271535,0.320950567291},length_range={1.04733278176e-06,0.355416459796}],(HoVU_ctg_96118_25:0.0142659113265[&support=100.0][&length_mean=0.0141732544932,length_median=0.0130142453807,length_sd=0.0179345886152,length_hpd95={1.04733278176e-06,0.049049118952},length_quant_5_95={1.04733278176e-06,0.0438945496387},length_range={1.04733278176e-06,0.100571003368}],(TrUR_scf_73978_126:0.0122839919717[&support=100.0][&length_mean=0.0114991742569,length_median=0.0118986404541,length_sd=0.0112076409119,length_hpd95={1.04733278176e-06,0.0338648795796},length_quant_5_95={1.04733278176e-06,0.033510747056},length_range={1.04733278176e-06,0.050560271919}],AeTA_scf_31116_316:0.0124842302042[&support=100.0][&length_mean=0.0119804590647,length_median=0.0121702462532,length_sd=0.011371096468,length_hpd95={1.04733278176e-06,0.035560159496},length_quant_5_95={1.04733278176e-06,0.0351084032414},length_range={1.04733278176e-06,0.043715785433}])97:0.0621384399344[&support=97.0][&length_mean=0.0620704238272,length_median=0.061731147632,length_sd=0.0297118561426,length_hpd95={0.00231934523926,0.113183324286},length_quant_5_95={0.0156978010241,0.108535600392},length_range={0.00231934523926,0.1714342666}])98:0.123935745448[&support=98.0][&length_mean=0.115704232682,length_median=0.110141592747,length_sd=0.0544775328461,length_hpd95={0.0150682914727,0.212214775136},length_quant_5_95={0.0308438899714,0.210053901314},length_range={0.0150682914727,0.308604815668}])95:0.245740227722[&support=95.0][&length_mean=0.221667302385,length_median=0.215305760502,length_sd=0.0841677038789,length_hpd95={0.0581309286228,0.370955152285},length_quant_5_95={0.0752056741585,0.356743546397},length_range={0.0581309286228,0.437373907672}],(PhHE_scf_01000559_4478:1.04733278176e-06[&support=100.0][&length_mean=0.000242062905705,length_median=1.04733278176e-06,length_sd=0.00241015572923,length_hpd95={1.04733278176e-06,1.04733278176e-06},length_quant_5_95={1.04733278176e-06,1.04733278176e-06},length_range={1.04733278176e-06,0.0241026046251}],PhHE_scf_01007655_65:0.0272147484215[&support=100.0][&length_mean=0.0251457740413,length_median=0.0259664703818,length_sd=0.0185615396125,length_hpd95={1.04733278176e-06,0.0640280298547},length_quant_5_95={1.04733278176e-06,0.0558128770571},length_range={1.04733278176e-06,0.0884650260167}])95:0.133804412345[&support=95.0][&length_mean=0.116488231465,length_median=0.109643096368,length_sd=0.0568453867663,length_hpd95={1.04733278176e-06,0.225546326324},length_quant_5_95={0.0244233928529,0.224977779698},length_range={1.04733278176e-06,0.296906262824}])27:0.0207554664179[&support=27.0][&length_mean=0.0356192768267,length_median=0.0284890045247,length_sd=0.0330213563528,length_hpd95={1.04733278176e-06,0.108555884431},length_quant_5_95=None,length_range={1.04733278176e-06,0.108555884431}])36:0.0368735691682[&support=36.0][&length_mean=0.116169527519,length_median=0.111610545708,length_sd=0.0584966387781,length_hpd95={0.0335190460327,0.23795087733},length_quant_5_95={0.0335190460327,0.212556749775},length_range={0.0305636225253,0.23795087733}])90:0.371505138669[&support=90.0][&length_mean=0.462695944978,length_median=0.445180361246,length_sd=0.155895028021,length_hpd95={0.166606197103,0.693397045837},length_quant_5_95={0.227502122059,0.693397045837},length_range={0.166606197103,1.03962308539}],((OrSA.In_chr_09_64645:0.183686791802[&support=100.0][&length_mean=0.151535526317,length_median=0.159756386014,length_sd=0.0860511823999,length_hpd95={1.04733278176e-06,0.279725562903},length_quant_5_95={1.04733278176e-06,0.272474857394},length_range={1.04733278176e-06,0.358130258435}],OrBR_chr_9_30468:0.0588711101428[&support=100.0][&length_mean=0.0711440745487,length_median=0.0718733179164,length_sd=0.0389384836873,length_hpd95={1.04733278176e-06,0.128595918782},length_quant_5_95={1.04733278176e-06,0.124961958599},length_range={1.04733278176e-06,0.216013220352}])73:0.198253228657[&support=73.0][&length_mean=0.207310021914,length_median=0.208411045366,length_sd=0.0724918691299,length_hpd95={0.0813085502948,0.345689034539},length_quant_5_95={0.0927973826653,0.319858026018},length_range={0.0403537759579,0.362674001397}],((PhHE_scf_01003054_1356:0.0119173681997[&support=100.0][&length_mean=0.0130180283652,length_median=0.00844335796315,length_sd=0.0162120598914,length_hpd95={1.04733278176e-06,0.0459271981319},length_quant_5_95={1.04733278176e-06,0.0433943587244},length_range={1.04733278176e-06,0.0634053326656}],PhHE_scf_01001027_375:0.172514028697[&support=100.0][&length_mean=0.1591958064,length_median=0.15004495623,length_sd=0.062667130026,length_hpd95={0.0561553678933,0.279103299394},length_quant_5_95={0.0643778344405,0.269926101747},length_range={0.0264435865669,0.302022012234}])71:0.064524018358[&support=71.0][&length_mean=0.0652393816809,length_median=0.0613962976868,length_sd=0.041911031667,length_hpd95={1.04733278176e-06,0.145080689379},length_quant_5_95={1.04733278176e-06,0.133680350252},length_range={1.04733278176e-06,0.162276938206}],((((SoBI_chr_02_233223:0.0615038152596[&support=100.0][&length_mean=0.0676186317685,length_median=0.0673714152426,length_sd=0.0326447307925,length_hpd95={0.010271071434,0.128213045881},length_quant_5_95={0.0145547679567,0.126793983393},length_range={0.00986066715694,0.14173678796}],(ZeMA_chr_7_545502:0.0203075265346[&support=100.0][&length_mean=0.0206088266604,length_median=0.0202181857857,length_sd=0.0186145527417,length_hpd95={1.04733278176e-06,0.0592120815472},length_quant_5_95={1.04733278176e-06,0.0518403272185},length_range={1.04733278176e-06,0.0666645424172}],ZeMA_chr_2_813531:0.151784158922[&support=100.0][&length_mean=0.147250219561,length_median=0.147836231253,length_sd=0.0486654015467,length_hpd95={0.0599346915264,0.236040241374},length_quant_5_95={0.0623297109873,0.228779259596},length_range={0.0320132405847,0.242963533732}])48:0.00977561234234[&support=48.0][&length_mean=0.0183253770125,length_median=0.0156172708074,length_sd=0.0139635929405,length_hpd95={1.04733278176e-06,0.0451652156367},length_quant_5_95={1.04733278176e-06,0.0441348803044},length_range={1.04733278176e-06,0.0522119427049}])96:0.13680467729[&support=96.0][&length_mean=0.125011679158,length_median=0.114327974809,length_sd=0.0477670347485,length_hpd95={0.046199754766,0.220574405159},length_quant_5_95={0.0582566262207,0.213216659311},length_range={1.04733278176e-06,0.236331975905}],((PaHA_scf_45_6582:0.121685727887[&support=100.0][&length_mean=0.118042916346,length_median=0.120179810759,length_sd=0.048201926736,length_hpd95={0.0411146552673,0.222380898436},length_quant_5_95={0.0417603774207,0.203232270778},length_range={1.04733278176e-06,0.251419302047}],(PaVI_chr_02a_355916:0.168082828127[&support=100.0][&length_mean=0.174171523247,length_median=0.173526127538,length_sd=0.0562575070663,length_hpd95={0.0572212865391,0.265325483092},length_quant_5_95={0.0888382120146,0.258169906382},length_range={0.0190181962293,0.349057350638}],PaVI_chr_02b_133822:0.195390211704[&support=100.0][&length_mean=0.181577707542,length_median=0.17947355875,length_sd=0.0556233201516,length_hpd95={0.0720374644154,0.306735627107},length_quant_5_95={0.0786457805582,0.260472709209},length_range={0.044850795511,0.321504291687}])98:0.137704960082[&support=98.0][&length_mean=0.151510238332,length_median=0.151237700491,length_sd=0.0578878550765,length_hpd95={0.0445574836991,0.274192136605},length_quant_5_95={0.060359450829,0.258787179167},length_range={0.00559886512542,0.313136759229}])64:0.0284606517924[&support=64.0][&length_mean=0.0471023826866,length_median=0.0411435058101,length_sd=0.0293188754083,length_hpd95={1.04733278176e-06,0.0964417238763},length_quant_5_95={1.04733278176e-06,0.0937050601785},length_range={1.04733278176e-06,0.130308741549}],SeIT_chr_2_133426:0.126148717953[&support=100.0][&length_mean=0.121455993223,length_median=0.118676299834,length_sd=0.0462760241401,length_hpd95={0.022481436067,0.200790521817},length_quant_5_95={0.0410945530343,0.19752594374},length_range={0.022481436067,0.305871076683}])51:0.0657871853545[&support=51.0][&length_mean=0.0731819950723,length_median=0.0724212266335,length_sd=0.0344200770949,length_hpd95={0.010868137488,0.12914924005},length_quant_5_95={0.0162593440249,0.12567858481},length_range={0.010868137488,0.158860655632}])26:0.0172777226687[&support=26.0][&length_mean=0.0355399663992,length_median=0.0262240548244,length_sd=0.0227191797962,length_hpd95={0.0122768018054,0.0956416977438},length_quant_5_95=None,length_range={0.0122768018054,0.0956416977438}],((PaVI_chr_02a_355897:0.0285986262033[&support=100.0][&length_mean=0.0291259146726,length_median=0.0268865908046,length_sd=0.0215621121573,length_hpd95={1.04733278176e-06,0.0757935878758},length_quant_5_95={1.04733278176e-06,0.0663614527835},length_range={1.04733278176e-06,0.110233867655}],(PaVI_chr_02b_133813:0.0448146322281[&support=100.0][&length_mean=0.0444345560833,length_median=0.0380656716381,length_sd=0.027356026805,length_hpd95={1.04733278176e-06,0.102013974543},length_quant_5_95={0.0124553869138,0.100147621345},length_range={1.04733278176e-06,0.121556271854}],PaHA_scf_45_6570:1.04733278176e-06[&support=100.0][&length_mean=1.04733278176e-06,length_median=1.04733278176e-06,length_sd=5.35924892564e-14,length_hpd95={1.04733278176e-06,1.04733278176e-06},length_quant_5_95={1.04733278176e-06,1.04733278176e-06},length_range={1.04733278176e-06,1.04733278176e-06}])87:1.04733278176e-06[&support=87.0][&length_mean=1.04733278176e-06,length_median=1.04733278176e-06,length_sd=4.9036667953e-14,length_hpd95={1.04733278176e-06,1.04733278176e-06},length_quant_5_95={1.04733278176e-06,1.04733278176e-06},length_range={1.04733278176e-06,1.04733278176e-06}])97:0.0643813085709[&support=97.0][&length_mean=0.0602022649508,length_median=0.0581082685564,length_sd=0.0337386291483,length_hpd95={1.04733278176e-06,0.12341678006},length_quant_5_95={0.0103792317509,0.117616616222},length_range={1.04733278176e-06,0.141854247724}],SeIT_chr_2_133410:0.0952242969[&support=100.0][&length_mean=0.0939225593876,length_median=0.0927656285829,length_sd=0.0406629485199,length_hpd95={0.0172370152444,0.171045791124},length_quant_5_95={0.0279591240293,0.163005166779},length_range={1.04733278176e-06,0.191669612343}])65:0.0525148209073[&support=65.0][&length_mean=0.0457324850242,length_median=0.0395618474509,length_sd=0.0331193763921,length_hpd95={1.04733278176e-06,0.132970582283},length_quant_5_95={1.04733278176e-06,0.11478484227},length_range={1.04733278176e-06,0.150214598008}])91:0.205827967853[&support=91.0][&length_mean=0.165889700414,length_median=0.164404150073,length_sd=0.0756745319776,length_hpd95={1.04733278176e-06,0.292021237128},length_quant_5_95={0.0325749462263,0.279639402347},length_range={1.04733278176e-06,0.419494187827}],(BrDI_chr_4_169807:0.20339311404[&support=100.0][&length_mean=0.188517464093,length_median=0.184174523867,length_sd=0.0613576543121,length_hpd95={0.0493929870552,0.288506692265},length_quant_5_95={0.0831389099831,0.286312550735},length_range={0.0427932767728,0.352849116748}],((HoVU_ctg_144873_28:0.0883348189172[&support=100.0][&length_mean=0.0896780807942,length_median=0.0878597135724,length_sd=0.0367540379782,length_hpd95={0.0269004863546,0.155714336238},length_quant_5_95={0.0325858691286,0.146644955769},length_range={1.04733278176e-06,0.193121362396}],(TrUR_scf_38417_104:0.0433838291666[&support=100.0][&length_mean=0.0353015658247,length_median=0.0341044652161,length_sd=0.0241242279377,length_hpd95={1.04733278176e-06,0.0792305985057},length_quant_5_95={1.04733278176e-06,0.0763855905593},length_range={1.04733278176e-06,0.101296420328}],AeTA_scf_3881_517:1.04733278176e-06[&support=100.0][&length_mean=0.00733588566338,length_median=1.04733278176e-06,length_sd=0.010276066282,length_hpd95={1.04733278176e-06,0.0274143634997},length_quant_5_95={1.04733278176e-06,0.0271941179326},length_range={1.04733278176e-06,0.0478545219685}])70:0.0292479646982[&support=70.0][&length_mean=0.0237418202,length_median=0.0238630438687,length_sd=0.0232997148001,length_hpd95={1.04733278176e-06,0.0610730875472},length_quant_5_95={1.04733278176e-06,0.0610730875472},length_range={1.04733278176e-06,0.0876875854501}])54:0.021248781172[&support=54.0][&length_mean=0.0258687747346,length_median=0.0184459968628,length_sd=0.0213096591325,length_hpd95={1.04733278176e-06,0.0733223353816},length_quant_5_95={1.04733278176e-06,0.0595618376155},length_range={1.04733278176e-06,0.088457974786}],(HoVU_ctg_1982316_28:0.101910552713[&support=100.0][&length_mean=0.097720317505,length_median=0.0956227360364,length_sd=0.0382776645264,length_hpd95={0.0283373503414,0.168216309553},length_quant_5_95={0.0302066082303,0.165146670245},length_range={0.0148202349047,0.177440397619}],AeTA_scf_55155_109:0.0269745124572[&support=100.0][&length_mean=0.0289853034918,length_median=0.0262796854368,length_sd=0.01849464139,length_hpd95={1.04733278176e-06,0.0640448315094},length_quant_5_95={1.04733278176e-06,0.0634210647675},length_range={1.04733278176e-06,0.0769124517882}])94:0.0531286905091[&support=94.0][&length_mean=0.0521009376084,length_median=0.0474624272166,length_sd=0.027892785152,length_hpd95={1.04733278176e-06,0.100110619339},length_quant_5_95={0.00989220571536,0.0997606920162},length_range={1.04733278176e-06,0.136179820906}])62:0.0645102462974[&support=62.0][&length_mean=0.0778548646919,length_median=0.0725463529114,length_sd=0.0415926051213,length_hpd95={0.00764752820042,0.179284270997},length_quant_5_95={0.0185996458878,0.155777522932},length_range={0.00764752820042,0.215140629936}])70:0.107070823843[&support=70.0][&length_mean=0.108954470781,length_median=0.105596550449,length_sd=0.0411241247023,length_hpd95={0.0310471539545,0.177774574144},length_quant_5_95={0.0451654209427,0.177774574144},length_range={0.0310471539545,0.242130242791}])15:0.00223435969246[&support=15.0][&length_mean=0.030996330509,length_median=0.0268913367482,length_sd=0.0287791866738,length_hpd95={1.04733278176e-06,0.0904051913338},length_quant_5_95=None,length_range={1.04733278176e-06,0.0904051913338}])10:0.0524076169664[&support=10.0][&length_mean=0.118790398694,length_median=0.118213194535,length_sd=0.103300898091,length_hpd95={1.04733278176e-06,0.32338907808},length_quant_5_95=None,length_range={1.04733278176e-06,0.32338907808}])37:0.165265472179[&support=37.0][&length_mean=0.297248540946,length_median=0.278433721198,length_sd=0.206125099792,length_hpd95={0.0239583933052,0.772821763909},length_quant_5_95={0.0600670341678,0.506804164798},length_range={0.0239583933052,1.10571586147}])91:0.610273797798[&support=91.0][&length_mean=0.538294250861,length_median=0.552921638409,length_sd=0.172607151492,length_hpd95={0.213774378987,0.858062968944},length_quant_5_95={0.264267410586,0.747875539505},length_range={0.0625466872956,1.0732165603}],(MuAC_chr_7_138912:0.0638278006935[&support=100.0][&length_mean=0.0511479421663,length_median=0.0483428579667,length_sd=0.0380380507612,length_hpd95={1.04733278176e-06,0.123052591044},length_quant_5_95={1.04733278176e-06,0.119632996966},length_range={1.04733278176e-06,0.190390279064}],MuBA_chr_7_123907:0.0423818069097[&support=100.0][&length_mean=0.0554697347455,length_median=0.0448290212438,length_sd=0.0399852359563,length_hpd95={1.04733278176e-06,0.126712461382},length_quant_5_95={0.00809535879968,0.12543076152},length_range={1.04733278176e-06,0.212675233558}])100:0.517964712331[&support=100.0][&length_mean=0.636494705423,length_median=0.623718037172,length_sd=0.176253335028,length_hpd95={0.32681061832,0.967386371664},length_quant_5_95={0.366586439647,0.920510261859},length_range={0.24309071782,1.31399572014}])4:0.0763766914209[&support=4.0][&length_mean=0.172964762339,length_median=0.163507703051,length_sd=0.0738665323189,length_hpd95=None,length_quant_5_95={0.25557268739,0.25557268739},length_range={0.109270955863,0.25557268739}])3:1.04733278176e-06[&support=3.0][&length_mean=0.256145382831,length_median=0.283385807663,length_sd=0.243668793314,length_hpd95=None,length_quant_5_95={0.485049293496,0.485049293496},length_range={1.04733278176e-06,0.485049293496}],PhDA_scf_001357_165:0.90471796554[&support=100.0][&length_mean=0.925327420399,length_median=0.899985887167,length_sd=0.178077604357,length_hpd95={0.683009700809,1.39056036756},length_quant_5_95={0.683009700809,1.24342087122},length_range={0.526667426476,1.39056036756}])4:0.241513206922[&support=4.0][&length_mean=0.241413855219,length_median=0.20150110339,length_sd=0.179729826788,length_hpd95=None,length_quant_5_95={0.489807733209,0.489807733209},length_range={0.0728454808884,0.489807733209}],(((ElOL_scf_00187_4136:0.0320712439327[&support=100.0][&length_mean=0.0355157709142,length_median=0.0331255964635,length_sd=0.0254013498584,length_hpd95={1.04733278176e-06,0.0790764862549},length_quant_5_95={1.04733278176e-06,0.0758093265242},length_range={1.04733278176e-06,0.10406007614}],ElGU_chr_3_71946:1.04733278176e-06[&support=100.0][&length_mean=1.04733278176e-06,length_median=1.04733278176e-06,length_sd=5.35924892564e-14,length_hpd95={1.04733278176e-06,1.04733278176e-06},length_quant_5_95={1.04733278176e-06,1.04733278176e-06},length_range={1.04733278176e-06,1.04733278176e-06}])100:0.16145419093[&support=100.0][&length_mean=0.162082918241,length_median=0.161551886032,length_sd=0.0639128051856,length_hpd95={0.0538759173942,0.287684080395},length_quant_5_95={0.0774295424662,0.267982380575},length_range={0.0440705451404,0.356276982055}],(PhDA_scf_000109_280:0.116741998173[&support=100.0][&length_mean=0.109917065712,length_median=0.108450659744,length_sd=0.044460803474,length_hpd95={0.0354514840875,0.196478801411},length_quant_5_95={0.0370098769347,0.18632725678},length_range={1.04733278176e-06,0.225622380534}],(ElGU_chr_7_48393:0.156370244307[&support=100.0][&length_mean=0.139042485495,length_median=0.139744530905,length_sd=0.0611113150956,length_hpd95={0.0178685813795,0.258075756377},length_quant_5_95={0.0346072895647,0.245237932934},length_range={1.04733278176e-06,0.325035880327}],PhDA_scf_000017_10633:0.15320811397[&support=100.0][&length_mean=0.168822225916,length_median=0.171368774445,length_sd=0.064251728236,length_hpd95={0.0335043939358,0.283474921161},length_quant_5_95={0.0682482641211,0.278883723922},length_range={0.0147069833511,0.348702570591}])65:0.0911510627046[&support=65.0][&length_mean=0.0870201856675,length_median=0.0854175936742,length_sd=0.036355198327,length_hpd95={0.0149610220326,0.152551064276},length_quant_5_95={0.0246726052062,0.140319506185},length_range={0.0149610220326,0.20843485897}])28:0.044963947612[&support=28.0][&length_mean=0.0713282963981,length_median=0.066790696395,length_sd=0.0356826522794,length_hpd95={1.04733278176e-06,0.162180228799},length_quant_5_95=None,length_range={1.04733278176e-06,0.162180228799}])69:0.15321458746[&support=69.0][&length_mean=0.129407712197,length_median=0.123501338118,length_sd=0.0785525783711,length_hpd95={0.0102916284291,0.314512653568},length_quant_5_95={0.0184360616315,0.285374428993},length_range={1.04733278176e-06,0.425987135208}],((((PhHE_scf_01003396_771:0.0682059440706[&support=100.0][&length_mean=0.0521631834409,length_median=0.0538002431565,length_sd=0.0363498078097,length_hpd95={1.04733278176e-06,0.112188342675},length_quant_5_95={1.04733278176e-06,0.110498900962},length_range={1.04733278176e-06,0.163413391609}],(SeIT_chr_9_170607:0.0874986701538[&support=100.0][&length_mean=0.081974790447,length_median=0.08387177667,length_sd=0.0441768667597,length_hpd95={0.0150525773116,0.161030861206},length_quant_5_95={0.0194121670185,0.15958508296},length_range={0.0137052261861,0.232605337607}],SoBI_chr_01_202134:0.0949183102247[&support=100.0][&length_mean=0.100062907553,length_median=0.0999106928951,length_sd=0.0402763992404,length_hpd95={0.0415270024617,0.182320882474},length_quant_5_95={0.0424864371115,0.166579344702},length_range={1.04733278176e-06,0.218544702068}])89:0.137772538342[&support=89.0][&length_mean=0.122675154289,length_median=0.120426812958,length_sd=0.0452514311726,length_hpd95={0.0263379060039,0.20716786766},length_quant_5_95={0.0537641199001,0.203087419708},length_range={0.0263379060039,0.259313418167}])36:0.0212626944092[&support=36.0][&length_mean=0.0349732538459,length_median=0.0330061674947,length_sd=0.0198003362684,length_hpd95={1.04733278176e-06,0.0887878730224},length_quant_5_95={0.0129162107144,0.0599373491649},length_range={1.04733278176e-06,0.102936211243}],(BrDI_chr_1_269090:0.273787839037[&support=100.0][&length_mean=0.259462831744,length_median=0.254104724989,length_sd=0.073461829233,length_hpd95={0.111906371433,0.393302963981},length_quant_5_95={0.130555933135,0.361249490559},length_range={1.04733278176e-06,0.420697257475}],OrBR_chr_3_153092:0.212134502911[&support=100.0][&length_mean=0.196355700007,length_median=0.185213116917,length_sd=0.0688934438412,length_hpd95={0.0719524500365,0.331158795679},length_quant_5_95={0.086720963853,0.327698367837},length_range={0.043185453387,0.401851101386}])43:0.0329009157837[&support=43.0][&length_mean=0.0469673651407,length_median=0.0475748817583,length_sd=0.0264589292331,length_hpd95={1.04733278176e-06,0.101801843678},length_quant_5_95={1.04733278176e-06,0.0999454669037},length_range={1.04733278176e-06,0.109202445124}])63:0.10702840283[&support=63.0][&length_mean=0.167003335728,length_median=0.1708154867,length_sd=0.100547620046,length_hpd95={0.0106259580031,0.349967627134},length_quant_5_95={0.0240743061866,0.320969004376},length_range={0.0106259580031,0.589283664552}],((((OrBR_chr_3_48668:0.234027931634[&support=100.0][&length_mean=0.232410275987,length_median=0.225825561949,length_sd=0.0840730916592,length_hpd95={0.0435763145607,0.368102948225},length_quant_5_95={0.124267585728,0.347945188625},length_range={0.0183637805063,0.613482176832}],(OrSA.Ja_chr_03_64155:1.04733278176e-06[&support=100.0][&length_mean=1.04733278176e-06,length_median=1.04733278176e-06,length_sd=5.35924892564e-14,length_hpd95={1.04733278176e-06,1.04733278176e-06},length_quant_5_95={1.04733278176e-06,1.04733278176e-06},length_range={1.04733278176e-06,1.04733278176e-06}],OrSA.In_chr_03_68043:0.0129565228371[&support=100.0][&length_mean=0.01145229118,length_median=0.012403496065,length_sd=0.0131338734876,length_hpd95={1.04733278176e-06,0.0375891813663},length_quant_5_95={1.04733278176e-06,0.0287923615684},length_range={1.04733278176e-06,0.070553839047}])100:0.153702972216[&support=100.0][&length_mean=0.17345472185,length_median=0.172951994044,length_sd=0.0663310057653,length_hpd95={0.0643476583745,0.331956573625},length_quant_5_95={0.0694358557811,0.289325614853},length_range={1.04733278176e-06,0.348824539966}])97:0.212314506425[&support=97.0][&length_mean=0.23128293738,length_median=0.234098290662,length_sd=0.0859089496525,length_hpd95={0.0876310873959,0.399075177678},length_quant_5_95={0.0916471070478,0.373232323604},length_range={0.0515518144327,0.45636461869}],((PhHE_scf_01004822_313:0.123943334537[&support=100.0][&length_mean=0.113236759044,length_median=0.114224574374,length_sd=0.0523640715209,length_hpd95={1.04733278176e-06,0.198281931046},length_quant_5_95={0.0208138787409,0.196986153162},length_range={1.04733278176e-06,0.24685453808}],(SeIT_chr_9_300311:0.0986498822413[&support=100.0][&length_mean=0.104724373264,length_median=0.103617333766,length_sd=0.0406746573519,length_hpd95={0.0386712459795,0.190206245595},length_quant_5_95={0.0400193919321,0.167327238936},length_range={1.04733278176e-06,0.192898767623}],((PaHA_scf_147_2812:0.0622254507546[&support=100.0][&length_mean=0.0529411523097,length_median=0.0516260467373,length_sd=0.0303837441964,length_hpd95={1.04733278176e-06,0.108290466404},length_quant_5_95={1.04733278176e-06,0.106982847349},length_range={1.04733278176e-06,0.127437634945}],(PaVI_ctg_85087_29:0.013328518947[&support=100.0][&length_mean=0.0154490945745,length_median=0.0128797433437,length_sd=0.0138235973717,length_hpd95={1.04733278176e-06,0.0419845187296},length_quant_5_95={1.04733278176e-06,0.0418811283101},length_range={1.04733278176e-06,0.0528326747368}],PaVI_chr_09b_67384:0.0661386288964[&support=100.0][&length_mean=0.0577380369214,length_median=0.0540282649528,length_sd=0.0284907461101,length_hpd95={1.04733278176e-06,0.100851946964},length_quant_5_95={0.0150681760639,0.0980569636276},length_range={1.04733278176e-06,0.152828192471}])71:0.0199482220442[&support=71.0][&length_mean=0.0304533216705,length_median=0.0213030050031,length_sd=0.0237399075897,length_hpd95={1.04733278176e-06,0.0847604673761},length_quant_5_95={1.04733278176e-06,0.0831668578571},length_range={1.04733278176e-06,0.111935120037}])63:0.0984933509645[&support=63.0][&length_mean=0.10568179152,length_median=0.107657393799,length_sd=0.0369209679859,length_hpd95={0.0271925192711,0.169603006438},length_quant_5_95={0.037248226444,0.157170837726},length_range={0.0271925192711,0.206818677505}],SoBI_chr_01_340955:0.117346898426[&support=100.0][&length_mean=0.132555240177,length_median=0.129689967466,length_sd=0.051521701176,length_hpd95={0.0392242799396,0.235766893825},length_quant_5_95={0.0589937012556,0.215114422537},length_range={0.0271845574505,0.319313776911}])71:0.0383469264763[&support=71.0][&length_mean=0.0594790383693,length_median=0.0540640631433,length_sd=0.0409989200659,length_hpd95={1.04733278176e-06,0.128717486196},length_quant_5_95={0.00518887897176,0.114213256427},length_range={1.04733278176e-06,0.234833372748}])96:0.146164913935[&support=96.0][&length_mean=0.147008054245,length_median=0.14782775625,length_sd=0.0717274716193,length_hpd95={0.0332928365643,0.264734008858},length_quant_5_95={0.0479687618556,0.25409004381},length_range={0.0332928365643,0.422654804998}])55:0.0270615117486[&support=55.0][&length_mean=0.0418813135651,length_median=0.0409070093048,length_sd=0.034622575521,length_hpd95={1.04733278176e-06,0.113613456521},length_quant_5_95={1.04733278176e-06,0.101152900566},length_range={1.04733278176e-06,0.130694140922}],BrDI_chr_1_402157:0.325091891213[&support=100.0][&length_mean=0.311689840707,length_median=0.308419661626,length_sd=0.102481868971,length_hpd95={0.129466699003,0.463165421949},length_quant_5_95={0.162077014678,0.461342661659},length_range={1.04733278176e-06,0.55594604726}])49:0.0620114363812[&support=49.0][&length_mean=0.0966399395415,length_median=0.0863436605292,length_sd=0.0487200511011,length_hpd95={0.0281109676542,0.204788599912},length_quant_5_95={0.0281109676542,0.180521527295},length_range={1.04733278176e-06,0.204788599912}])92:0.334067357308[&support=92.0][&length_mean=0.301931217416,length_median=0.292643802257,length_sd=0.120837977607,length_hpd95={0.103152739909,0.502679415993},length_quant_5_95={0.144618981015,0.463542702144},length_range={0.0846084306586,0.762983174251}],(((SoBI_chr_01_340810:0.0912028854414[&support=100.0][&length_mean=0.104936194524,length_median=0.102496926781,length_sd=0.054242049348,length_hpd95={1.04733278176e-06,0.193370995059},length_quant_5_95={0.0159007084688,0.187461144043},length_range={1.04733278176e-06,0.323340160161}],SoBI_chr_01_340892:0.0644399875882[&support=100.0][&length_mean=0.0594678437272,length_median=0.0572500217813,length_sd=0.0390451845906,length_hpd95={1.04733278176e-06,0.126377624798},length_quant_5_95={1.04733278176e-06,0.125785305097},length_range={1.04733278176e-06,0.209673730041}])97:0.121291051913[&support=97.0][&length_mean=0.128807172423,length_median=0.125693393515,length_sd=0.0484965849305,length_hpd95={0.0437132108544,0.230087659542},length_quant_5_95={0.0621293794406,0.217040106787},length_range={0.0338117992471,0.275926098212}],((SeIT_chr_9_300249:0.0628268117105[&support=100.0][&length_mean=0.0627000364035,length_median=0.0566423446835,length_sd=0.042557466543,length_hpd95={1.04733278176e-06,0.146164105215},length_quant_5_95={1.04733278176e-06,0.139884451529},length_range={1.04733278176e-06,0.224883416091}],SeIT_chr_9_300280:0.106045660954[&support=100.0][&length_mean=0.102181358152,length_median=0.0996025054583,length_sd=0.0463558803455,length_hpd95={0.0258513102571,0.188637367754},length_quant_5_95={0.0275775781338,0.185348325178},length_range={0.0258513102571,0.244840335004}])71:0.0720862020263[&support=71.0][&length_mean=0.0783762733788,length_median=0.0779004184179,length_sd=0.0337020563542,length_hpd95={0.0154723410617,0.132754605187},length_quant_5_95={0.0243842092578,0.127225918288},length_range={0.0154723410617,0.168570492914}],(PaVI_chr_09a_177585:0.0297596523665[&support=100.0][&length_mean=0.0198775747745,length_median=0.0141521555802,length_sd=0.0200667848484,length_hpd95={1.04733278176e-06,0.057203534432},length_quant_5_95={1.04733278176e-06,0.0559667492345},length_range={1.04733278176e-06,0.0785631035627}],(PaHA_scf_147_2797:0.0343151467815[&support=100.0][&length_mean=0.0273570330949,length_median=0.0191800230666,length_sd=0.0244963583006,length_hpd95={1.04733278176e-06,0.0823110176254},length_quant_5_95={1.04733278176e-06,0.0685236508979},length_range={1.04733278176e-06,0.0959482156038}],PaVI_chr_09b_67367:0.0350778471092[&support=100.0][&length_mean=0.0251779476,length_median=0.0243287817905,length_sd=0.0198729637982,length_hpd95={1.04733278176e-06,0.06187883144},length_quant_5_95={1.04733278176e-06,0.0609157560136},length_range={1.04733278176e-06,0.0966900083822}])66:0.0175500823145[&support=66.0][&length_mean=0.0226534994305,length_median=0.0162533537116,length_sd=0.014852941134,length_hpd95={1.04733278176e-06,0.0531934942944},length_quant_5_95={1.04733278176e-06,0.0523885363737},length_range={1.04733278176e-06,0.0631229662489}])45:0.0516091066044[&support=45.0][&length_mean=0.0597907514997,length_median=0.060096867308,length_sd=0.035750236631,length_hpd95={1.04733278176e-06,0.133400075294},length_quant_5_95={1.04733278176e-06,0.132167900181},length_range={1.04733278176e-06,0.136091075184}])67:0.0427583539704[&support=67.0][&length_mean=0.0524756506407,length_median=0.0433635877396,length_sd=0.0401376202707,length_hpd95={1.04733278176e-06,0.170353743427},length_quant_5_95={1.04733278176e-06,0.12405664},length_range={1.04733278176e-06,0.175688059184}])100:0.140135599268[&support=100.0][&length_mean=0.16840041055,length_median=0.164557548496,length_sd=0.0720119569539,length_hpd95={0.0506226801002,0.305579945553},length_quant_5_95={0.0570683361247,0.279341683956},length_range={0.0265757340513,0.343477727843}],(BrDI_chr_1_402044:0.359266444614[&support=100.0][&length_mean=0.291467303119,length_median=0.279601247836,length_sd=0.108749887103,length_hpd95={0.0909619337926,0.498635489259},length_quant_5_95={0.120563243347,0.479663319321},length_range={0.0718423012986,0.592090892155}],(PhHE_scf_01002760_234:0.0984682541809[&support=100.0][&length_mean=0.0944310655976,length_median=0.0899294648385,length_sd=0.0523185549944,length_hpd95={0.017193769807,0.199302904628},length_quant_5_95={0.0187532812085,0.177950764466},length_range={1.04733278176e-06,0.258381007313}],((OrSA.In_chr_03_67955:1.04733278176e-06[&support=100.0][&length_mean=1.04733278176e-06,length_median=1.04733278176e-06,length_sd=5.35924892564e-14,length_hpd95={1.04733278176e-06,1.04733278176e-06},length_quant_5_95={1.04733278176e-06,1.04733278176e-06},length_range={1.04733278176e-06,1.04733278176e-06}],OrSA.Ja_chr_03_64050:0.0142197066659[&support=100.0][&length_mean=0.0108360197219,length_median=1.04733278176e-06,length_sd=0.0137485349801,length_hpd95={1.04733278176e-06,0.0428328871512},length_quant_5_95={1.04733278176e-06,0.0332043311269},length_range={1.04733278176e-06,0.0577852197235}])99:0.0560232531882[&support=99.0][&length_mean=0.0616544492527,length_median=0.0538988733061,length_sd=0.0363258544245,length_hpd95={0.0098834010591,0.137517205414},length_quant_5_95={0.0118363206532,0.134552016961},length_range={0.00296842689595,0.155003698139}],OrBR_chr_3_48638:0.145946523917[&support=100.0][&length_mean=0.142794389328,length_median=0.140253913283,length_sd=0.0478122132633,length_hpd95={0.0414394693555,0.236768878196},length_quant_5_95={0.0581230999396,0.228300154721},length_range={0.0414394693555,0.281081901452}])96:0.188862546064[&support=96.0][&length_mean=0.190894042709,length_median=0.177626550705,length_sd=0.0635183126816,length_hpd95={0.0753333824578,0.298588898769},length_quant_5_95={0.0876772002797,0.289446528238},length_range={0.0527606651078,0.342993213088}])51:0.0308775484545[&support=51.0][&length_mean=0.0581002408154,length_median=0.0487442361136,length_sd=0.044044757937,length_hpd95={1.04733278176e-06,0.140174291993},length_quant_5_95={1.04733278176e-06,0.13182327914},length_range={1.04733278176e-06,0.166929813398}])38:0.0892989750076[&support=38.0][&length_mean=0.0955640024465,length_median=0.0830252216943,length_sd=0.0572499871727,length_hpd95={0.021670990205,0.241286776216},length_quant_5_95={0.021670990205,0.216787706937},length_range={0.0151188806282,0.241286776216}])55:0.0902733673227[&support=55.0][&length_mean=0.146192205607,length_median=0.153024571719,length_sd=0.0776286558042,length_hpd95={0.0331435788884,0.263368333445},length_quant_5_95={0.0440203750251,0.258650993854},length_range={0.0331435788884,0.44520564478}])45:0.200232693222[&support=45.0][&length_mean=0.181612318736,length_median=0.148671157297,length_sd=0.0975891874798,length_hpd95={0.0229379019355,0.429397772265},length_quant_5_95={0.0420318431579,0.417333649747},length_range={0.0229379019355,0.461821142989}],((OrSA.Ja_chr_03_226607:1.04733278176e-06[&support=100.0][&length_mean=1.04733278176e-06,length_median=1.04733278176e-06,length_sd=5.35924892564e-14,length_hpd95={1.04733278176e-06,1.04733278176e-06},length_quant_5_95={1.04733278176e-06,1.04733278176e-06},length_range={1.04733278176e-06,1.04733278176e-06}],OrSA.In_chr_03_245043:1.04733278176e-06[&support=100.0][&length_mean=1.04733278176e-06,length_median=1.04733278176e-06,length_sd=5.35924892564e-14,length_hpd95={1.04733278176e-06,1.04733278176e-06},length_quant_5_95={1.04733278176e-06,1.04733278176e-06},length_range={1.04733278176e-06,1.04733278176e-06}])100:0.332488613842[&support=100.0][&length_mean=0.366744444256,length_median=0.351963860661,length_sd=0.132845416281,length_hpd95={0.116619847985,0.602355417116},length_quant_5_95={0.159882757085,0.569840510394},length_range={0.0631242243737,0.8209723676}],OrBR_chr_7_105103:0.591011008968[&support=100.0][&length_mean=0.538464374312,length_median=0.517080745744,length_sd=0.214462850269,length_hpd95={0.14792370689,0.889754670474},length_quant_5_95={0.148927749817,0.849709870118},length_range={0.00467226430884,1.64953113428}])21:0.0580431579063[&support=21.0][&length_mean=0.128181620355,length_median=0.104273604604,length_sd=0.0874656691564,length_hpd95={0.0250379615918,0.366378496959},length_quant_5_95=None,length_range={0.0250379615918,0.366378496959}])16:0.165338680918[&support=16.0][&length_mean=0.18409116214,length_median=0.187898673755,length_sd=0.0688513863238,length_hpd95={0.0796661867378,0.291883063054},length_quant_5_95=None,length_range={0.0796661867378,0.291883063054}])26:0.304154737104[&support=26.0][&length_mean=0.248057003958,length_median=0.230065099158,length_sd=0.123979151651,length_hpd95={0.0634449195039,0.557983443035},length_quant_5_95=None,length_range={0.0634449195039,0.557983443035}],((MuBA_chr_1_49638:0.0284843975932[&support=100.0][&length_mean=0.0191725535341,length_median=0.0147440317052,length_sd=0.0218204842578,length_hpd95={1.04733278176e-06,0.0664298999263},length_quant_5_95={1.04733278176e-06,0.0617003761229},length_range={1.04733278176e-06,0.0942162281253}],MuAC_chr_1_53460:1.04733278176e-06[&support=100.0][&length_mean=0.00616982972402,length_median=1.04733278176e-06,length_sd=0.0114080067118,length_hpd95={1.04733278176e-06,0.0297337896362},length_quant_5_95={1.04733278176e-06,0.0291010682822},length_range={1.04733278176e-06,0.0601235010118}])100:0.120041208758[&support=100.0][&length_mean=0.126670427992,length_median=0.123521322717,length_sd=0.0734002515968,length_hpd95={1.04733278176e-06,0.257372202272},length_quant_5_95={0.00747046151367,0.240868791383},length_range={1.04733278176e-06,0.352469490515}],(MuBA_chr_un_random_228501:0.0147212346154[&support=100.0][&length_mean=0.0164644000794,length_median=0.0145068182188,length_sd=0.0159792061052,length_hpd95={1.04733278176e-06,0.0490112771186},length_quant_5_95={1.04733278176e-06,0.0488504645584},length_range={1.04733278176e-06,0.0629150686812}],MuAC_chr_un_random_176676:1.04733278176e-06[&support=100.0][&length_mean=1.04733278176e-06,length_median=1.04733278176e-06,length_sd=5.35924892564e-14,length_hpd95={1.04733278176e-06,1.04733278176e-06},length_quant_5_95={1.04733278176e-06,1.04733278176e-06},length_range={1.04733278176e-06,1.04733278176e-06}])100:0.195693459876[&support=100.0][&length_mean=0.194257662432,length_median=0.196620972905,length_sd=0.0766064997632,length_hpd95={0.0254639825952,0.310075720152},length_quant_5_95={0.0758751236718,0.298084748524},length_range={0.0254639825952,0.489557095479}])98:0.318701541632[&support=98.0][&length_mean=0.308605399452,length_median=0.296392798052,length_sd=0.112049489681,length_hpd95={0.128235280588,0.511771819487},length_quant_5_95={0.155346725011,0.490847102513},length_range={0.120267819961,0.727272610462}])13:0.0771093142374[&support=13.0][&length_mean=0.0974726395834,length_median=0.101975833657,length_sd=0.0468071252317,length_hpd95={0.0153068674302,0.176092094625},length_quant_5_95=None,length_range={0.0153068674302,0.176092094625}])8:0.0673252706516[&support=8.0][&length_mean=0.209979508289,length_median=0.149895741832,length_sd=0.176284030841,length_hpd95=None,length_quant_5_95={0.502615192864,0.502615192864},length_range={0.0534457188439,0.502615192864}])3:0.188319405317[&support=3.0][&length_mean=0.0991209529807,length_median=0.113997066272,length_sd=0.0520065474924,length_hpd95=None,length_quant_5_95={0.142068478818,0.142068478818},length_range={0.0412973138528,0.142068478818}])8:0.365928488921[&support=8.0][&length_mean=0.230933259806,length_median=0.235438555801,length_sd=0.111070187357,length_hpd95=None,length_quant_5_95={0.418784511903,0.418784511903},length_range={0.059458694551,0.418784511903}],((CaSA.PK_scf_47871_7:0.488232380775[&support=100.0][&length_mean=0.433794408585,length_median=0.434547066616,length_sd=0.140100456952,length_hpd95={0.13973502528,0.654451546182},length_quant_5_95={0.171009593,0.648447672269},length_range={1.04733278176e-06,0.89236509531}],(((UtGI_scf_00238_177:1.09940572514[&support=100.0][&length_mean=1.25164956714,length_median=1.22306641477,length_sd=0.374200081957,length_hpd95={0.478298469609,1.86892058564},length_quant_5_95={0.644357700767,1.83724230876},length_range={0.333753857027,2.08010807857}],NeNU_scf_00096_5431:1.04733278176e-06[&support=100.0][&length_mean=0.207431890446,length_median=0.231234944037,length_sd=0.149912488136,length_hpd95={1.04733278176e-06,0.499204526032},length_quant_5_95={1.04733278176e-06,0.477892180151},length_range={1.04733278176e-06,0.568084479034}])20:0.255997893385[&support=20.0][&length_mean=0.303030516821,length_median=0.270400308248,length_sd=0.084526970754,length_hpd95={0.184655102904,0.461738057004},length_quant_5_95=None,length_range={0.184655102904,0.461738057004}],NeNU_scf_00045_24649:0.223936054885[&support=100.0][&length_mean=0.227512581065,length_median=0.226943233083,length_sd=0.107369030298,length_hpd95={0.0545662013218,0.451175875222},length_quant_5_95={0.0563621784066,0.410614244162},length_range={1.04733278176e-06,0.455739670046}])21:0.24961260885[&support=21.0][&length_mean=0.20473600056,length_median=0.182542035954,length_sd=0.125270467765,length_hpd95={1.04733278176e-06,0.507450749864},length_quant_5_95=None,length_range={1.04733278176e-06,0.507450749864}],(((((((ArDU_chr_01_22525:0.411062656088[&support=100.0][&length_mean=0.45747049381,length_median=0.437715068507,length_sd=0.152120630018,length_hpd95={0.169363042375,0.757737349482},length_quant_5_95={0.222660245816,0.676552403061},length_range={0.0759388551648,0.973215792138}],((LoJA_chr_2_54742:0.360992807273[&support=100.0][&length_mean=0.341892145811,length_median=0.321723471548,length_sd=0.124139732982,length_hpd95={0.122614942782,0.582397371692},length_quant_5_95={0.157983480447,0.580691852716},length_range={0.122614942782,0.700017489881}],(CaCA_lg_11_231024:0.157029802639[&support=100.0][&length_mean=0.11875717033,length_median=0.101129315057,length_sd=0.0765349211457,length_hpd95={1.04733278176e-06,0.274189658656},length_quant_5_95={0.0095718470716,0.263487128364},length_range={1.04733278176e-06,0.380106971882}],(((((ViAN_ctg_11418_0_91:0.272103354944[&support=100.0][&length_mean=0.258904729515,length_median=0.249524619794,length_sd=0.0921385921729,length_hpd95={0.103127462442,0.469944485582},length_quant_5_95={0.120319348118,0.427635626745},length_range={1.04733278176e-06,0.571454351265}],GlMA_chr_16_156497:0.0957221764053[&support=100.0][&length_mean=0.0912352200398,length_median=0.0921838003709,length_sd=0.0504534806988,length_hpd95={1.04733278176e-06,0.188773825206},length_quant_5_95={0.00698880483972,0.186737021091},length_range={1.04733278176e-06,0.232736146552}])48:0.0452971342175[&support=48.0][&length_mean=0.0616133345063,length_median=0.0528516961639,length_sd=0.0381842050916,length_hpd95={1.04733278176e-06,0.144951335958},length_quant_5_95={1.04733278176e-06,0.142130703928},length_range={1.04733278176e-06,0.154967135537}],((CaCA_scf_132880_33:0.173136671924[&support=100.0][&length_mean=0.199921901325,length_median=0.195031123151,length_sd=0.0934795187011,length_hpd95={1.04733278176e-06,0.343639238638},length_quant_5_95={0.0571988120095,0.340475146527},length_range={1.04733278176e-06,0.503648538972}],GlMA_chr_16_157456:0.267367472144[&support=100.0][&length_mean=0.232015488287,length_median=0.223157213853,length_sd=0.0849719504263,length_hpd95={0.0796154099795,0.407230839878},length_quant_5_95={0.0916270590337,0.397427950971},length_range={0.0461631965579,0.421537537048}])43:0.088646536047[&support=43.0][&length_mean=0.131183047229,length_median=0.115054409544,length_sd=0.0603978039866,length_hpd95={0.029887094333,0.244319955237},length_quant_5_95={0.0324160887662,0.232063407506},length_range={0.029887094333,0.251809101714}],((MeTR_chr_8_74208:0.096545897622[&support=100.0][&length_mean=0.0963723221635,length_median=0.0949972671827,length_sd=0.0533423681786,length_hpd95={1.04733278176e-06,0.199117055265},length_quant_5_95={0.0110006495971,0.191498130764},length_range={1.04733278176e-06,0.234272629496}],CiAR.Ka_chr_7_183045:0.168109867904[&support=100.0][&length_mean=0.175228586441,length_median=0.163481983833,length_sd=0.0760255831925,length_hpd95={1.04733278176e-06,0.310482306331},length_quant_5_95={0.0614727137933,0.302753085996},length_range={1.04733278176e-06,0.426071833159}])94:0.206699816693[&support=94.0][&length_mean=0.186678248591,length_median=0.185660205078,length_sd=0.0644275764792,length_hpd95={0.0708817798027,0.308509183149},length_quant_5_95={0.0804990653108,0.291027264922},length_range={0.048123122902,0.356241970565}],(PhVU_chr_03_136183:0.162075593602[&support=100.0][&length_mean=0.181104045939,length_median=0.171491849126,length_sd=0.103394535809,length_hpd95={1.04733278176e-06,0.379113085771},length_quant_5_95={1.04733278176e-06,0.371561975135},length_range={1.04733278176e-06,0.461178194702}],ViAN_scf_11539_37:0.223492771063[&support=100.0][&length_mean=0.230304399027,length_median=0.216598791824,length_sd=0.0945433666715,length_hpd95={0.0697106593556,0.42271782313},length_quant_5_95={0.0887095481516,0.3815265983},length_range={1.04733278176e-06,0.455038180489}])90:0.175352974417[&support=90.0][&length_mean=0.209728899331,length_median=0.191966259382,length_sd=0.114932072872,length_hpd95={0.0504636832922,0.474544418193},length_quant_5_95={0.0544907187531,0.4276862618},length_range={1.04733278176e-06,0.543921690238}])56:0.141087691491[&support=56.0][&length_mean=0.119297260905,length_median=0.112395736808,length_sd=0.0669652836749,length_hpd95={1.04733278176e-06,0.235810010893},length_quant_5_95={0.0279598156429,0.222129985002},length_range={1.04733278176e-06,0.268018507236}])5:1.04733278176e-06[&support=5.0][&length_mean=1.04733278176e-06,length_median=1.04733278176e-06,length_sd=0.0,length_hpd95=None,length_quant_5_95={1.04733278176e-06,1.04733278176e-06},length_range={1.04733278176e-06,1.04733278176e-06}])28:0.0553184515032[&support=28.0][&length_mean=0.0693324366324,length_median=0.0650632638596,length_sd=0.0330544238261,length_hpd95={0.0244192525103,0.206445132629},length_quant_5_95=None,length_range={0.0244192525103,0.206445132629}],GlMA_chr_16_157295:0.0815379498323[&support=100.0][&length_mean=0.0586359139361,length_median=0.0524059033433,length_sd=0.0509849413419,length_hpd95={1.04733278176e-06,0.158523187176},length_quant_5_95={1.04733278176e-06,0.15824711098},length_range={1.04733278176e-06,0.178617998434}])32:0.217824559886[&support=32.0][&length_mean=0.147353769696,length_median=0.132272956352,length_sd=0.0755376778518,length_hpd95={1.04733278176e-06,0.291791287456},length_quant_5_95={0.0327709415804,0.236143042767},length_range={1.04733278176e-06,0.370936436986}],((MeTR_chr_5_33063:0.767059298051[&support=100.0][&length_mean=0.807616517793,length_median=0.763030314959,length_sd=0.204680398926,length_hpd95={0.449747291217,1.19437711001},length_quant_5_95={0.548585199631,1.11684169437},length_range={0.420413832802,1.73495193228}],MeTR_chr_5_33061:0.247459756506[&support=100.0][&length_mean=0.283552274926,length_median=0.262872302518,length_sd=0.107082530832,length_hpd95={0.0730813398713,0.487166605766},length_quant_5_95={0.122914251228,0.474068981668},length_range={0.0730813398713,0.562890011107}])62:0.125381361041[&support=62.0][&length_mean=0.145460772435,length_median=0.13609314183,length_sd=0.077072211681,length_hpd95={1.04733278176e-06,0.288759780417},length_quant_5_95={0.0386594675817,0.256385084665},length_range={1.04733278176e-06,0.425674349457}],(MeTR_chr_5_197996:0.10700908883[&support=100.0][&length_mean=0.0847664450378,length_median=0.0782751635731,length_sd=0.0550268924146,length_hpd95={1.04733278176e-06,0.197613325324},length_quant_5_95={1.04733278176e-06,0.19122457414},length_range={1.04733278176e-06,0.227145553452}],CiAR.De_lg_3_44114:0.0320413082778[&support=100.0][&length_mean=0.0271818235214,length_median=0.0244735708075,length_sd=0.0261012295803,length_hpd95={1.04733278176e-06,0.0811697307095},length_quant_5_95={1.04733278176e-06,0.0727253568989},length_range={1.04733278176e-06,0.0989869245669}])32:1.04733278176e-06[&support=32.0][&length_mean=0.0297656446307,length_median=0.00488635087154,length_sd=0.0373505966532,length_hpd95={1.04733278176e-06,0.100697497951},length_quant_5_95={1.04733278176e-06,0.0927607455619},length_range={1.04733278176e-06,0.108754371698}])48:0.0649948180433[&support=48.0][&length_mean=0.106211592358,length_median=0.102658087187,length_sd=0.0621499642367,length_hpd95={1.04733278176e-06,0.252605879685},length_quant_5_95={1.04733278176e-06,0.212724758168},length_range={1.04733278176e-06,0.252665126896}])7:0.108353625938[&support=7.0][&length_mean=0.112574183483,length_median=0.0956728895806,length_sd=0.0539280900882,length_hpd95=None,length_quant_5_95={0.211870841596,0.211870841596},length_range={0.0651206210014,0.211870841596}],((GlMA_chr_09_118964:0.0610144771539[&support=100.0][&length_mean=0.0405203855008,length_median=0.0364311914862,length_sd=0.0392951211593,length_hpd95={1.04733278176e-06,0.126585997766},length_quant_5_95={1.04733278176e-06,0.113236692658},length_range={1.04733278176e-06,0.155134306993}],GlMA_chr_01_142070:0.0461453120568[&support=100.0][&length_mean=0.0461325287096,length_median=0.0467720158574,length_sd=0.0336859722412,length_hpd95={1.04733278176e-06,0.105117618338},length_quant_5_95={1.04733278176e-06,0.101868993766},length_range={1.04733278176e-06,0.139744603796}])74:0.0809634590828[&support=74.0][&length_mean=0.0933700396071,length_median=0.0910301959425,length_sd=0.0471038135,length_hpd95={0.0204222257061,0.185275209481},length_quant_5_95={0.0247487859418,0.16896780555},length_range={1.04733278176e-06,0.211709132804}],PhVU_chr_02_189930:0.13986748893[&support=100.0][&length_mean=0.125418287046,length_median=0.113587534132,length_sd=0.0753475702147,length_hpd95={1.04733278176e-06,0.267567695016},length_quant_5_95={0.0187058151093,0.261579594888},length_range={1.04733278176e-06,0.358432772595}])35:0.0712082058528[&support=35.0][&length_mean=0.0749973150524,length_median=0.0682043643159,length_sd=0.0466141284382,length_hpd95={1.04733278176e-06,0.177245471075},length_quant_5_95={1.04733278176e-06,0.158496576503},length_range={1.04733278176e-06,0.177949296855}])4:0.0359374861357[&support=4.0][&length_mean=0.0666987957205,length_median=0.0781962547309,length_sd=0.0387411286456,length_hpd95=None,length_quant_5_95={0.0963132164494,0.0963132164494},length_range={0.014089456971,0.0963132164494}])2:0.0633704454306[&support=2.0][&length_mean=0.0862036006012,length_median=0.0862036006012,length_sd=0.0492430565947,length_hpd95=None,length_quant_5_95={0.121023699846,0.121023699846},length_range={0.0513835013567,0.121023699846}])3:0.0643536488921[&support=3.0][&length_mean=0.119648545685,length_median=0.0784697882637,length_sd=0.123770780543,length_hpd95=None,length_quant_5_95={0.25875981507,0.25875981507},length_range={0.0217160337217,0.25875981507}],((ArIP_chr_05_897879:0.0329786162438[&support=100.0][&length_mean=0.0379173032567,length_median=0.0268601908858,length_sd=0.0399620769996,length_hpd95={1.04733278176e-06,0.130718437065},length_quant_5_95={1.04733278176e-06,0.12151091454},length_range={1.04733278176e-06,0.1551170938}],ArDU_chr_05_606935:0.0439612768318[&support=100.0][&length_mean=0.0440510962955,length_median=0.041150897597,length_sd=0.0431509092688,length_hpd95={1.04733278176e-06,0.126950691827},length_quant_5_95={1.04733278176e-06,0.124813591815},length_range={1.04733278176e-06,0.174293845026}])97:0.328402735191[&support=97.0][&length_mean=0.331273592276,length_median=0.329044017233,length_sd=0.115210161235,length_hpd95={0.127962294879,0.565113727217},length_quant_5_95={0.127962294879,0.507216613983},length_range={0.000842772398548,0.565113727217}],(LuAN_scf_35677_71:0.166566821424[&support=100.0][&length_mean=0.133586909187,length_median=0.127364935815,length_sd=0.0717971021427,length_hpd95={1.04733278176e-06,0.265813825715},length_quant_5_95={0.0193129095457,0.26431941748},length_range={1.04733278176e-06,0.292743659912}],(LuAN_scf_79499_72:0.108227835271[&support=100.0][&length_mean=0.0885608512695,length_median=0.0854218861665,length_sd=0.0545302401072,length_hpd95={1.04733278176e-06,0.179003005379},length_quant_5_95={1.04733278176e-06,0.167567169502},length_range={1.04733278176e-06,0.255644405667}],LuAN_scf_51909_121:0.0269233087828[&support=100.0][&length_mean=0.0226102140126,length_median=0.00116354981403,length_sd=0.0311756145345,length_hpd95={1.04733278176e-06,0.0984775485193},length_quant_5_95={1.04733278176e-06,0.0897392172966},length_range={1.04733278176e-06,0.117402712515}])57:0.0739212253341[&support=57.0][&length_mean=0.0922120363032,length_median=0.0874279094633,length_sd=0.0451832856197,length_hpd95={0.0234398467272,0.185173139617},length_quant_5_95={0.024203510748,0.15737209441},length_range={0.0214984148268,0.196744692875}])46:0.0676547522719[&support=46.0][&length_mean=0.111054335095,length_median=0.0951489341734,length_sd=0.0715678668455,length_hpd95={1.04733278176e-06,0.210942697884},length_quant_5_95={0.0281084413555,0.210792344545},length_range={1.04733278176e-06,0.427069020965}])61:0.0897800395769[&support=61.0][&length_mean=0.167891132678,length_median=0.153397491547,length_sd=0.0769864080761,length_hpd95={0.0521789031478,0.301125255935},length_quant_5_95={0.0521789031478,0.283398634436},length_range={1.04733278176e-06,0.301125255935}])17:0.179313467049[&support=17.0][&length_mean=0.198534190514,length_median=0.11730674329,length_sd=0.156458330257,length_hpd95={0.0226265609886,0.480447900912},length_quant_5_95=None,length_range={0.0226265609886,0.480447900912}])46:0.276422538735[&support=46.0][&length_mean=0.358876480528,length_median=0.363231609261,length_sd=0.141122905534,length_hpd95={0.122298720335,0.694870068941},length_quant_5_95={0.125523265855,0.636986923648},length_range={0.122298720335,0.722653526379}],(((LiUS_scf_464_9234:0.234317575715[&support=100.0][&length_mean=0.216370257591,length_median=0.227468015671,length_sd=0.0739993728416,length_hpd95={0.0971531588269,0.363989456623},length_quant_5_95={0.0979731653712,0.353519296671},length_range={1.04733278176e-06,0.368115542037}],LiUS_scf_464_9241:0.118800162711[&support=100.0][&length_mean=0.120484446629,length_median=0.115065187713,length_sd=0.0667565798307,length_hpd95={1.04733278176e-06,0.266953961772},length_quant_5_95={0.0167936112214,0.26015001682},length_range={1.04733278176e-06,0.328440915382}])98:0.383674329565[&support=98.0][&length_mean=0.316795564451,length_median=0.333869995669,length_sd=0.113936601412,length_hpd95={0.111315887631,0.521570367574},length_quant_5_95={0.111315887631,0.47914423833},length_range={0.0417529894167,0.521570367574}],(LiUS_scf_488_1504:0.0191028359101[&support=100.0][&length_mean=0.0205685179258,length_median=0.0198732375361,length_sd=0.0183534258036,length_hpd95={1.04733278176e-06,0.0547933894338},length_quant_5_95={1.04733278176e-06,0.05311904823},length_range={1.04733278176e-06,0.0649476411155}],LiUS_scf_66_415:0.0404806351654[&support=100.0][&length_mean=0.0391322240761,length_median=0.0372953712598,length_sd=0.0311132206922,length_hpd95={1.04733278176e-06,0.0983706996747},length_quant_5_95={1.04733278176e-06,0.0910088834137},length_range={1.04733278176e-06,0.122371751786}])99:0.203680608934[&support=99.0][&length_mean=0.304308463887,length_median=0.300162520433,length_sd=0.128252618981,length_hpd95={0.0972788958056,0.582166989249},length_quant_5_95={0.118037021005,0.54488104858},length_range={1.04733278176e-06,0.639720891571}])60:0.234583059562[&support=60.0][&length_mean=0.203539521226,length_median=0.192588575302,length_sd=0.0998565102415,length_hpd95={0.053378371329,0.443226322767},length_quant_5_95={0.0590531826706,0.42482240889},length_range={0.0177904253944,0.461241415896}],(BeNA_scf_7799_40:1.04733278176e-06[&support=100.0][&length_mean=0.000681121290737,length_median=1.04733278176e-06,length_sd=0.00680073957955,length_hpd95={1.04733278176e-06,1.04733278176e-06},length_quant_5_95={1.04733278176e-06,1.04733278176e-06},length_range={1.04733278176e-06,0.0680084431283}],BeNA_scf_47625_4:0.0234203072959[&support=100.0][&length_mean=0.0216178221125,length_median=0.0219054140954,length_sd=0.0228260823984,length_hpd95={1.04733278176e-06,0.0601768243836},length_quant_5_95={1.04733278176e-06,0.0600722453078},length_range={1.04733278176e-06,0.0964121846244}])95:0.200725216251[&support=95.0][&length_mean=0.233578967552,length_median=0.22670551567,length_sd=0.10859978323,length_hpd95={0.0586845121959,0.464954645183},length_quant_5_95={0.0593604652479,0.405341033525},length_range={1.04733278176e-06,0.512001883791}])11:0.144833901919[&support=11.0][&length_mean=0.144475230935,length_median=0.164347463222,length_sd=0.098388472068,length_hpd95={1.04733278176e-06,0.318201585712},length_quant_5_95=None,length_range={1.04733278176e-06,0.318201585712}])0:0.0810508229176[&support=0.0],((((TaHA_scf_21_4981:0.214445508176[&support=100.0][&length_mean=0.182728331577,length_median=0.170966585066,length_sd=0.0990034075606,length_hpd95={1.04733278176e-06,0.348875731951},length_quant_5_95={0.0185490882232,0.342286318528},length_range={1.04733278176e-06,0.451252901388}],TaHA_scf_2_25572:0.181952394514[&support=100.0][&length_mean=0.173481940776,length_median=0.173767232324,length_sd=0.0922299385702,length_hpd95={1.04733278176e-06,0.336476168851},length_quant_5_95={1.04733278176e-06,0.325115882066},length_range={1.04733278176e-06,0.418324571116}])58:0.10170107362[&support=58.0][&length_mean=0.220424922648,length_median=0.212216022613,length_sd=0.1010416699,length_hpd95={0.0436283478266,0.428650901269},length_quant_5_95={0.0698432471389,0.389182495614},length_range={0.0436283478266,0.498750075949}],((((BrRA_chr_08_95395:0.050959187711[&support=100.0][&length_mean=0.0564415024907,length_median=0.0541574718999,length_sd=0.0409503331756,length_hpd95={1.04733278176e-06,0.130351448941},length_quant_5_95={1.04733278176e-06,0.121989247769},length_range={1.04733278176e-06,0.186527889442}],('ScPA chr 1-1 34613':0.221187371482[&support=100.0][&length_mean=0.182601592014,length_median=0.169452301045,length_sd=0.0843690531178,length_hpd95={0.0588558956856,0.36457916837},length_quant_5_95={0.0605650119834,0.341602106243},length_range={1.04733278176e-06,0.37610509241}],((EuSA_scf_5_91709:0.0790390445953[&support=100.0][&length_mean=0.0966601235005,length_median=0.0903359743319,length_sd=0.0614265907274,length_hpd95={1.04733278176e-06,0.227639607712},length_quant_5_95={1.04733278176e-06,0.223588893873},length_range={1.04733278176e-06,0.24955786831}],(EuSA_scf_5_91806:0.215077837874[&support=100.0][&length_mean=0.202934028077,length_median=0.213937753376,length_sd=0.0841807430461,length_hpd95={1.04733278176e-06,0.340129224833},length_quant_5_95={0.0309019613678,0.320533185015},length_range={1.04733278176e-06,0.396879377448}],EuSA_scf_5_91852:0.0801848373182[&support=100.0][&length_mean=0.0741776209263,length_median=0.0666924290627,length_sd=0.0558528381782,length_hpd95={1.04733278176e-06,0.185888319057},length_quant_5_95={1.04733278176e-06,0.164193407057},length_range={1.04733278176e-06,0.241148406954}])86:0.23028565688[&support=86.0][&length_mean=0.226557814183,length_median=0.21729225644,length_sd=0.0996008198653,length_hpd95={0.0753529581319,0.432919195653},length_quant_5_95={0.0885152175273,0.425911271872},length_range={0.0366757664085,0.520109354983}])51:0.0767518383978[&support=51.0][&length_mean=0.104814378495,length_median=0.0851346711027,length_sd=0.0487947802441,length_hpd95={0.0269637759413,0.187619969407},length_quant_5_95={0.0435506377313,0.187081770134},length_range={0.0269637759413,0.217665580275}],SiIR_scf_43_14573:0.129732932513[&support=100.0][&length_mean=0.111352274245,length_median=0.109402564184,length_sd=0.0601259135092,length_hpd95={1.04733278176e-06,0.229137098005},length_quant_5_95={0.00759838908644,0.20703016001},length_range={1.04733278176e-06,0.281543319669}])43:1.04733278176e-06[&support=43.0][&length_mean=0.00793880099671,length_median=1.04733278176e-06,length_sd=0.0182453475866,length_hpd95={1.04733278176e-06,0.0588170093783},length_quant_5_95={1.04733278176e-06,0.0582188401749},length_range={1.04733278176e-06,0.0705064699208}])45:0.0627772152921[&support=45.0][&length_mean=0.0548236893569,length_median=0.0514722485834,length_sd=0.0297308500537,length_hpd95={1.04733278176e-06,0.115230748395},length_quant_5_95={1.04733278176e-06,0.105673913819},length_range={1.04733278176e-06,0.138367906747}])49:0.158052296963[&support=49.0][&length_mean=0.149984103583,length_median=0.153184130987,length_sd=0.0712988631124,length_hpd95={0.0228125314581,0.294708678344},length_quant_5_95={0.0230551864465,0.260857464157},length_range={0.0228125314581,0.326306017835}],(ArTH_chr_1_36231:0.0476087866814[&support=100.0][&length_mean=0.0508297091047,length_median=0.0436414429721,length_sd=0.039245824408,length_hpd95={1.04733278176e-06,0.118572853905},length_quant_5_95={1.04733278176e-06,0.116955260879},length_range={1.04733278176e-06,0.15175305871}],CaRU_scf_1_36405:0.086317649164[&support=100.0][&length_mean=0.0827399685217,length_median=0.0742231948037,length_sd=0.0528416021627,length_hpd95={1.04733278176e-06,0.177002892941},length_quant_5_95={1.04733278176e-06,0.176934163875},length_range={1.04733278176e-06,0.25948479434}])58:1.04733278176e-06[&support=58.0][&length_mean=0.0805784777653,length_median=0.0783072176377,length_sd=0.0782853489662,length_hpd95={1.04733278176e-06,0.198414139092},length_quant_5_95={1.04733278176e-06,0.19493868065},length_range={1.04733278176e-06,0.243248470107}])69:0.264795462286[&support=69.0][&length_mean=0.255566544534,length_median=0.243432965818,length_sd=0.114508373086,length_hpd95={0.095206622096,0.544875964842},length_quant_5_95={0.109824727129,0.493581720062},length_range={0.0811172929376,0.626133288138}],(LeAL_scf_26_8556:0.075306246543[&support=100.0][&length_mean=0.0624145380421,length_median=0.0620461747101,length_sd=0.0419789951155,length_hpd95={1.04733278176e-06,0.143629523926},length_quant_5_95={1.04733278176e-06,0.142198541784},length_range={1.04733278176e-06,0.199782417738}],(((LeAL_scf_38_774:0.052910810521[&support=100.0][&length_mean=0.03804655752,length_median=0.0334961063869,length_sd=0.0329947184671,length_hpd95={1.04733278176e-06,0.104052075848},length_quant_5_95={1.04733278176e-06,0.10364256913},length_range={1.04733278176e-06,0.116796718929}],EuSA_scf_10_49408:1.04733278176e-06[&support=100.0][&length_mean=0.0025981659263,length_median=1.04733278176e-06,length_sd=0.00797158932252,length_hpd95={1.04733278176e-06,0.0220308287314},length_quant_5_95={1.04733278176e-06,0.021548656557},length_range={1.04733278176e-06,0.0421758189999}])49:0.0226170352212[&support=49.0][&length_mean=0.0258201508648,length_median=0.0209889178293,length_sd=0.0179357319376,length_hpd95={1.04733278176e-06,0.0662806161706},length_quant_5_95={1.04733278176e-06,0.0558942497146},length_range={1.04733278176e-06,0.0733941908102}],((SiIR_scf_1042_47125:0.0385501350426[&support=100.0][&length_mean=0.0221355149542,length_median=0.01896666853,length_sd=0.0228223662415,length_hpd95={1.04733278176e-06,0.0652000350558},length_quant_5_95={1.04733278176e-06,0.061274767189},length_range={1.04733278176e-06,0.086307934914}],(BrRA_chr_03_161871:0.0391879467635[&support=100.0][&length_mean=0.0391916005194,length_median=0.0368417801833,length_sd=0.0263301792801,length_hpd95={1.04733278176e-06,0.0867014429081},length_quant_5_95={1.04733278176e-06,0.0862981397659},length_range={1.04733278176e-06,0.127551211457}],(BrRA_chr_04_64576:0.0381305151316[&support=100.0][&length_mean=0.0372595001049,length_median=0.0371624788106,length_sd=0.0267699504743,length_hpd95={1.04733278176e-06,0.0906470721133},length_quant_5_95={1.04733278176e-06,0.089524422256},length_range={1.04733278176e-06,0.099252867848}],BrRA_chr_05_14020:0.0384096085511[&support=100.0][&length_mean=0.0365134645797,length_median=0.0372842410217,length_sd=0.0260845376148,length_hpd95={1.04733278176e-06,0.0844562047519},length_quant_5_95={1.04733278176e-06,0.0841973447144},length_range={1.04733278176e-06,0.10467061081}])17:1.04733278176e-06[&support=17.0][&length_mean=1.04733278176e-06,length_median=1.04733278176e-06,length_sd=0.0,length_hpd95={1.04733278176e-06,1.04733278176e-06},length_quant_5_95=None,length_range={1.04733278176e-06,1.04733278176e-06}])41:0.0191105839014[&support=41.0][&length_mean=0.0187997519268,length_median=0.0190606379262,length_sd=0.0101437420992,length_hpd95={1.04733278176e-06,0.0370469299427},length_quant_5_95={1.04733278176e-06,0.0366701820646},length_range={1.04733278176e-06,0.0436631575372}])8:1.04733278176e-06[&support=8.0][&length_mean=1.04733278176e-06,length_median=1.04733278176e-06,length_sd=0.0,length_hpd95=None,length_quant_5_95={1.04733278176e-06,1.04733278176e-06},length_range={1.04733278176e-06,1.04733278176e-06}],'ScPA chr 4-6 41886':0.0592959267289[&support=100.0][&length_mean=0.0538731984107,length_median=0.0505248732312,length_sd=0.031227961853,length_hpd95={1.04733278176e-06,0.110462845353},length_quant_5_95={0.0162792251851,0.108420123633},length_range={1.04733278176e-06,0.162280810927}])42:0.00413733990738[&support=42.0][&length_mean=0.0112385517224,length_median=1.04733278176e-06,length_sd=0.0200247679579,length_hpd95={1.04733278176e-06,0.0616252076478},length_quant_5_95={1.04733278176e-06,0.0496941300721},length_range={1.04733278176e-06,0.0901957262104}])38:0.0318371111645[&support=38.0][&length_mean=0.056918945945,length_median=0.0533820497197,length_sd=0.0340656470387,length_hpd95={1.04733278176e-06,0.132492222079},length_quant_5_95={1.04733278176e-06,0.106944630954},length_range={1.04733278176e-06,0.151047192738}],(CaRU_scf_4_63114:0.0420198654908[&support=100.0][&length_mean=0.0286812757222,length_median=0.0238830446073,length_sd=0.0257254256952,length_hpd95={1.04733278176e-06,0.0731210256005},length_quant_5_95={1.04733278176e-06,0.0716768955791},length_range={1.04733278176e-06,0.13724492712}],(ArTH_chr_2_76174:0.0393518933959[&support=100.0][&length_mean=0.0408909876527,length_median=0.0402641184724,length_sd=0.0254342308642,length_hpd95={1.04733278176e-06,0.0877029507713},length_quant_5_95={1.04733278176e-06,0.0845444085024},length_range={1.04733278176e-06,0.103368931099}],ArLY_scf_4_85025:1.04733278176e-06[&support=100.0][&length_mean=1.04733278176e-06,length_median=1.04733278176e-06,length_sd=5.35924892564e-14,length_hpd95={1.04733278176e-06,1.04733278176e-06},length_quant_5_95={1.04733278176e-06,1.04733278176e-06},length_range={1.04733278176e-06,1.04733278176e-06}])82:0.0339827404921[&support=82.0][&length_mean=0.0339241901685,length_median=0.0321643249883,length_sd=0.0299021607384,length_hpd95={1.04733278176e-06,0.0950342875579},length_quant_5_95={1.04733278176e-06,0.0912210362954},length_range={1.04733278176e-06,0.139813342321}])51:0.0105302735697[&support=51.0][&length_mean=0.0250827312995,length_median=0.0182436885894,length_sd=0.0318074249839,length_hpd95={1.04733278176e-06,0.0974427649763},length_quant_5_95={1.04733278176e-06,0.0638635818984},length_range={1.04733278176e-06,0.152050540757}])30:0.0257235485825[&support=30.0][&length_mean=0.05046776355,length_median=0.0448948321309,length_sd=0.0267239803277,length_hpd95={0.020108198294,0.0840094752468},length_quant_5_95={0.0204333181585,0.0840094752468},length_range={0.020108198294,0.144126192672}])57:0.0740850429624[&support=57.0][&length_mean=0.115620597418,length_median=0.108157973372,length_sd=0.0717153645807,length_hpd95={1.04733278176e-06,0.247893637975},length_quant_5_95={1.04733278176e-06,0.241144068585},length_range={1.04733278176e-06,0.287228400925}])36:0.142055399476[&support=36.0][&length_mean=0.148176885677,length_median=0.127285011897,length_sd=0.0663850447782,length_hpd95={0.0556309758592,0.313746321018},length_quant_5_95={0.0556309758592,0.246646302648},length_range={0.0419362944566,0.313746321018}],AeAR_scf_9_3455:0.223912382169[&support=100.0][&length_mean=0.230193136145,length_median=0.230185945912,length_sd=0.104778891747,length_hpd95={0.0386733920806,0.485505694046},length_quant_5_95={0.0386733920806,0.431045564319},length_range={1.04733278176e-06,0.485505694046}])26:0.159127079904[&support=26.0][&length_mean=0.174105222108,length_median=0.170825365063,length_sd=0.0923697880102,length_hpd95={1.04733278176e-06,0.325347984651},length_quant_5_95=None,length_range={1.04733278176e-06,0.325347984651}])88:0.507642108033[&support=88.0][&length_mean=0.419007632655,length_median=0.403584507113,length_sd=0.187127897482,length_hpd95={0.078887544621,0.748351029536},length_quant_5_95={0.186921328509,0.721219594098},length_range={0.078887544621,1.13961874351}],(PoTR_scf_376_64:0.0406847040622[&support=100.0][&length_mean=0.0211507388657,length_median=0.0177626401674,length_sd=0.0257898244488,length_hpd95={1.04733278176e-06,0.0624072908425},length_quant_5_95={1.04733278176e-06,0.0612263593018},length_range={1.04733278176e-06,0.122349626073}],PoEU_scf_14.1_5334:1.04733278176e-06[&support=100.0][&length_mean=0.0203789896099,length_median=0.0168155708312,length_sd=0.0266562282739,length_hpd95={1.04733278176e-06,0.0694592786996},length_quant_5_95={1.04733278176e-06,0.0679103444412},length_range={1.04733278176e-06,0.128983821799}])96:0.294526272744[&support=96.0][&length_mean=0.262459792941,length_median=0.271265625223,length_sd=0.117386047768,length_hpd95={1.04733278176e-06,0.454635266258},length_quant_5_95={0.0836504806822,0.43370235469},length_range={1.04733278176e-06,0.700729139495}])7:1.04733278176e-06[&support=7.0][&length_mean=0.0944663220915,length_median=0.121275533763,length_sd=0.0822503631337,length_hpd95=None,length_quant_5_95={0.205289399455,0.205289399455},length_range={1.04733278176e-06,0.205289399455}],(((CiSI_scf_00028_3838:0.169126340767[&support=100.0][&length_mean=0.147775461348,length_median=0.13833899204,length_sd=0.0900240605007,length_hpd95={1.04733278176e-06,0.304226774195},length_quant_5_95={0.00611156850187,0.304134022086},length_range={1.04733278176e-06,0.424365635507}],AzIN_scf_23221_3_16:0.139455587048[&support=100.0][&length_mean=0.148907965618,length_median=0.13792184991,length_sd=0.0842758121324,length_hpd95={1.04733278176e-06,0.29716448787},length_quant_5_95={1.04733278176e-06,0.290368237755},length_range={1.04733278176e-06,0.349961705894}])61:0.156009218321[&support=61.0][&length_mean=0.146017876075,length_median=0.142846957869,length_sd=0.0847283787805,length_hpd95={1.04733278176e-06,0.297425296188},length_quant_5_95={0.0212634620324,0.295217521141},length_range={1.04733278176e-06,0.374432240777}],JaCU_scf_14397_13:0.252367633425[&support=100.0][&length_mean=0.281736836511,length_median=0.283278804463,length_sd=0.121609570394,length_hpd95={1.04733278176e-06,0.486235117989},length_quant_5_95={0.089925336852,0.453771166534},length_range={1.04733278176e-06,0.806031166611}])39:0.0719726733456[&support=39.0][&length_mean=0.13358884139,length_median=0.116081668626,length_sd=0.0677609461992,length_hpd95={0.048477436742,0.306608987214},length_quant_5_95={0.048477436742,0.241342318844},length_range={0.027505062006,0.306608987214}],(RiCO_ctg_29827_2918:0.275262215816[&support=100.0][&length_mean=0.207092553499,length_median=0.204624775629,length_sd=0.0868651181566,length_hpd95={0.0266866604613,0.365280789604},length_quant_5_95={0.0549073430708,0.339915901746},length_range={1.04733278176e-06,0.4144979469}],((MaES_scf_01179_505:0.157342998649[&support=100.0][&length_mean=0.165286926818,length_median=0.161012886189,length_sd=0.0692117682015,length_hpd95={0.0559383551458,0.31871863493},length_quant_5_95={0.0594946483542,0.292033446027},length_range={1.04733278176e-06,0.328505324967}],HeBR_scf_420305_30:0.108065398929[&support=100.0][&length_mean=0.0960263140027,length_median=0.090226538421,length_sd=0.0521282985158,length_hpd95={0.020721399417,0.216737053333},length_quant_5_95={0.0228335224872,0.186703283227},length_range={1.04733278176e-06,0.28153176597}])54:1.04733278176e-06[&support=54.0][&length_mean=0.0106432104064,length_median=1.04733278176e-06,length_sd=0.0323958575028,length_hpd95={1.04733278176e-06,0.0620979541049},length_quant_5_95={1.04733278176e-06,0.0557635876431},length_range={1.04733278176e-06,0.195860799441}],(HeBR_scf_114295_32:0.0855199999888[&support=100.0][&length_mean=0.089776988903,length_median=0.0862874022882,length_sd=0.04818722895,length_hpd95={1.04733278176e-06,0.172571127552},length_quant_5_95={0.0170406029678,0.169430799029},length_range={1.04733278176e-06,0.222292217657}],(((CiLA_chr_11_92040:0.0450212847404[&support=100.0][&length_mean=0.0345074539704,length_median=0.0220904082596,length_sd=0.0408805721635,length_hpd95={1.04733278176e-06,0.140711882812},length_quant_5_95={1.04733278176e-06,0.1175132406},length_range={1.04733278176e-06,0.153200704787}],LaSI_ctg_303226_5:0.0903058862912[&support=100.0][&length_mean=0.0940357150078,length_median=0.0868562295224,length_sd=0.0602033807618,length_hpd95={1.04733278176e-06,0.17833881116},length_quant_5_95={1.04733278176e-06,0.176894411285},length_range={1.04733278176e-06,0.400955162009}])86:0.145067239633[&support=86.0][&length_mean=0.158733104735,length_median=0.147418124117,length_sd=0.0728796706167,length_hpd95={0.0465735518193,0.357302487273},length_quant_5_95={0.050930805486,0.300020523309},length_range={1.04733278176e-06,0.420313914497}],(CuSA_chr_4_27432:0.0937103431839[&support=100.0][&length_mean=0.0816869775743,length_median=0.0838965998264,length_sd=0.0507170238618,length_hpd95={1.04733278176e-06,0.170825903643},length_quant_5_95={1.04733278176e-06,0.159476629764},length_range={1.04733278176e-06,0.235580258715}],CuME_chr_07_17885:0.0254436734288[&support=100.0][&length_mean=0.0274835686212,length_median=0.0207375637331,length_sd=0.0290153053542,length_hpd95={1.04733278176e-06,0.0797034204731},length_quant_5_95={1.04733278176e-06,0.0782982616536},length_range={1.04733278176e-06,0.136323484407}])45:0.0289885659311[&support=45.0][&length_mean=0.0593109294994,length_median=0.0513509023493,length_sd=0.0587357987711,length_hpd95={1.04733278176e-06,0.180628493505},length_quant_5_95={1.04733278176e-06,0.179317960993},length_range={1.04733278176e-06,0.181087793171}])96:0.459266166652[&support=96.0][&length_mean=0.361324982647,length_median=0.349829506331,length_sd=0.125786437425,length_hpd95={0.141634668354,0.595192406895},length_quant_5_95={0.168364247234,0.582499004558},length_range={0.139559358176,0.914261998543}],MaES_chr_xii_50581:0.0916468209585[&support=100.0][&length_mean=0.112455324392,length_median=0.108398204813,length_sd=0.0713346820387,length_hpd95={1.04733278176e-06,0.229352577004},length_quant_5_95={1.04733278176e-06,0.217878462909},length_range={1.04733278176e-06,0.329898573929}])21:0.0624730492621[&support=21.0][&length_mean=0.0982897841829,length_median=0.0822180863431,length_sd=0.0560471162083,length_hpd95={0.00536089455037,0.209138184305},length_quant_5_95=None,length_range={0.00536089455037,0.209138184305}])20:0.0897709610908[&support=20.0][&length_mean=0.0835825055436,length_median=0.0740514183864,length_sd=0.0403482117998,length_hpd95={0.0213058932829,0.155509113804},length_quant_5_95=None,length_range={0.0213058932829,0.155509113804}])24:0.112980049363[&support=24.0][&length_mean=0.081880249939,length_median=0.0765356893114,length_sd=0.0524804179108,length_hpd95={1.04733278176e-06,0.212873991379},length_quant_5_95=None,length_range={1.04733278176e-06,0.212873991379}])7:0.0636544877277[&support=7.0][&length_mean=0.106652172906,length_median=0.114757935656,length_sd=0.0510342223636,length_hpd95=None,length_quant_5_95={0.179353356434,0.179353356434},length_range={0.0267665442559,0.179353356434}])10:0.106336801064[&support=10.0][&length_mean=0.137715007509,length_median=0.126482669909,length_sd=0.0707167027761,length_hpd95={0.0532767956943,0.281228526161},length_quant_5_95=None,length_range={0.0532767956943,0.281228526161}])0:0.0367974658819[&support=0.0])0:0.0778898822426[&support=0.0],(((MoNO_scf_256_2508:0.103518918394[&support=100.0][&length_mean=0.163336783083,length_median=0.125811849018,length_sd=0.126583938296,length_hpd95={1.04733278176e-06,0.420758284636},length_quant_5_95={1.04733278176e-06,0.413279259127},length_range={1.04733278176e-06,0.495681282236}],(CaSA.PK_scf_63384_15:1.04733278176e-06[&support=100.0][&length_mean=0.00490761818543,length_median=1.04733278176e-06,length_sd=0.00999140290332,length_hpd95={1.04733278176e-06,0.0236500125087},length_quant_5_95={1.04733278176e-06,0.0222412683517},length_range={1.04733278176e-06,0.0409384360548}],CaSA.Fi_ctg_14483977_3:0.0183376429153[&support=100.0][&length_mean=0.0145949384614,length_median=1.04733278176e-06,length_sd=0.0187081703602,length_hpd95={1.04733278176e-06,0.0442599788481},length_quant_5_95={1.04733278176e-06,0.0439593150209},length_range={1.04733278176e-06,0.0789329209383}])100:0.441276568795[&support=100.0][&length_mean=0.433937390981,length_median=0.413046352113,length_sd=0.161652671119,length_hpd95={0.171270467307,0.701065931084},length_quant_5_95={0.209404703199,0.65553105018},length_range={0.0778286327625,1.22872130147}])64:0.339003135991[&support=64.0][&length_mean=0.249899767161,length_median=0.271262698942,length_sd=0.113929248938,length_hpd95={1.04733278176e-06,0.367934016649},length_quant_5_95={1.04733278176e-06,0.366964945463},length_range={1.04733278176e-06,0.49661368417}],(((PrPE_scf_5_119216:0.0169461456383[&support=100.0][&length_mean=0.0115400394323,length_median=1.04733278176e-06,length_sd=0.0191937616227,length_hpd95={1.04733278176e-06,0.0600449946752},length_quant_5_95={1.04733278176e-06,0.0530536500438},length_range={1.04733278176e-06,0.0839535803134}],PrMU_chr_7_107295:0.0207481340212[&support=100.0][&length_mean=0.0235616613064,length_median=0.0193888097092,length_sd=0.0247925005069,length_hpd95={1.04733278176e-06,0.0813270303078},length_quant_5_95={1.04733278176e-06,0.0758602023129},length_range={1.04733278176e-06,0.11359564986}])93:0.142758592035[&support=93.0][&length_mean=0.150950855222,length_median=0.143982544131,length_sd=0.0710639234758,length_hpd95={0.0119012981769,0.298954478303},length_quant_5_95={0.0394678439782,0.289426691557},length_range={0.00375045421611,0.367355165663}],(PyBR_scf_136.0_4568:1.04733278176e-06[&support=100.0][&length_mean=0.00011688555004,length_median=1.04733278176e-06,length_sd=0.00115838217258,length_hpd95={1.04733278176e-06,1.04733278176e-06},length_quant_5_95={1.04733278176e-06,1.04733278176e-06},length_range={1.04733278176e-06,0.0115848690586}],PyCO_scf_00343_1191:0.0377539877216[&support=100.0][&length_mean=0.0344741238551,length_median=0.0338780225227,length_sd=0.0265432122677,length_hpd95={1.04733278176e-06,0.0850218939337},length_quant_5_95={1.04733278176e-06,0.081655039431},length_range={1.04733278176e-06,0.104240613061}])100:0.269209441384[&support=100.0][&length_mean=0.23487519273,length_median=0.225812833819,length_sd=0.090336190619,length_hpd95={0.0955747873067,0.427043695261},length_quant_5_95={0.106588428287,0.37309881749},length_range={1.04733278176e-06,0.538492839637}])33:0.0758437863521[&support=33.0][&length_mean=0.095054033552,length_median=0.0819562013356,length_sd=0.0456305342821,length_hpd95={0.0336048473328,0.206533084237},length_quant_5_95={0.0336048473328,0.170212395428},length_range={0.0190508907453,0.206533084237}],FrNI_scf_00040543.1_3:0.25989736176[&support=100.0][&length_mean=0.266270922022,length_median=0.262515025524,length_sd=0.0787283018534,length_hpd95={0.121193209637,0.424040765238},length_quant_5_95={0.131580772643,0.389763130061},length_range={0.0944031437784,0.502684736688}])54:0.0598209049254[&support=54.0][&length_mean=0.1095123011,length_median=0.101401701567,length_sd=0.0610089493307,length_hpd95={1.04733278176e-06,0.236120763692},length_quant_5_95={0.021734469564,0.192082567531},length_range={1.04733278176e-06,0.351803550934}])9:0.0836495642424[&support=9.0][&length_mean=0.0718892179823,length_median=0.070863727429,length_sd=0.0379355085611,length_hpd95=None,length_quant_5_95={0.134614982815,0.134614982815},length_range={0.0247915657603,0.134614982815}],(GoRA_chr_04_120962:0.250984638618[&support=100.0][&length_mean=0.284804430336,length_median=0.279404957937,length_sd=0.110683800239,length_hpd95={0.0523987376695,0.479379281014},length_quant_5_95={0.0922552444056,0.452982200139},length_range={1.04733278176e-06,0.560027022484}],ThCA.Cr_chr_03_68864:0.260673702427[&support=100.0][&length_mean=0.283636216981,length_median=0.285228128613,length_sd=0.116881699341,length_hpd95={0.033423641939,0.471896451257},length_quant_5_95={0.0620774916438,0.466607075906},length_range={0.033423641939,0.686515650332}])51:0.2073995547[&support=51.0][&length_mean=0.238564524285,length_median=0.237349623045,length_sd=0.0895617431087,length_hpd95={0.0955520990011,0.403907088925},length_quant_5_95={0.101200991751,0.381551211139},length_range={0.0655608222011,0.500950799583}])0:0.084463239801[&support=0.0])0:0.0284255413029[&support=0.0],(((KaFE_scf_1366140_229:0.156622470347[&support=100.0][&length_mean=0.162090753942,length_median=0.159680964464,length_sd=0.0738612405285,length_hpd95={0.0258112390514,0.308409283433},length_quant_5_95={0.0400265639645,0.26262551632},length_range={1.04733278176e-06,0.401980466485}],KaFE_scf_1373279_129:0.0451071671711[&support=100.0][&length_mean=0.0502595723092,length_median=0.0365978206904,length_sd=0.0553229199112,length_hpd95={1.04733278176e-06,0.174050679514},length_quant_5_95={1.04733278176e-06,0.172786216045},length_range={1.04733278176e-06,0.251895769066}])99:0.387651503036[&support=99.0][&length_mean=0.425161734428,length_median=0.424983235204,length_sd=0.148454924429,length_hpd95={0.166040968297,0.700382213621},length_quant_5_95={0.195135853988,0.664773997764},length_range={1.04733278176e-06,0.825932354398}],(SpOL_scf_24951_60:0.215486751824[&support=100.0][&length_mean=0.225440860456,length_median=0.223061304211,length_sd=0.112042252182,length_hpd95={1.04733278176e-06,0.397209436712},length_quant_5_95={0.0539038930803,0.391434778473},length_range={1.04733278176e-06,0.511036842504}],((DiCA_scf_82_1375:0.527964554038[&support=100.0][&length_mean=0.622568541767,length_median=0.6028975752,length_sd=0.169320771958,length_hpd95={0.343200202807,1.03559141473},length_quant_5_95={0.379235860797,0.888348561879},length_range={0.253646613716,1.2845985773}],SpOL_scf_21396_72:0.739930912911[&support=100.0][&length_mean=0.725221679992,length_median=0.704522557854,length_sd=0.252074485556,length_hpd95={0.316952704451,1.23234174203},length_quant_5_95={0.32766546156,1.15528549751},length_range={0.224372239708,1.92262367374}])24:0.116996105013[&support=24.0][&length_mean=0.163227140912,length_median=0.154095732824,length_sd=0.0819032602339,length_hpd95={0.0535136398636,0.459156440801},length_quant_5_95=None,length_range={0.0535136398636,0.459156440801}],(BeVU_chr_5.sca002_29411:0.125896444277[&support=100.0][&length_mean=0.109315206327,length_median=0.0990112226446,length_sd=0.0737623590972,length_hpd95={1.04733278176e-06,0.267807503348},length_quant_5_95={1.04733278176e-06,0.253969798265},length_range={1.04733278176e-06,0.365042170608}],(SpOL_scf_24951_21:0.200032988814[&support=100.0][&length_mean=0.174235379002,length_median=0.170666917857,length_sd=0.0781240377182,length_hpd95={0.0180231601648,0.318139780416},length_quant_5_95={0.0407945313572,0.304412571324},length_range={1.04733278176e-06,0.357248145093}],(DiCA_scf_1661_256:1.04733278176e-06[&support=100.0][&length_mean=0.00700461627056,length_median=1.04733278176e-06,length_sd=0.0153080680031,length_hpd95={1.04733278176e-06,0.0454610808189},length_quant_5_95={1.04733278176e-06,0.0420868769719},length_range={1.04733278176e-06,0.0706124811061}],DiCA_scf_1239_8:0.0210201930442[&support=100.0][&length_mean=0.00948118827445,length_median=1.04733278176e-06,length_sd=0.0173456757634,length_hpd95={1.04733278176e-06,0.0440317776151},length_quant_5_95={1.04733278176e-06,0.0426972632396},length_range={1.04733278176e-06,0.0748537444709}])85:0.218832535118[&support=85.0][&length_mean=0.19147706977,length_median=0.191468411167,length_sd=0.0839566178914,length_hpd95={0.0129862487285,0.361553328541},length_quant_5_95={0.0551294387549,0.320160480022},length_range={1.04733278176e-06,0.403938283507}])24:0.0245255725625[&support=24.0][&length_mean=0.0680251425502,length_median=0.0723557912891,length_sd=0.0524014142618,length_hpd95={1.04733278176e-06,0.174080479586},length_quant_5_95=None,length_range={1.04733278176e-06,0.174080479586}])28:0.106728716752[&support=28.0][&length_mean=0.137439325313,length_median=0.133172593781,length_sd=0.0814281502739,length_hpd95={1.04733278176e-06,0.327347428998},length_quant_5_95=None,length_range={1.04733278176e-06,0.327347428998}])21:0.0914995626538[&support=21.0][&length_mean=0.142506897171,length_median=0.117073107544,length_sd=0.0864148146945,length_hpd95={0.0171452842674,0.35150107827},length_quant_5_95=None,length_range={0.0171452842674,0.35150107827}])53:0.246074569473[&support=53.0][&length_mean=0.275649890146,length_median=0.28528723705,length_sd=0.101941945733,length_hpd95={0.0974698576021,0.504005237331},length_quant_5_95={0.105126308389,0.423373039633},length_range={1.04733278176e-06,0.53127462009}])9:0.13614938683[&support=9.0][&length_mean=0.180185119167,length_median=0.173548015639,length_sd=0.0755517757483,length_hpd95=None,length_quant_5_95={0.350948858638,0.350948858638},length_range={0.108934749631,0.350948858638}],(AqCO_scf_63_6175:0.490613530851[&support=100.0][&length_mean=0.402936958356,length_median=0.39224600813,length_sd=0.12939933342,length_hpd95={0.202838088967,0.719530314195},length_quant_5_95={0.214829242381,0.612968756017},length_range={0.0949333415281,0.818988761972}],(ViVI_chr_2_50414:0.407853922266[&support=100.0][&length_mean=0.372866458251,length_median=0.382243209399,length_sd=0.117842354566,length_hpd95={0.165957850193,0.591330119453},length_quant_5_95={0.165957850193,0.539989884434},length_range={0.0629975152685,0.591330119453}],(EuCA_ctg_011241_14:1.04733278176e-06[&support=100.0][&length_mean=0.000720404284525,length_median=1.04733278176e-06,length_sd=0.00483649122762,length_hpd95={1.04733278176e-06,1.04733278176e-06},length_quant_5_95={1.04733278176e-06,1.04733278176e-06},length_range={1.04733278176e-06,0.0434306024098}],EuGR_scf_4_135215:0.0390547105029[&support=100.0][&length_mean=0.0406072791553,length_median=0.0389748336272,length_sd=0.0293602328423,length_hpd95={1.04733278176e-06,0.0985912422984},length_quant_5_95={1.04733278176e-06,0.0980433119621},length_range={1.04733278176e-06,0.136455926028}])100:0.254428580387[&support=100.0][&length_mean=0.271151704998,length_median=0.276802738841,length_sd=0.0930834093246,length_hpd95={0.110243667917,0.434943180055},length_quant_5_95={0.110243667917,0.424148320032},length_range={0.0427296099153,0.434943180055}])12:1.04733278176e-06[&support=12.0][&length_mean=0.0604170202009,length_median=0.0641321968333,length_sd=0.0378020087851,length_hpd95={1.04733278176e-06,0.111519289321},length_quant_5_95=None,length_range={1.04733278176e-06,0.111519289321}])1:0.0263709270288[&support=1.0][&length_mean=0.0984542487967,length_median=0.0984542487967,length_sd=inf,length_hpd95=None,length_quant_5_95={0.0984542487967,0.0984542487967},length_range={0.0984542487967,0.0984542487967}])0:0.066725335408[&support=0.0])0:0.08349881608[&support=0.0],(((SeIN_lg_1_108320:0.203852659749[&support=100.0][&length_mean=0.205330623052,length_median=0.220621411016,length_sd=0.0769562192883,length_hpd95={0.017583299731,0.332067042648},length_quant_5_95={0.0633079812935,0.298151835442},length_range={0.017583299731,0.428016581129}],SeIN_lg_1_108355:0.31417718909[&support=100.0][&length_mean=0.290088948556,length_median=0.278064713058,length_sd=0.117499220662,length_hpd95={0.0530021703671,0.483421110767},length_quant_5_95={0.145710013196,0.468806493926},length_range={0.0530021703671,0.765818752922}])54:0.171027435301[&support=54.0][&length_mean=0.166027647088,length_median=0.178569926328,length_sd=0.0852469532472,length_hpd95={1.04733278176e-06,0.308913332651},length_quant_5_95={0.0224889379374,0.303239301549},length_range={1.04733278176e-06,0.337733135198}],(FrEX_scf_2486_721:0.14600563364[&support=100.0][&length_mean=0.158884644435,length_median=0.145932814412,length_sd=0.0840543055315,length_hpd95={1.04733278176e-06,0.321838247423},length_quant_5_95={0.0270554339747,0.320320553892},length_range={1.04733278176e-06,0.388000809814}],FrEX_scf_3403_77:0.123102557222[&support=100.0][&length_mean=0.12135982585,length_median=0.114443695544,length_sd=0.0744823402437,length_hpd95={1.04733278176e-06,0.26233641157},length_quant_5_95={0.00582907411245,0.251946992207},length_range={1.04733278176e-06,0.325548294295}])98:0.30555354267[&support=98.0][&length_mean=0.289860350865,length_median=0.266941056737,length_sd=0.109590992767,length_hpd95={0.11934283894,0.510308236159},length_quant_5_95={0.145830853415,0.501158457746},length_range={0.117277155656,0.558483122159}])29:0.0891625467666[&support=29.0][&length_mean=0.143399354653,length_median=0.14009375212,length_sd=0.0712782526219,length_hpd95={0.0220710426716,0.297006062679},length_quant_5_95=None,length_range={0.0220710426716,0.297006062679}],MiGU_scf_5_94256:0.526302728348[&support=100.0][&length_mean=0.416547557369,length_median=0.419209635427,length_sd=0.173112985794,length_hpd95={1.04733278176e-06,0.710801406569},length_quant_5_95={0.113804184467,0.691832398819},length_range={1.04733278176e-06,0.905622517445}])23:0.0935267338276[&support=23.0][&length_mean=0.125767549057,length_median=0.119324912966,length_sd=0.0801721229275,length_hpd95={1.04733278176e-06,0.330239278313},length_quant_5_95=None,length_range={1.04733278176e-06,0.330239278313}])0:0.0104181792929[&support=0.0],((NiBE_scf_1510_2572:0.0304498505342[&support=100.0][&length_mean=0.0767945982747,length_median=0.0717686363996,length_sd=0.0536118888863,length_hpd95={1.04733278176e-06,0.176463439008},length_quant_5_95={1.04733278176e-06,0.174642133907},length_range={1.04733278176e-06,0.251657751211}],(NiTO_scf_22023_508:0.0425872949135[&support=100.0][&length_mean=0.0460238271664,length_median=0.0434535187393,length_sd=0.0339138614601,length_hpd95={1.04733278176e-06,0.108773608524},length_quant_5_95={1.04733278176e-06,0.101850571647},length_range={1.04733278176e-06,0.164748701219}],(((SoPI_ctg_6592119_8:0.143412894194[&support=100.0][&length_mean=0.15354791738,length_median=0.135194292202,length_sd=0.07447146036,length_hpd95={0.01992828367,0.283984908063},length_quant_5_95={0.0515075801577,0.270470234321},length_range={1.04733278176e-06,0.389007615488}],SoTU_chr_12_140322:0.0217826076976[&support=100.0][&length_mean=0.0202595359231,length_median=0.00652110360643,length_sd=0.026524047356,length_hpd95={1.04733278176e-06,0.0798936054688},length_quant_5_95={1.04733278176e-06,0.0729950774127},length_range={1.04733278176e-06,0.0985905137638}])100:0.197428328049[&support=100.0][&length_mean=0.202371747665,length_median=0.189503732184,length_sd=0.0867961540337,length_hpd95={0.0477761555497,0.404969195073},length_quant_5_95={0.0717409662635,0.373146783576},length_range={0.0218053202255,0.47238959999}],(CaAN_chr_12_556914:1.04733278176e-06[&support=100.0][&length_mean=1.04733278176e-06,length_median=1.04733278176e-06,length_sd=5.35924892564e-14,length_hpd95={1.04733278176e-06,1.04733278176e-06},length_quant_5_95={1.04733278176e-06,1.04733278176e-06},length_range={1.04733278176e-06,1.04733278176e-06}],CaCH_scf_179831_16:0.0209166700677[&support=100.0][&length_mean=0.0224059358662,length_median=0.0197730635705,length_sd=0.0245493472971,length_hpd95={1.04733278176e-06,0.071949051947},length_quant_5_95={1.04733278176e-06,0.0703756703247},length_range={1.04733278176e-06,0.112610631706}])98:0.067723654618[&support=98.0][&length_mean=0.0559118857418,length_median=0.0560572347337,length_sd=0.0425971002913,length_hpd95={1.04733278176e-06,0.130874706653},length_quant_5_95={1.04733278176e-06,0.122207999332},length_range={1.04733278176e-06,0.212394375154}])79:0.111615143625[&support=79.0][&length_mean=0.108998829749,length_median=0.0931991737768,length_sd=0.0654700902137,length_hpd95={0.0176001685684,0.238323149552},length_quant_5_95={0.020275772055,0.230675187359},length_range={0.0176001685684,0.265460697892}],NiSY_scf_3607_327:0.0211751352546[&support=100.0][&length_mean=0.0200332897526,length_median=0.019941388659,length_sd=0.0203098899723,length_hpd95={1.04733278176e-06,0.0641450307317},length_quant_5_95={1.04733278176e-06,0.0629893423063},length_range={1.04733278176e-06,0.071217638002}])3:1.04733278176e-06[&support=3.0][&length_mean=1.04733278176e-06,length_median=1.04733278176e-06,length_sd=2.00971834712e-14,length_hpd95=None,length_quant_5_95={1.04733278176e-06,1.04733278176e-06},length_range={1.04733278176e-06,1.04733278176e-06}])34:0.0768006852601[&support=34.0][&length_mean=0.0723496897863,length_median=0.0678486347081,length_sd=0.0510457896152,length_hpd95={1.04733278176e-06,0.170566736025},length_quant_5_95={0.000717466887877,0.166683863139},length_range={1.04733278176e-06,0.189969223259}])98:0.331094973862[&support=98.0][&length_mean=0.352471726257,length_median=0.332794129721,length_sd=0.150394813274,length_hpd95={0.121631984666,0.704717189014},length_quant_5_95={0.135955324208,0.56868711538},length_range={0.0514101828518,0.845374622208}],((NiTO_scf_16588_177:0.0707984781982[&support=100.0][&length_mean=0.0682613310265,length_median=0.0592322489691,length_sd=0.0433982339182,length_hpd95={1.04733278176e-06,0.153387038979},length_quant_5_95={1.04733278176e-06,0.145319879985},length_range={1.04733278176e-06,0.209526710776}],(NiSY_scf_26250_274:0.0200829465822[&support=100.0][&length_mean=0.0149495685688,length_median=1.04733278176e-06,length_sd=0.0218713518249,length_hpd95={1.04733278176e-06,0.0600217121097},length_quant_5_95={1.04733278176e-06,0.0558765860426},length_range={1.04733278176e-06,0.102310062183}],NiBE_scf_118_3224:0.0432936126367[&support=100.0][&length_mean=0.037176232417,length_median=0.0355102488724,length_sd=0.0321765573017,length_hpd95={1.04733278176e-06,0.100847551843},length_quant_5_95={1.04733278176e-06,0.0997012521325},length_range={1.04733278176e-06,0.125199148847}])77:0.0259139232363[&support=77.0][&length_mean=0.0324437081555,length_median=0.0229226851389,length_sd=0.0356163920206,length_hpd95={1.04733278176e-06,0.108151338642},length_quant_5_95={1.04733278176e-06,0.107900080038},length_range={1.04733278176e-06,0.136081286484}])98:0.400542623358[&support=98.0][&length_mean=0.442791411451,length_median=0.437691251143,length_sd=0.149151797669,length_hpd95={0.211582106221,0.775491955383},length_quant_5_95={0.211582106221,0.712591435495},length_range={0.126307631832,0.775491955383}],((SoPI_ctg_5086539_16:0.124809209494[&support=100.0][&length_mean=0.12324635147,length_median=0.120067157709,length_sd=0.0766615387341,length_hpd95={1.04733278176e-06,0.230847255894},length_quant_5_95={1.04733278176e-06,0.223510086532},length_range={1.04733278176e-06,0.52622300944}],SoTU_chr_08_156316:0.0466837188069[&support=100.0][&length_mean=0.0433716650053,length_median=0.0388164136231,length_sd=0.0423763391837,length_hpd95={1.04733278176e-06,0.1268542012},length_quant_5_95={1.04733278176e-06,0.112524094723},length_range={1.04733278176e-06,0.184888881764}])78:0.0555200220147[&support=78.0][&length_mean=0.0887343833802,length_median=0.0787411218663,length_sd=0.0517437577975,length_hpd95={0.0237705400562,0.189970376138},length_quant_5_95={0.025253489298,0.172986681058},length_range={1.04733278176e-06,0.285104991196}],(((NiSY_scf_28833_905:1.04733278176e-06[&support=100.0][&length_mean=0.000413418445195,length_median=1.04733278176e-06,length_sd=0.00291347565987,length_hpd95={1.04733278176e-06,1.04733278176e-06},length_quant_5_95={1.04733278176e-06,1.04733278176e-06},length_range={1.04733278176e-06,0.0225038830968}],NiBE_scf_5078_118:0.0221332931236[&support=100.0][&length_mean=0.00606217495672,length_median=1.04733278176e-06,length_sd=0.0137984347601,length_hpd95={1.04733278176e-06,0.0395169416728},length_quant_5_95={1.04733278176e-06,0.0360346097839},length_range={1.04733278176e-06,0.0677492305693}])55:1.04733278176e-06[&support=55.0][&length_mean=0.013551717664,length_median=1.04733278176e-06,length_sd=0.0243246090984,length_hpd95={1.04733278176e-06,0.0699168853125},length_quant_5_95={1.04733278176e-06,0.0654391894352},length_range={1.04733278176e-06,0.08119644217}],(NiTO_scf_9645_1400:0.091201370157[&support=100.0][&length_mean=0.067866583001,length_median=0.065083866412,length_sd=0.0454297114394,length_hpd95={1.04733278176e-06,0.158824378774},length_quant_5_95={1.04733278176e-06,0.153186057249},length_range={1.04733278176e-06,0.177183446956}],NiBE_scf_58_1749:0.044882639907[&support=100.0][&length_mean=0.0484099090987,length_median=0.0480050213204,length_sd=0.0402571248783,length_hpd95={1.04733278176e-06,0.118621829391},length_quant_5_95={1.04733278176e-06,0.110331397198},length_range={1.04733278176e-06,0.199581547552}])41:0.0667902559176[&support=41.0][&length_mean=0.088963466416,length_median=0.0852413910016,length_sd=0.0379439966144,length_hpd95={0.0206727393602,0.165464485065},length_quant_5_95={0.0258783145825,0.152661938637},length_range={0.0206727393602,0.181692490964}])59:0.105881022363[&support=59.0][&length_mean=0.0897655305067,length_median=0.0793157272796,length_sd=0.0501537252132,length_hpd95={1.04733278176e-06,0.210569373665},length_quant_5_95={0.0166595788259,0.181111254687},length_range={1.04733278176e-06,0.249353813625}],CaCH_scf_166197_23:0.0766926031793[&support=100.0][&length_mean=0.0730602183455,length_median=0.0611573250285,length_sd=0.0556862795747,length_hpd95={1.04733278176e-06,0.199717396762},length_quant_5_95={1.04733278176e-06,0.181653764667},length_range={1.04733278176e-06,0.287725493585}])45:0.0555121895162[&support=45.0][&length_mean=0.0713280633918,length_median=0.0558872179765,length_sd=0.04399229989,length_hpd95={0.0170316355189,0.179990141081},length_quant_5_95={0.0181582687392,0.163615106646},length_range={0.0170316355189,0.215021221059}])86:0.279071197983[&support=86.0][&length_mean=0.244707922321,length_median=0.235648135689,length_sd=0.0947776270899,length_hpd95={0.0555408193156,0.419477291308},length_quant_5_95={0.0981524450224,0.408373739706},length_range={0.0555408193156,0.4896514467}])55:0.0513635662079[&support=55.0][&length_mean=0.149569009124,length_median=0.0994871624092,length_sd=0.140731400108,length_hpd95={1.04733278176e-06,0.48391070732},length_quant_5_95={1.04733278176e-06,0.470535951581},length_range={1.04733278176e-06,0.509475763668}])66:0.304678987713[&support=66.0][&length_mean=0.321396311174,length_median=0.312586572917,length_sd=0.11773715927,length_hpd95={0.133187928376,0.595132787607},length_quant_5_95={0.14598058755,0.57910258187},length_range={0.133187928376,0.611493153787}])0:0.21659420777[&support=0.0])0:0.140908352382[&support=0.0])0:0.0405321415956[&support=0.0],(((PiAB_ctg_3289_442:0.122136276638[&support=100.0][&length_mean=0.110913285947,length_median=0.11434719745,length_sd=0.0465892073124,length_hpd95={0.0347359414553,0.210282098022},length_quant_5_95={0.0347359414553,0.192720094102},length_range={0.0058844745006,0.210282098022}],((AbSI_ctg_3356250_5:0.235049789[&support=100.0][&length_mean=0.213501040599,length_median=0.215137769761,length_sd=0.0604028000121,length_hpd95={0.0999330746448,0.326619799889},length_quant_5_95={0.11776890289,0.321860750179},length_range={0.0663345858852,0.369691731025}],(((PiGL_ctg_167910995_40_6:0.0111969771593[&support=100.0][&length_mean=0.00998497451303,length_median=0.0109465383947,length_sd=0.0106998990984,length_hpd95={1.04733278176e-06,0.0333432469779},length_quant_5_95={1.04733278176e-06,0.0315970697669},length_range={1.04733278176e-06,0.0440712206806}],(PiGL_ctg_168012670_1_14:0.0112235586857[&support=100.0][&length_mean=0.0126190288396,length_median=0.0112130269283,length_sd=0.0119517378306,length_hpd95={1.04733278176e-06,0.0354077377362},length_quant_5_95={1.04733278176e-06,0.035336580197},length_range={1.04733278176e-06,0.0608197930011}],PiAB_ctg_18434_18:0.0112293237534[&support=100.0][&length_mean=0.0110897806841,length_median=0.0111817649907,length_sd=0.0114910412084,length_hpd95={1.04733278176e-06,0.0337931552537},length_quant_5_95={1.04733278176e-06,0.0332717065645},length_range={1.04733278176e-06,0.0596673329257}])51:1.04733278176e-06[&support=51.0][&length_mean=1.04733278176e-06,length_median=1.04733278176e-06,length_sd=0.0,length_hpd95={1.04733278176e-06,1.04733278176e-06},length_quant_5_95={1.04733278176e-06,1.04733278176e-06},length_range={1.04733278176e-06,1.04733278176e-06}])99:0.244420148413[&support=99.0][&length_mean=0.232313759529,length_median=0.222245881881,length_sd=0.0695969768009,length_hpd95={0.0977668695129,0.374662081931},length_quant_5_95={0.123120759083,0.368760885196},length_range={0.0977668695129,0.42441555503}],((PiGL_ctg_165043132_0_3:0.0690212686723[&support=100.0][&length_mean=0.0628222576875,length_median=0.0597212168038,length_sd=0.0299706521,length_hpd95={0.0109857349713,0.123345024995},length_quant_5_95={0.0173717054254,0.119065188132},length_range={0.0080639969314,0.162100809797}],(PiAB_ctg_433845_9:0.0112087944823[&support=100.0][&length_mean=0.0114269939574,length_median=0.0110346761573,length_sd=0.0116940201576,length_hpd95={1.04733278176e-06,0.0348139080797},length_quant_5_95={1.04733278176e-06,0.034604871689},length_range={1.04733278176e-06,0.0439755272517}],(PiGL_ctg_168152959_3_5:0.0577809179236[&support=100.0][&length_mean=0.0532699404481,length_median=0.0484890330818,length_sd=0.0231835628357,length_hpd95={0.0111670150058,0.0960108524438},length_quant_5_95={0.0220288804841,0.0925665136385},length_range={0.0111670150058,0.124891961619}],PiGL_ctg_165564112_0_3:0.0124624320451[&support=100.0][&length_mean=0.0140981158596,length_median=0.0125996439913,length_sd=0.0136017861436,length_hpd95={1.04733278176e-06,0.0417697427531},length_quant_5_95={1.04733278176e-06,0.0398293620674},length_range={1.04733278176e-06,0.0560291465227}])51:1.04733278176e-06[&support=51.0][&length_mean=1.04733278176e-06,length_median=1.04733278176e-06,length_sd=0.0,length_hpd95={1.04733278176e-06,1.04733278176e-06},length_quant_5_95={1.04733278176e-06,1.04733278176e-06},length_range={1.04733278176e-06,1.04733278176e-06}])37:1.04733278176e-06[&support=37.0][&length_mean=1.04733278176e-06,length_median=1.04733278176e-06,length_sd=0.0,length_hpd95={1.04733278176e-06,1.04733278176e-06},length_quant_5_95={1.04733278176e-06,1.04733278176e-06},length_range={1.04733278176e-06,1.04733278176e-06}])79:0.0326659504613[&support=79.0][&length_mean=0.0333157034964,length_median=0.0321562285156,length_sd=0.024504822184,length_hpd95={1.04733278176e-06,0.0807104889711},length_quant_5_95={1.04733278176e-06,0.0748564792302},length_range={1.04733278176e-06,0.118263590627}],PiGL_ctg_168009378_8_28:0.049160602103[&support=100.0][&length_mean=0.0499744262693,length_median=0.045857692338,length_sd=0.0295282980048,length_hpd95={0.00979308212293,0.111833791949},length_quant_5_95={0.0112411005332,0.105340023377},length_range={1.04733278176e-06,0.154966549615}])59:0.0521986577108[&support=59.0][&length_mean=0.0616585439479,length_median=0.0579007001898,length_sd=0.031002075198,length_hpd95={0.0193108863538,0.141664709647},length_quant_5_95={0.0193108863538,0.130730593327},length_range={0.0045657623588,0.141664709647}])60:0.0376873248613[&support=60.0][&length_mean=0.0552347605381,length_median=0.0509788010959,length_sd=0.0269295403735,length_hpd95={0.0142674389823,0.124809950222},length_quant_5_95={0.0175631247443,0.0977633255976},length_range={0.0108139022227,0.132959858834}],(((((PiTA_scf_880179.2_309:0.0721600050473[&support=100.0][&length_mean=0.0755160780349,length_median=0.0701892426275,length_sd=0.0364529554486,length_hpd95={0.0238406010038,0.155062904266},length_quant_5_95={0.0251278136414,0.144603099722},length_range={1.04733278176e-06,0.165773820703}],(PiTA_scf_t8959_80:0.0454305428447[&support=100.0][&length_mean=0.0358142855088,length_median=0.0293552203306,length_sd=0.0254068044807,length_hpd95={1.04733278176e-06,0.0858897573313},length_quant_5_95={1.04733278176e-06,0.0849916742977},length_range={1.04733278176e-06,0.146440468745}],PiTA_scf_185885_469:0.044261945898[&support=100.0][&length_mean=0.0405417750148,length_median=0.0387737750182,length_sd=0.0227803358794,length_hpd95={1.04733278176e-06,0.0793951255448},length_quant_5_95={1.04733278176e-06,0.0774260198515},length_range={1.04733278176e-06,0.126836292553}])47:0.012914791665[&support=47.0][&length_mean=0.0247737625502,length_median=0.0250398265405,length_sd=0.0132805037916,length_hpd95={0.0118324048252,0.0568617656382},length_quant_5_95={0.0118324048252,0.0507296591146},length_range={1.04733278176e-06,0.0568617656382}])85:0.064017222066[&support=85.0][&length_mean=0.0701506031831,length_median=0.0666698474014,length_sd=0.0341623825297,length_hpd95={0.0123821710279,0.127344637361},length_quant_5_95={0.0123821710279,0.121456809625},length_range={1.04733278176e-06,0.127344637361}],(PiTA_scf_t3921_3572:0.0407239094092[&support=100.0][&length_mean=0.0421367813611,length_median=0.0390449036882,length_sd=0.0237020964423,length_hpd95={0.0121312773718,0.0971313264813},length_quant_5_95={0.0123414351043,0.086894120746},length_range={1.04733278176e-06,0.112348485482}],PiTA_scf_789033_82:1.04733278176e-06[&support=100.0][&length_mean=0.00186660743568,length_median=1.04733278176e-06,length_sd=0.00496515267173,length_hpd95={1.04733278176e-06,0.0141725186941},length_quant_5_95={1.04733278176e-06,0.010079064982},length_range={1.04733278176e-06,0.0260699971769}])96:0.0872687502505[&support=96.0][&length_mean=0.0655773051863,length_median=0.0606325655304,length_sd=0.0458920773873,length_hpd95={1.04733278176e-06,0.155702800189},length_quant_5_95={1.04733278176e-06,0.155468542811},length_range={1.04733278176e-06,0.221700698213}])71:0.097530166174[&support=71.0][&length_mean=0.103402900665,length_median=0.104923021491,length_sd=0.0454841667,length_hpd95={0.0250124249523,0.176839904984},length_quant_5_95={0.0350685539151,0.17637191175},length_range={1.04733278176e-06,0.210309429046}],(PiTA_scf_274065_340:0.0110980858961[&support=100.0][&length_mean=0.0117889698434,length_median=0.0111749580763,length_sd=0.0110286380121,length_hpd95={1.04733278176e-06,0.0324500454448},length_quant_5_95={1.04733278176e-06,0.0320104296508},length_range={1.04733278176e-06,0.0578327756269}],(PiTA_ctg_30790360_8:0.0112401689482[&support=100.0][&length_mean=0.0122534862123,length_median=0.0111819571537,length_sd=0.0123738199291,length_hpd95={1.04733278176e-06,0.035736324667},length_quant_5_95={1.04733278176e-06,0.0342704766075},length_range={1.04733278176e-06,0.0583223166466}],PiTA_scf_t3921_878:0.0110950603237[&support=100.0][&length_mean=0.0130127110853,length_median=0.011108515008,length_sd=0.0119761493362,length_hpd95={1.04733278176e-06,0.0350762931833},length_quant_5_95={1.04733278176e-06,0.0348758117971},length_range={1.04733278176e-06,0.0498327744764}])67:1.04733278176e-06[&support=67.0][&length_mean=1.04733278176e-06,length_median=1.04733278176e-06,length_sd=3.70243326005e-14,length_hpd95={1.04733278176e-06,1.04733278176e-06},length_quant_5_95={1.04733278176e-06,1.04733278176e-06},length_range={1.04733278176e-06,1.04733278176e-06}])99:0.162708300471[&support=99.0][&length_mean=0.151449448876,length_median=0.154430522904,length_sd=0.0507409936792,length_hpd95={0.0646888982414,0.263041496725},length_quant_5_95={0.0646888982414,0.236877304603},length_range={0.0390030568367,0.263041496725}])39:0.0375628648727[&support=39.0][&length_mean=0.0504580649266,length_median=0.0465620227134,length_sd=0.027078886996,length_hpd95={0.00556363742729,0.106145184389},length_quant_5_95={0.014252908852,0.0895470382266},length_range={0.00556363742729,0.138980188517}],(PiTA_scf_365587_807:0.0360960382095[&support=100.0][&length_mean=0.0311636504266,length_median=0.0249036371908,length_sd=0.0224354627274,length_hpd95={1.04733278176e-06,0.0733219399276},length_quant_5_95={1.04733278176e-06,0.0678206737562},length_range={1.04733278176e-06,0.113185625318}],((((PiTA_scf_t5839_2326:0.0341765582552[&support=100.0][&length_mean=0.0321902525818,length_median=0.0324359512219,length_sd=0.0190128474967,length_hpd95={1.04733278176e-06,0.0591115753232},length_quant_5_95={1.04733278176e-06,0.0590025606884},length_range={1.04733278176e-06,0.128176998067}],(PiTA_scf_893549.1_72:0.015275146406[&support=100.0][&length_mean=0.015622698675,length_median=0.011742177658,length_sd=0.0177419755274,length_hpd95={1.04733278176e-06,0.054158384318},length_quant_5_95={1.04733278176e-06,0.0489792549312},length_range={1.04733278176e-06,0.0874657155937}],PiTA_scf_764609.2_440:0.0791624446159[&support=100.0][&length_mean=0.0732357491935,length_median=0.0741555493966,length_sd=0.0287237558479,length_hpd95={0.0168733615602,0.130622758733},length_quant_5_95={0.0237356432003,0.122461800452},length_range={0.012528175895,0.165535904321}])67:0.0231810877188[&support=67.0][&length_mean=0.0318372247475,length_median=0.0296283787255,length_sd=0.0158130614068,length_hpd95={1.04733278176e-06,0.0598375230738},length_quant_5_95={1.04733278176e-06,0.0535546448927},length_range={1.04733278176e-06,0.092071407987}])42:0.0113226354454[&support=42.0][&length_mean=0.0171585968814,length_median=0.0119090830729,length_sd=0.00918468970343,length_hpd95={1.04733278176e-06,0.0348967287084},length_quant_5_95={1.04733278176e-06,0.0337285783427},length_range={1.04733278176e-06,0.0417301512027}],((PiTA_scf_889979.2_160:1.04733278176e-06[&support=100.0][&length_mean=1.04733278176e-06,length_median=1.04733278176e-06,length_sd=5.35924892564e-14,length_hpd95={1.04733278176e-06,1.04733278176e-06},length_quant_5_95={1.04733278176e-06,1.04733278176e-06},length_range={1.04733278176e-06,1.04733278176e-06}],PiTA_scf_645052_44:0.0362676524997[&support=100.0][&length_mean=0.0377350947299,length_median=0.036900757387,length_sd=0.0193159107729,length_hpd95={0.0106799952564,0.073377575297},length_quant_5_95={0.0113211279324,0.0668441426723},length_range={1.04733278176e-06,0.110575878476}])99:0.0860375465069[&support=99.0][&length_mean=0.0844547787048,length_median=0.0844600290863,length_sd=0.036791926397,length_hpd95={0.0199819272906,0.152177077136},length_quant_5_95={0.0260353689897,0.146716906934},length_range={0.0199819272906,0.205915491743}],(((PiTA_ctg_32464818_318:0.0707384428169[&support=100.0][&length_mean=0.0686555364705,length_median=0.0650337675104,length_sd=0.0305144765118,length_hpd95={0.0109260666893,0.128109196069},length_quant_5_95={0.0217187065165,0.126862761608},length_range={1.04733278176e-06,0.162836571604}],PiTA_scf_370214_14:0.0697106244347[&support=100.0][&length_mean=0.0612324242653,length_median=0.0585537183498,length_sd=0.0295143508697,length_hpd95={0.00935235963699,0.126100423938},length_quant_5_95={0.0208154742771,0.116313417071},length_range={1.04733278176e-06,0.154374646499}])22:0.01068159962[&support=22.0][&length_mean=0.0219198907031,length_median=0.0212813066624,length_sd=0.0104741927326,length_hpd95={0.00961574294895,0.0551083826812},length_quant_5_95=None,length_range={0.00961574294895,0.0551083826812}],PiTA_scf_44548_262:0.0113189499212[&support=100.0][&length_mean=0.0100105360089,length_median=0.0106897812155,length_sd=0.010987719371,length_hpd95={1.04733278176e-06,0.0337274098108},length_quant_5_95={1.04733278176e-06,0.0318191304887},length_range={1.04733278176e-06,0.0458110487871}])20:0.0110968270398[&support=20.0][&length_mean=0.0200692668312,length_median=0.0217131981554,length_sd=0.00792157376847,length_hpd95={0.0101003030107,0.0359293288142},length_quant_5_95=None,length_range={0.0101003030107,0.0359293288142}],PiTA_scf_769235.2_28:0.0112798083284[&support=100.0][&length_mean=0.0109370582882,length_median=0.0109825070063,length_sd=0.0109782401023,length_hpd95={1.04733278176e-06,0.0333444468816},length_quant_5_95={1.04733278176e-06,0.0324521503835},length_range={1.04733278176e-06,0.0460725386087}])17:0.0111996999793[&support=17.0][&length_mean=0.0119845380161,length_median=0.0113256669697,length_sd=0.00624343183167,length_hpd95={1.04733278176e-06,0.0245025092071},length_quant_5_95=None,length_range={1.04733278176e-06,0.0245025092071}])6:1.04733278176e-06[&support=6.0][&length_mean=1.04733278176e-06,length_median=1.04733278176e-06,length_sd=0.0,length_hpd95=None,length_quant_5_95={1.04733278176e-06,1.04733278176e-06},length_range={1.04733278176e-06,1.04733278176e-06}])10:1.04733278176e-06[&support=10.0][&length_mean=1.04733278176e-06,length_median=1.04733278176e-06,length_sd=0.0,length_hpd95={1.04733278176e-06,1.04733278176e-06},length_quant_5_95=None,length_range={1.04733278176e-06,1.04733278176e-06}],PiTA_scf_t2391_529:0.0113643000587[&support=100.0][&length_mean=0.0108226938597,length_median=0.0107616045648,length_sd=0.0130958837911,length_hpd95={1.04733278176e-06,0.0349754000482},length_quant_5_95={1.04733278176e-06,0.0344838472697},length_range={1.04733278176e-06,0.0783688191301}])31:1.04733278176e-06[&support=31.0][&length_mean=0.00563962015087,length_median=1.04733278176e-06,length_sd=0.00974252484799,length_hpd95={1.04733278176e-06,0.021721491987},length_quant_5_95={1.04733278176e-06,0.0160420182026},length_range={1.04733278176e-06,0.0451847770974}],(PiTA_ctg_32558370_921:0.0995062463813[&support=100.0][&length_mean=0.0979565172426,length_median=0.0965649174326,length_sd=0.0350086692579,length_hpd95={0.0241366542811,0.147046712376},length_quant_5_95={0.0359914643512,0.142833047884},length_range={1.04733278176e-06,0.215264704945}],(PiTA_scf_t7716_19745:0.0727918962498[&support=100.0][&length_mean=0.0687653232413,length_median=0.0687377846606,length_sd=0.026945580531,length_hpd95={0.0234019305139,0.123431324847},length_quant_5_95={0.0273583464563,0.120648190253},length_range={0.0229616302866,0.147098891193}],PiTA_scf_t7716_19726:0.0231813344461[&support=100.0][&length_mean=0.0232000970741,length_median=0.0231384393572,length_sd=0.0165644907908,length_hpd95={1.04733278176e-06,0.0543223211993},length_quant_5_95={1.04733278176e-06,0.0508974586024},length_range={1.04733278176e-06,0.0672906573657}])46:1.04733278176e-06[&support=46.0][&length_mean=1.04733278176e-06,length_median=1.04733278176e-06,length_sd=0.0,length_hpd95={1.04733278176e-06,1.04733278176e-06},length_quant_5_95={1.04733278176e-06,1.04733278176e-06},length_range={1.04733278176e-06,1.04733278176e-06}])100:0.162185018345[&support=100.0][&length_mean=0.165063985452,length_median=0.154603302252,length_sd=0.0615418814238,length_hpd95={0.0596564135447,0.298506899937},length_quant_5_95={0.0640985369281,0.272690046253},length_range={0.0500315885485,0.372775605836}])64:0.0321757092737[&support=64.0][&length_mean=0.0278740670125,length_median=0.0302639551339,length_sd=0.0139588715756,length_hpd95={0.00556331594803,0.0583631472435},length_quant_5_95={0.00556331594803,0.048086226965},length_range={1.04733278176e-06,0.0583631472435}])88:0.0593100220369[&support=88.0][&length_mean=0.0617812432295,length_median=0.0621532626124,length_sd=0.0320581357419,length_hpd95={1.04733278176e-06,0.128886370204},length_quant_5_95={0.0217437295964,0.122179591863},length_range={1.04733278176e-06,0.158467162663}])32:0.0427542867557[&support=32.0][&length_mean=0.0403745420856,length_median=0.0390081001068,length_sd=0.0312796268208,length_hpd95={1.04733278176e-06,0.113457072762},length_quant_5_95={1.04733278176e-06,0.0813603612376},length_range={1.04733278176e-06,0.117032907423}],PiTA_scf_901296_275:0.609825447187[&support=100.0][&length_mean=0.624918217199,length_median=0.641374105566,length_sd=0.172851107988,length_hpd95={0.310148476525,0.963995625275},length_quant_5_95={0.363864310097,0.944043971825},length_range={0.250501244194,1.03657078439}])49:1.04733278176e-06[&support=49.0][&length_mean=0.0447591385313,length_median=0.0404994300116,length_sd=0.0360341807522,length_hpd95={1.04733278176e-06,0.11081218639},length_quant_5_95={1.04733278176e-06,0.10052039781},length_range={1.04733278176e-06,0.126311535835}])52:0.083211602403[&support=52.0][&length_mean=0.0964973183545,length_median=0.094804698635,length_sd=0.0402784462277,length_hpd95={0.0184630226994,0.169059479112},length_quant_5_95={0.0367872675695,0.154669338039},length_range={0.0184630226994,0.214436170885}])22:0.0377618715392[&support=22.0][&length_mean=0.0499561467057,length_median=0.0415609118921,length_sd=0.0304075201682,length_hpd95={1.04733278176e-06,0.113858799631},length_quant_5_95=None,length_range={1.04733278176e-06,0.113858799631}],((PiAB_ctg_9991140_55:0.0348701996808[&support=100.0][&length_mean=0.0161862649743,length_median=0.0126316717797,length_sd=0.0149982973467,length_hpd95={1.04733278176e-06,0.045725133725},length_quant_5_95={1.04733278176e-06,0.0413219808948},length_range={1.04733278176e-06,0.0577282253736}],(((PiAB_ctg_490634_20:0.127750083914[&support=100.0][&length_mean=0.13843599149,length_median=0.127130120524,length_sd=0.0671821710003,length_hpd95={0.0116938633802,0.251896250101},length_quant_5_95={0.0447118567409,0.245588658661},length_range={0.0116938633802,0.359268869827}],PiGL_ctg_167936109_6_41:0.0687445119561[&support=100.0][&length_mean=0.0865098983265,length_median=0.0813058110413,length_sd=0.0490644785345,length_hpd95={1.04733278176e-06,0.189018892062},length_quant_5_95={0.0236407126953,0.169267150381},length_range={1.04733278176e-06,0.23789168322}])66:0.0896978502898[&support=66.0][&length_mean=0.108998220909,length_median=0.0966000491487,length_sd=0.0595897496611,length_hpd95={1.04733278176e-06,0.248670061273},length_quant_5_95={0.0312233085047,0.219873761018},length_range={1.04733278176e-06,0.292825689714}],PiGL_ctg_167670474_0_12:1.04733278176e-06[&support=100.0][&length_mean=0.00444164154484,length_median=1.04733278176e-06,length_sd=0.00803580430381,length_hpd95={1.04733278176e-06,0.0239278782144},length_quant_5_95={1.04733278176e-06,0.0237876165152},length_range={1.04733278176e-06,0.0396432562222}])28:0.0125348270879[&support=28.0][&length_mean=0.0190973438547,length_median=0.0141959148684,length_sd=0.00899977026733,length_hpd95={1.04733278176e-06,0.0417048733116},length_quant_5_95=None,length_range={1.04733278176e-06,0.0417048733116}],PiGL_ctg_164078179_0_4:0.0114936348716[&support=100.0][&length_mean=0.00927987938877,length_median=0.011020528285,length_sd=0.0100420554879,length_hpd95={1.04733278176e-06,0.0245864158321},length_quant_5_95={1.04733278176e-06,0.0245567039477},length_range={1.04733278176e-06,0.0371753741244}])17:1.04733278176e-06[&support=17.0][&length_mean=1.04733278176e-06,length_median=1.04733278176e-06,length_sd=0.0,length_hpd95={1.04733278176e-06,1.04733278176e-06},length_quant_5_95=None,length_range={1.04733278176e-06,1.04733278176e-06}])90:0.0452514438363[&support=90.0][&length_mean=0.0450373912263,length_median=0.0391503493578,length_sd=0.0243095958191,length_hpd95={0.0101231965155,0.095155612233},length_quant_5_95={0.0111087624282,0.090996290501},length_range={1.04733278176e-06,0.103571922321}],PiGL_ctg_30784271_0_25:0.11080816369[&support=100.0][&length_mean=0.103195536694,length_median=0.0965914072333,length_sd=0.0400061170819,length_hpd95={0.0370661906374,0.177637897482},length_quant_5_95={0.0489469950164,0.175798720521},length_range={0.0370661906374,0.210258200645}])77:0.0313028359753[&support=77.0][&length_mean=0.0327738954124,length_median=0.0306223622406,length_sd=0.0180474232407,length_hpd95={1.04733278176e-06,0.0630040885145},length_quant_5_95={1.04733278176e-06,0.0623915286479},length_range={1.04733278176e-06,0.0704421150525}])2:1.04733278176e-06[&support=2.0][&length_mean=1.04733278176e-06,length_median=1.04733278176e-06,length_sd=0.0,length_hpd95=None,length_quant_5_95={1.04733278176e-06,1.04733278176e-06},length_range={1.04733278176e-06,1.04733278176e-06}])10:0.0224764812606[&support=10.0][&length_mean=0.0255778224821,length_median=0.0260809858097,length_sd=0.00797794000145,length_hpd95={0.0119664630559,0.0362444020788},length_quant_5_95=None,length_range={0.0119664630559,0.0362444020788}],(PiSY_ctg_10265915_4:0.0269028722895[&support=100.0][&length_mean=0.0243443322157,length_median=0.0232418613552,length_sd=0.0195047162061,length_hpd95={1.04733278176e-06,0.0542306372539},length_quant_5_95={1.04733278176e-06,0.054036998425},length_range={1.04733278176e-06,0.0917854616948}],PiTA_scf_881528_51:1.04733278176e-06[&support=100.0][&length_mean=0.00281613667147,length_median=1.04733278176e-06,length_sd=0.00683561286265,length_hpd95={1.04733278176e-06,0.0181328544111},length_quant_5_95={1.04733278176e-06,0.0175067793478},length_range={1.04733278176e-06,0.0406962823031}])98:0.187976255141[&support=98.0][&length_mean=0.150392724091,length_median=0.150742027299,length_sd=0.0527059491118,length_hpd95={0.0579231685387,0.254639946562},length_quant_5_95={0.0655910517708,0.232010833003},length_range={0.0366711474409,0.269259083576}])28:1.04733278176e-06[&support=28.0][&length_mean=0.0564622310345,length_median=0.0472025654443,length_sd=0.0335275949469,length_hpd95={0.0118822131855,0.140576476054},length_quant_5_95=None,length_range={0.0118822131855,0.140576476054}],(((PiSY_ctg_6288925_3:0.0622751936655[&support=100.0][&length_mean=0.0640624488135,length_median=0.0641943945352,length_sd=0.0356102077872,length_hpd95={1.04733278176e-06,0.13876045864},length_quant_5_95={1.04733278176e-06,0.137061093723},length_range={1.04733278176e-06,0.15583448555}],PiTA_scf_306645_59:0.0261610463187[&support=100.0][&length_mean=0.0247567283955,length_median=0.0190712784336,length_sd=0.0245003822903,length_hpd95={1.04733278176e-06,0.0730662663272},length_quant_5_95={1.04733278176e-06,0.0721445845692},length_range={1.04733278176e-06,0.0795229105201}])100:0.14461382408[&support=100.0][&length_mean=0.138939131763,length_median=0.132437021802,length_sd=0.0508059701176,length_hpd95={0.0349034110709,0.233976047671},length_quant_5_95={0.0668543671264,0.218890017037},length_range={0.025547851441,0.310945020952}],(PiTA_scf_888115_424:0.0736519409556[&support=100.0][&length_mean=0.0729217238164,length_median=0.0711085802701,length_sd=0.0360782689901,length_hpd95={1.04733278176e-06,0.128571560674},length_quant_5_95={0.0125044006011,0.126929062034},length_range={1.04733278176e-06,0.204318034158}],(PiTA_scf_585603_36:0.121329452462[&support=100.0][&length_mean=0.120616928227,length_median=0.114578047174,length_sd=0.0451817790102,length_hpd95={0.0248709579568,0.209545815241},length_quant_5_95={0.0468125283867,0.193493070531},length_range={1.04733278176e-06,0.24616270363}],PiTA_scf_184314_493:0.0335511291757[&support=100.0][&length_mean=0.032723424171,length_median=0.0297354452694,length_sd=0.0251912613477,length_hpd95={1.04733278176e-06,0.0802268214555},length_quant_5_95={1.04733278176e-06,0.0775984470034},length_range={1.04733278176e-06,0.0959568693758}])85:0.0532056887143[&support=85.0][&length_mean=0.0526665625558,length_median=0.0495346603536,length_sd=0.0291707562583,length_hpd95={0.0105414706825,0.103322779581},length_quant_5_95={0.0133107259798,0.097344000995},length_range={0.0105414706825,0.153194585325}])73:0.0509292159387[&support=73.0][&length_mean=0.061752436413,length_median=0.0570422358958,length_sd=0.0307752900812,length_hpd95={0.0121597082037,0.128039006691},length_quant_5_95={0.0141748869945,0.114845462131},length_range={1.04733278176e-06,0.148357744241}])84:0.118680953702[&support=84.0][&length_mean=0.118433648695,length_median=0.12235882019,length_sd=0.0485699157965,length_hpd95={0.0264840396843,0.208097966826},length_quant_5_95={0.0264840396843,0.196072336858},length_range={0.000683250251923,0.208097966826}],(PiGL_ctg_167815528_5_4:0.0618006811085[&support=100.0][&length_mean=0.0597596851176,length_median=0.0574041026875,length_sd=0.0271053171356,length_hpd95={0.01158159447,0.110797389091},length_quant_5_95={0.0187502006321,0.104910295782},length_range={1.04733278176e-06,0.144218383908}],(PiAB_ctg_18434_210:0.0233895222249[&support=100.0][&length_mean=0.0244519110819,length_median=0.0234196981143,length_sd=0.0188725962796,length_hpd95={1.04733278176e-06,0.0614506219835},length_quant_5_95={1.04733278176e-06,0.0574163435677},length_range={1.04733278176e-06,0.0909324088403}],PiGL_ctg_162771921_0_12:1.04733278176e-06[&support=100.0][&length_mean=1.04733278176e-06,length_median=1.04733278176e-06,length_sd=5.35924892564e-14,length_hpd95={1.04733278176e-06,1.04733278176e-06},length_quant_5_95={1.04733278176e-06,1.04733278176e-06},length_range={1.04733278176e-06,1.04733278176e-06}])95:0.0432904703933[&support=95.0][&length_mean=0.044680000283,length_median=0.0439620723964,length_sd=0.0242277817798,length_hpd95={0.0100637045817,0.0961998243803},length_quant_5_95={0.0113331348262,0.0877644192301},length_range={1.04733278176e-06,0.121387967775}])86:0.0502115114102[&support=86.0][&length_mean=0.0454021386852,length_median=0.0425469506372,length_sd=0.0288927071364,length_hpd95={1.04733278176e-06,0.0978604890688},length_quant_5_95={1.04733278176e-06,0.0972225468951},length_range={1.04733278176e-06,0.110095497063}])54:0.0568789931454[&support=54.0][&length_mean=0.0590755379911,length_median=0.0591894545452,length_sd=0.0343056917576,length_hpd95={1.04733278176e-06,0.11892118637},length_quant_5_95={1.04733278176e-06,0.0991681340007},length_range={1.04733278176e-06,0.157717756409}])87:0.542518114543[&support=87.0][&length_mean=0.435426986712,length_median=0.448061889786,length_sd=0.149149279749,length_hpd95={0.105356741944,0.696366457983},length_quant_5_95={0.183215404793,0.64323345103},length_range={0.0804311851823,0.789317438456}])2:0.0873671105073[&support=2.0][&length_mean=0.141166921345,length_median=0.141166921345,length_sd=0.0278212239412,length_hpd95=None,length_quant_5_95={0.160839497455,0.160839497455},length_range={0.121494345236,0.160839497455}])0:0.0464211234915[&support=0.0],(SpOL_scf_33414_69:0.229439120242[&support=100.0][&length_mean=0.200264373998,length_median=0.1991076388,length_sd=0.115325516376,length_hpd95={1.04733278176e-06,0.427458739446},length_quant_5_95={1.04733278176e-06,0.377954870065},length_range={1.04733278176e-06,0.537535065089}],BeVU_chr_6.sca003_7843:0.157525344601[&support=100.0][&length_mean=0.189571419427,length_median=0.185040516284,length_sd=0.118120115541,length_hpd95={1.04733278176e-06,0.424497133529},length_quant_5_95={1.04733278176e-06,0.419773386909},length_range={1.04733278176e-06,0.545000599934}])95:0.461109547508[&support=95.0][&length_mean=0.364001084963,length_median=0.350824508484,length_sd=0.137495983457,length_hpd95={0.0813419614831,0.615140493945},length_quant_5_95={0.154356863906,0.608435824495},length_range={0.0813419614831,0.815550861219}])0:0.0707926920777[&support=0.0])0:0.0321629578605[&support=0.0])0:0.0392492576327[&support=0.0])0:0.0203303609578[&support=0.0],((NeNU_scf_00099_6989:0.401605614542[&support=100.0][&length_mean=0.394788694327,length_median=0.391728106278,length_sd=0.112400182393,length_hpd95={0.212449643102,0.606462667863},length_quant_5_95={0.231741518729,0.579520488549},length_range={0.212449643102,0.672775201013}],((AmTR_scf_00157_302:0.273039611724[&support=100.0][&length_mean=0.233001635186,length_median=0.23538210616,length_sd=0.0847383213871,length_hpd95={0.0733267788471,0.388885690652},length_quant_5_95={0.0775726498225,0.381922966285},length_range={0.0136458151985,0.42795846292}],AmTR_scf_00157_241:1.04733278176e-06[&support=100.0][&length_mean=0.0415455336189,length_median=1.04733278176e-06,length_sd=0.0559252189099,length_hpd95={1.04733278176e-06,0.166760864944},length_quant_5_95={1.04733278176e-06,0.151930780743},length_range={1.04733278176e-06,0.216466941747}])97:0.811265486913[&support=97.0][&length_mean=0.717026639711,length_median=0.737037156884,length_sd=0.215878296433,length_hpd95={0.276821806429,1.08996365928},length_quant_5_95={0.309266247217,1.05163284769},length_range={0.179672799738,1.39317166902}],AqCO_scf_15_2745:0.262585672732[&support=100.0][&length_mean=0.383014181738,length_median=0.371978937915,length_sd=0.152391202424,length_hpd95={0.117728334309,0.664843746338},length_quant_5_95={0.12690193664,0.650664548012},length_range={0.0743209432257,0.817745247044}])34:0.252277420865[&support=34.0][&length_mean=0.191080159605,length_median=0.185097408504,length_sd=0.0840878345412,length_hpd95={0.0435234048712,0.334190807636},length_quant_5_95={0.0676866751046,0.321400458253},length_range={0.0435234048712,0.381641430359}])3:0.0842670207634[&support=3.0][&length_mean=0.152322302498,length_median=0.149985681103,length_sd=0.0763628705448,length_hpd95=None,length_quant_5_95={0.229826667247,0.229826667247},length_range={0.0771545591438,0.229826667247}],(((LiUS_scf_2416_608:0.106696837098[&support=100.0][&length_mean=0.104355807108,length_median=0.105517533925,length_sd=0.0666101667552,length_hpd95={1.04733278176e-06,0.209525329778},length_quant_5_95={1.04733278176e-06,0.209317817237},length_range={1.04733278176e-06,0.255480268234}],LiUS_scf_1249_1864:0.0379344298432[&support=100.0][&length_mean=0.0409224829525,length_median=0.0178092192977,length_sd=0.0550505753527,length_hpd95={1.04733278176e-06,0.169714137086},length_quant_5_95={1.04733278176e-06,0.14945034748},length_range={1.04733278176e-06,0.235634400664}])97:0.475279264705[&support=97.0][&length_mean=0.368078926876,length_median=0.373142019382,length_sd=0.12482788836,length_hpd95={0.170606519267,0.627517119803},length_quant_5_95={0.170606519267,0.56631669041},length_range={0.0552591053675,0.627517119803}],(SoTU_chr_03_273390:0.0465826237969[&support=100.0][&length_mean=0.0431594323773,length_median=0.0433288898849,length_sd=0.0302229016208,length_hpd95={1.04733278176e-06,0.0984780638516},length_quant_5_95={1.04733278176e-06,0.0978780291253},length_range={1.04733278176e-06,0.114960670966}],(SoPI_ctg_870016_5:1.04733278176e-06[&support=100.0][&length_mean=1.04733278176e-06,length_median=1.04733278176e-06,length_sd=5.35924892564e-14,length_hpd95={1.04733278176e-06,1.04733278176e-06},length_quant_5_95={1.04733278176e-06,1.04733278176e-06},length_range={1.04733278176e-06,1.04733278176e-06}],SoLY_chr_03_288882:0.0112062253537[&support=100.0][&length_mean=0.0117078188335,length_median=0.0111426004462,length_sd=0.0107620821891,length_hpd95={1.04733278176e-06,0.0319878539295},length_quant_5_95={1.04733278176e-06,0.0312311697043},length_range={1.04733278176e-06,0.0442612564285}])100:0.0249500181542[&support=100.0][&length_mean=0.0243720972737,length_median=0.0180710317657,length_sd=0.0262600426484,length_hpd95={1.04733278176e-06,0.0736852353499},length_quant_5_95={1.04733278176e-06,0.0695666179413},length_range={1.04733278176e-06,0.107497818617}])100:0.609135997437[&support=100.0][&length_mean=0.545436805997,length_median=0.571045654868,length_sd=0.175584177243,length_hpd95={0.185348234238,0.857207242263},length_quant_5_95={0.241058676336,0.790747826737},length_range={0.122564586048,0.980397842531}])7:0.0525837532691[&support=7.0][&length_mean=0.120740699538,length_median=0.129590827867,length_sd=0.103549612369,length_hpd95=None,length_quant_5_95={0.288119968667,0.288119968667},length_range={1.04733278176e-06,0.288119968667}],(((NeNU_scf_00099_7001:0.378509159484[&support=100.0][&length_mean=0.384560754059,length_median=0.368787590064,length_sd=0.117552506577,length_hpd95={0.162329851656,0.602081999204},length_quant_5_95={0.208870098839,0.598546621715},length_range={0.162329851656,0.697145393383}],NeNU_scf_00099_6923:0.226667444393[&support=100.0][&length_mean=0.218100072482,length_median=0.224820157663,length_sd=0.0963318479585,length_hpd95={1.04733278176e-06,0.381395544729},length_quant_5_95={0.0162891706079,0.361436621262},length_range={1.04733278176e-06,0.443655408874}])79:0.28158987222[&support=79.0][&length_mean=0.238990089377,length_median=0.218343750223,length_sd=0.100449499649,length_hpd95={0.100486470402,0.500352464663},length_quant_5_95={0.104990537197,0.420084351962},length_range={0.0609006707412,0.508548693785}],(((NeNU_scf_00003_13710:0.506036430791[&support=100.0][&length_mean=0.521318231565,length_median=0.49679991024,length_sd=0.187074581343,length_hpd95={0.174706506174,0.855477109706},length_quant_5_95={0.214676843271,0.836282077833},length_range={0.0576232859026,1.0270984945}],NeNU_scf_00099_7938:0.411853684824[&support=100.0][&length_mean=0.410200650046,length_median=0.396597027826,length_sd=0.147391097699,length_hpd95={0.172894396158,0.699200018801},length_quant_5_95={0.182686778304,0.676827684325},length_range={0.116962781499,0.860420802365}])27:0.0778873104649[&support=27.0][&length_mean=0.106831689879,length_median=0.106115218304,length_sd=0.0562054038944,length_hpd95={0.00559600363934,0.226607130588},length_quant_5_95=None,length_range={0.00559600363934,0.226607130588}],AqCO_scf_15_2734:0.196980171785[&support=100.0][&length_mean=0.19599883976,length_median=0.198756087154,length_sd=0.0787670348685,length_hpd95={0.0450833319746,0.349164361986},length_quant_5_95={0.0454790107247,0.338514135958},length_range={1.04733278176e-06,0.375513364057}])18:0.101649375228[&support=18.0][&length_mean=0.106068405105,length_median=0.0965962390191,length_sd=0.0520059674417,length_hpd95={0.0208200144516,0.244461006406},length_quant_5_95=None,length_range={0.0208200144516,0.244461006406}],((MoNO_scf_123_476:0.469682789266[&support=100.0][&length_mean=0.427662188876,length_median=0.431486009405,length_sd=0.112190677752,length_hpd95={0.234856487371,0.623148977573},length_quant_5_95={0.252738704308,0.588517412634},length_range={0.171015459108,1.02051085197}],AzIN_scf_42817_1_18:0.0984773477648[&support=100.0][&length_mean=0.131693730269,length_median=0.124928453868,length_sd=0.0828542139076,length_hpd95={1.04733278176e-06,0.287945140133},length_quant_5_95={1.04733278176e-06,0.28277061546},length_range={1.04733278176e-06,0.322958089906}])56:0.0942560752946[&support=56.0][&length_mean=0.11097488037,length_median=0.10952238697,length_sd=0.0509735663352,length_hpd95={0.0365753243376,0.225248745671},length_quant_5_95={0.0365753243376,0.213217199059},length_range={0.0251378635612,0.225248745671}],((((((MeTR_scf_ac233112.6_194:0.0135523713086[&support=100.0][&length_mean=0.0194742142512,length_median=0.0128191518382,length_sd=0.0257201508171,length_hpd95={1.04733278176e-06,0.0719645372214},length_quant_5_95={1.04733278176e-06,0.0715725982969},length_range={1.04733278176e-06,0.137120929505}],CiAR.Ka_chr_7_28076:0.197268441625[&support=100.0][&length_mean=0.184721275741,length_median=0.18309444301,length_sd=0.0639263084335,length_hpd95={0.0662813453564,0.309017997259},length_quant_5_95={0.0759847584891,0.302795790194},length_range={0.0662813453564,0.346641895433}])97:0.189166247896[&support=97.0][&length_mean=0.166455014391,length_median=0.157328201481,length_sd=0.0700607868144,length_hpd95={0.0375293731765,0.279251526609},length_quant_5_95={0.0538550618062,0.271973416031},length_range={1.04733278176e-06,0.468427100882}],((CaCA_lg_10_34412:0.0879275674771[&support=100.0][&length_mean=0.0835626275,length_median=0.0818766332204,length_sd=0.0400621413232,length_hpd95={0.00740335248298,0.151693642997},length_quant_5_95={0.0211335533538,0.145703036341},length_range={1.04733278176e-06,0.250908020884}],((GlMA_chr_17_185198:0.0407736420705[&support=100.0][&length_mean=0.0395355926544,length_median=0.0389680983998,length_sd=0.0235728638664,length_hpd95={1.04733278176e-06,0.0919076655926},length_quant_5_95={0.00701497182088,0.0914166561231},length_range={1.04733278176e-06,0.115017719786}],GlMA_chr_05_55551:0.10324009862[&support=100.0][&length_mean=0.107104775187,length_median=0.105271590437,length_sd=0.0394759373333,length_hpd95={0.039010903149,0.168670480014},length_quant_5_95={0.0544925376172,0.166531332982},length_range={0.0260088486886,0.213050604134}])89:0.0360952253648[&support=89.0][&length_mean=0.0362794228963,length_median=0.0344561859336,length_sd=0.0224267793265,length_hpd95={1.04733278176e-06,0.0839402552604},length_quant_5_95={1.04733278176e-06,0.0830274543628},length_range={1.04733278176e-06,0.105971090037}],(PhVU_chr_03_128129:0.0601102382123[&support=100.0][&length_mean=0.0658845459851,length_median=0.0627760579948,length_sd=0.027953963889,length_hpd95={0.0113533982259,0.108990604119},length_quant_5_95={0.0152215660808,0.105233418318},length_range={0.0113533982259,0.155988284585}],ViAN_scf_2025_123:0.0554214296537[&support=100.0][&length_mean=0.0565037549677,length_median=0.0546080593003,length_sd=0.0315819350275,length_hpd95={1.04733278176e-06,0.111725477263},length_quant_5_95={0.00017183308598,0.109576477229},length_range={1.04733278176e-06,0.149390818618}])98:0.112402073439[&support=98.0][&length_mean=0.114125370837,length_median=0.11243239525,length_sd=0.0416433306221,length_hpd95={0.0273252123582,0.187053910779},length_quant_5_95={0.0472600491037,0.186358991867},length_range={0.0273252123582,0.234389891391}])30:0.0148912224986[&support=30.0][&length_mean=0.0283666900774,length_median=0.025216480165,length_sd=0.022054317804,length_hpd95={1.04733278176e-06,0.0734390611265},length_quant_5_95={1.04733278176e-06,0.0734390611265},length_range={1.04733278176e-06,0.0918095363305}])91:0.138032493958[&support=91.0][&length_mean=0.120301772839,length_median=0.117299262012,length_sd=0.0550600821273,length_hpd95={0.0191501615718,0.212002710789},length_quant_5_95={0.0379043347611,0.209553763402},length_range={0.00506910989284,0.268201776629}],(LuAN_scf_18977_68:0.0520073233164[&support=100.0][&length_mean=0.0485773669483,length_median=0.0421396581117,length_sd=0.0377973596001,length_hpd95={1.04733278176e-06,0.118192521171},length_quant_5_95={1.04733278176e-06,0.112028556761},length_range={1.04733278176e-06,0.187161525015}],LuAN_scf_76000_38:0.284744602595[&support=100.0][&length_mean=0.278968551356,length_median=0.275768262173,length_sd=0.0870322694648,length_hpd95={0.12257873101,0.459036289149},length_quant_5_95={0.138584781574,0.426557088315},length_range={1.04733278176e-06,0.554179331432}])96:0.186580661406[&support=96.0][&length_mean=0.182298208076,length_median=0.179309553691,length_sd=0.0624909244563,length_hpd95={0.0671446172022,0.302033423203},length_quant_5_95={0.0850525823284,0.267760159884},length_range={1.04733278176e-06,0.354676345419}])44:0.0197036158251[&support=44.0][&length_mean=0.0376276596889,length_median=0.0337987271431,length_sd=0.0248382055628,length_hpd95={1.04733278176e-06,0.080064014526},length_quant_5_95={1.04733278176e-06,0.0791172804658},length_range={1.04733278176e-06,0.0979239730283}])45:0.0620576067561[&support=45.0][&length_mean=0.0802806268299,length_median=0.0786294543568,length_sd=0.0364581469049,length_hpd95={0.00444760243588,0.15408701793},length_quant_5_95={0.0240415082898,0.153569845262},length_range={0.00444760243588,0.178775295309}],(((ViAN_ctg_11585_0_25:0.0565471947794[&support=100.0][&length_mean=0.0615104072243,length_median=0.0602879639497,length_sd=0.0325804084453,length_hpd95={1.04733278176e-06,0.118695198517},length_quant_5_95={1.04733278176e-06,0.117073146672},length_range={1.04733278176e-06,0.145197784055}],(PhVU_chr_02_5535:0.105936125735[&support=100.0][&length_mean=0.0978611769519,length_median=0.0953362612177,length_sd=0.0430352111186,length_hpd95={0.0195638264017,0.185305665424},length_quant_5_95={0.0278568796396,0.166373801767},length_range={1.04733278176e-06,0.228646520295}],((GlMA_chr_01_174715:0.0458220715001[&support=100.0][&length_mean=0.0434725939584,length_median=0.0406891901261,length_sd=0.0251462880014,length_hpd95={1.04733278176e-06,0.0943262969785},length_quant_5_95={1.04733278176e-06,0.093968432695},length_range={1.04733278176e-06,0.115178052984}],GlMA_chr_11_11247:1.04733278176e-06[&support=100.0][&length_mean=0.000137177459596,length_median=1.04733278176e-06,length_sd=0.00136130126814,length_hpd95={1.04733278176e-06,1.04733278176e-06},length_quant_5_95={1.04733278176e-06,1.04733278176e-06},length_range={1.04733278176e-06,0.0136140600142}])91:0.0316266399315[&support=91.0][&length_mean=0.0342218799944,length_median=0.0326828792624,length_sd=0.021800292237,length_hpd95={1.04733278176e-06,0.0701791161138},length_quant_5_95={1.04733278176e-06,0.063147090572},length_range={1.04733278176e-06,0.105626631911}],CaCA_lg_06_45387:0.156752108006[&support=100.0][&length_mean=0.137989477824,length_median=0.134779352662,length_sd=0.0651785704837,length_hpd95={1.04733278176e-06,0.241347795348},length_quant_5_95={1.04733278176e-06,0.23818437441},length_range={1.04733278176e-06,0.271997177806}])60:0.0316729850758[&support=60.0][&length_mean=0.0385946361917,length_median=0.0338803179874,length_sd=0.0245110439072,length_hpd95={1.04733278176e-06,0.0904716974807},length_quant_5_95={0.00952969425449,0.075433445762},length_range={1.04733278176e-06,0.140501868446}])49:0.0133451106241[&support=49.0][&length_mean=0.0224347842412,length_median=0.0253434236027,length_sd=0.0127988267426,length_hpd95={1.04733278176e-06,0.0463944405299},length_quant_5_95={1.04733278176e-06,0.046308478264},length_range={1.04733278176e-06,0.0539923310048}])82:0.154537963697[&support=82.0][&length_mean=0.144000835377,length_median=0.136578802446,length_sd=0.0533268056845,length_hpd95={0.0475738435876,0.244617422875},length_quant_5_95={0.0626268825111,0.215649755808},length_range={1.04733278176e-06,0.337233730432}],((ArIP_chr_05_24674:0.0484112022573[&support=100.0][&length_mean=0.049478099696,length_median=0.0476791535587,length_sd=0.0333218853838,length_hpd95={1.04733278176e-06,0.11513530138},length_quant_5_95={1.04733278176e-06,0.102015836858},length_range={1.04733278176e-06,0.19366851988}],ArDU_chr_05_21712:0.0155153962223[&support=100.0][&length_mean=0.0141299115818,length_median=1.04733278176e-06,length_sd=0.0188217014065,length_hpd95={1.04733278176e-06,0.0564609421822},length_quant_5_95={1.04733278176e-06,0.0541505787806},length_range={1.04733278176e-06,0.0687370930375}])100:0.44171165265[&support=100.0][&length_mean=0.448002158767,length_median=0.44647310525,length_sd=0.101505657513,length_hpd95={0.257670498467,0.630338067962},length_quant_5_95={0.290707436983,0.598165862719},length_range={0.0994843328171,0.679531277596}],(MeTR_chr_5_16827:0.0835303866348[&support=100.0][&length_mean=0.0987399383252,length_median=0.0980592374973,length_sd=0.05108175179,length_hpd95={1.04733278176e-06,0.182427724268},length_quant_5_95={0.0144796240766,0.180845149068},length_range={1.04733278176e-06,0.286330690952}],CiAR.Ka_chr_8_10022:0.145402717262[&support=100.0][&length_mean=0.122277802936,length_median=0.116894893335,length_sd=0.0575482715961,length_hpd95={1.04733278176e-06,0.23081200095},length_quant_5_95={0.00371028829856,0.230015898922},length_range={1.04733278176e-06,0.252181488485}])92:0.148148352126[&support=92.0][&length_mean=0.1766341572,length_median=0.161670978734,length_sd=0.0812017378495,length_hpd95={0.0392096307405,0.312454040075},length_quant_5_95={0.0723440039065,0.305209720536},length_range={0.0252331437649,0.372917453207}])43:0.104271067418[&support=43.0][&length_mean=0.120953753243,length_median=0.114483487475,length_sd=0.0634666107473,length_hpd95={1.04733278176e-06,0.291662721024},length_quant_5_95={0.0530886080151,0.202170906212},length_range={1.04733278176e-06,0.388717020868}])27:0.0552594945554[&support=27.0][&length_mean=0.0469412746254,length_median=0.0474100939529,length_sd=0.0370196929124,length_hpd95={1.04733278176e-06,0.144295156749},length_quant_5_95=None,length_range={1.04733278176e-06,0.144295156749}],(LuAN_scf_13935_13:0.151420198543[&support=100.0][&length_mean=0.152008769561,length_median=0.156195971417,length_sd=0.0688911422904,length_hpd95={1.04733278176e-06,0.248987945904},length_quant_5_95={0.0390831011262,0.245182148374},length_range={1.04733278176e-06,0.39160453099}],LuAN_scf_65780_36:0.187717716344[&support=100.0][&length_mean=0.205790321953,length_median=0.203695722633,length_sd=0.0793404452404,length_hpd95={0.0495243436505,0.325843671896},length_quant_5_95={0.0816101388905,0.315529716844},length_range={1.04733278176e-06,0.61637619356}])58:0.0811107001088[&support=58.0][&length_mean=0.101568334559,length_median=0.0954044714633,length_sd=0.0482575293678,length_hpd95={1.04733278176e-06,0.197315983517},length_quant_5_95={0.0365188686224,0.190784027032},length_range={1.04733278176e-06,0.249997828608}])28:0.0777720613723[&support=28.0][&length_mean=0.0914645864085,length_median=0.0987540377498,length_sd=0.0383556509001,length_hpd95={1.04733278176e-06,0.149454825581},length_quant_5_95=None,length_range={1.04733278176e-06,0.149454825581}])46:0.221688668791[&support=46.0][&length_mean=0.213609740093,length_median=0.196945254996,length_sd=0.107387329143,length_hpd95={0.0537597801605,0.44000988522},length_quant_5_95={0.0649363456564,0.421411837954},length_range={0.0537597801605,0.518833887233}],CaPA_ctg_55_3035:0.426706240466[&support=100.0][&length_mean=0.458103746872,length_median=0.461374943186,length_sd=0.151591439479,length_hpd95={0.153710150173,0.689837458601},length_quant_5_95={0.216007005441,0.672973892636},length_range={0.153710150173,0.934220253621}])25:0.165843671869[&support=25.0][&length_mean=0.199588815962,length_median=0.178896634239,length_sd=0.0877622362493,length_hpd95={0.0735116108946,0.448075057451},length_quant_5_95=None,length_range={0.0735116108946,0.448075057451}],((GoRA_chr_03_227267:0.164564982515[&support=100.0][&length_mean=0.145496553491,length_median=0.143005611991,length_sd=0.0712127578009,length_hpd95={1.04733278176e-06,0.265396089901},length_quant_5_95={0.0193113826124,0.255534188051},length_range={1.04733278176e-06,0.327448017774}],(GoRA_chr_07_252127:0.264578514524[&support=100.0][&length_mean=0.278114652677,length_median=0.270495763987,length_sd=0.0882711948969,length_hpd95={0.0843527728453,0.427525208725},length_quant_5_95={0.138718968456,0.411516297027},length_range={0.0843527728453,0.614637449821}],ThCA.Cr_chr_01_161945:0.0928397369101[&support=100.0][&length_mean=0.0744157356805,length_median=0.069606037531,length_sd=0.0390470419266,length_hpd95={1.04733278176e-06,0.146699364038},length_quant_5_95={0.0136802196114,0.141871828446},length_range={1.04733278176e-06,0.178800267705}])31:0.0299441216413[&support=31.0][&length_mean=0.0778551983034,length_median=0.0591165380596,length_sd=0.0500954252485,length_hpd95={0.0158168335315,0.183251933149},length_quant_5_95={0.022900806648,0.159107999362},length_range={0.0158168335315,0.216304651835}])86:0.190493322853[&support=86.0][&length_mean=0.197291787542,length_median=0.202237756436,length_sd=0.0722940257082,length_hpd95={0.0494691406935,0.326462891867},length_quant_5_95={0.0682376064638,0.310423729738},length_range={0.0256018570802,0.352402026518}],((EuGR_scf_9_64376:1.04733278176e-06[&support=100.0][&length_mean=0.00637527826423,length_median=1.04733278176e-06,length_sd=0.0115120151772,length_hpd95={1.04733278176e-06,0.0299142710296},length_quant_5_95={1.04733278176e-06,0.0293839900802},length_range={1.04733278176e-06,0.0604564714599}],(EuGR_scf_9_64228:0.290062908316[&support=100.0][&length_mean=0.249310191434,length_median=0.250589954747,length_sd=0.0912922169446,length_hpd95={0.100007158857,0.429230986748},length_quant_5_95={0.1037822208,0.414454765381},length_range={0.0469127585677,0.466297785688}],EuCA_ctg_045219_166:1.04733278176e-06[&support=100.0][&length_mean=1.04733278176e-06,length_median=1.04733278176e-06,length_sd=5.35924892564e-14,length_hpd95={1.04733278176e-06,1.04733278176e-06},length_quant_5_95={1.04733278176e-06,1.04733278176e-06},length_range={1.04733278176e-06,1.04733278176e-06}])33:0.0134541445201[&support=33.0][&length_mean=0.0272522987574,length_median=0.0269089994464,length_sd=0.013476673564,length_hpd95={0.0116895255623,0.0591090629112},length_quant_5_95={0.0119859407804,0.0450465479848},length_range={0.0116895255623,0.0595689153423}])99:0.478224020422[&support=99.0][&length_mean=0.458715423222,length_median=0.479678302309,length_sd=0.144392955685,length_hpd95={0.180263818026,0.681102699063},length_quant_5_95={0.187396987446,0.666592010872},length_range={0.135415494637,0.931944321372}],((FrEX_scf_5423_91:0.278861221995[&support=100.0][&length_mean=0.252297381101,length_median=0.259706347098,length_sd=0.0933442344156,length_hpd95={0.125551856667,0.498745091469},length_quant_5_95={0.125901981513,0.41705107734},length_range={0.000762701970335,0.518996317938}],((NiTO_scf_28409_188:0.114085626796[&support=100.0][&length_mean=0.0914636383107,length_median=0.0864062648993,length_sd=0.0455974249668,length_hpd95={0.0154335804571,0.190657091683},length_quant_5_95={0.0183848343285,0.170280547543},length_range={1.04733278176e-06,0.19909324734}],(NiBE_scf_465_4465:0.0425470755685[&support=100.0][&length_mean=0.0418102923872,length_median=0.0393337241144,length_sd=0.0270030100017,length_hpd95={1.04733278176e-06,0.0984009920839},length_quant_5_95={1.04733278176e-06,0.0958938519465},length_range={1.04733278176e-06,0.155583697333}],NiSY_scf_1546_797:0.0141446600847[&support=100.0][&length_mean=0.0171946588656,length_median=0.0143142264336,length_sd=0.0170742489006,length_hpd95={1.04733278176e-06,0.0475641290411},length_quant_5_95={1.04733278176e-06,0.0471295939359},length_range={1.04733278176e-06,0.0700550967094}])86:0.0222827152296[&support=86.0][&length_mean=0.0231734648987,length_median=0.0201362922204,length_sd=0.0202306775661,length_hpd95={1.04733278176e-06,0.0667731636052},length_quant_5_95={1.04733278176e-06,0.0575293736018},length_range={1.04733278176e-06,0.0891267073395}])62:0.0485585597906[&support=62.0][&length_mean=0.116256599642,length_median=0.0917438752482,length_sd=0.0693647199201,length_hpd95={0.0235025583761,0.261935648272},length_quant_5_95={0.0246104881249,0.253185739875},length_range={0.0235025583761,0.300289595123}],((((SoTU_chr_02_57145:0.0147943916609[&support=100.0][&length_mean=0.0150754461607,length_median=0.0138412682411,length_sd=0.0174759242137,length_hpd95={1.04733278176e-06,0.053049944684},length_quant_5_95={1.04733278176e-06,0.0477357082464},length_range={1.04733278176e-06,0.0803538848157}],SoLY_chr_02_73564:0.0597733075939[&support=100.0][&length_mean=0.048285444892,length_median=0.0469308789696,length_sd=0.0288178983875,length_hpd95={1.04733278176e-06,0.0963963880164},length_quant_5_95={1.04733278176e-06,0.0950389587577},length_range={1.04733278176e-06,0.121974668317}])79:0.059960678834[&support=79.0][&length_mean=0.0678575197914,length_median=0.0652642175183,length_sd=0.0320455031599,length_hpd95={0.0167493716369,0.140418647643},length_quant_5_95={0.0182572474024,0.131386033023},length_range={1.04733278176e-06,0.149173009551}],CaCH_scf_44597_8:0.062930785372[&support=100.0][&length_mean=0.0645988314666,length_median=0.0630294218985,length_sd=0.0324354004937,length_hpd95={1.04733278176e-06,0.129786960337},length_quant_5_95={1.04733278176e-06,0.119397142459},length_range={1.04733278176e-06,0.14291271557}])81:0.13987176855[&support=81.0][&length_mean=0.123833435527,length_median=0.124643825119,length_sd=0.0444366320887,length_hpd95={0.032415433373,0.196090005206},length_quant_5_95={0.0504969132866,0.195996810573},length_range={0.032415433373,0.223823259962}],(NiTO_scf_15877_27:0.0654574878111[&support=100.0][&length_mean=0.062052514299,length_median=0.0599032930772,length_sd=0.0365121761258,length_hpd95={1.04733278176e-06,0.136597160271},length_quant_5_95={1.04733278176e-06,0.134804160082},length_range={1.04733278176e-06,0.162325074571}],(NiSY_scf_161423_75:0.0140637514589[&support=100.0][&length_mean=0.0168403220115,length_median=0.0139286491526,length_sd=0.0146572242486,length_hpd95={1.04733278176e-06,0.0442845514689},length_quant_5_95={1.04733278176e-06,0.0435110947243},length_range={1.04733278176e-06,0.0504380034873}],(NiBE_scf_606_2401:0.0723188862531[&support=100.0][&length_mean=0.0758877674268,length_median=0.0744670665885,length_sd=0.0303037036736,length_hpd95={0.0159934196606,0.129335278519},length_quant_5_95={0.0264511175995,0.125776828032},length_range={0.0159934196606,0.160398123956}],NiBE_scf_7636_341:0.0734906053424[&support=100.0][&length_mean=0.0687299384424,length_median=0.0683233937505,length_sd=0.0333542667763,length_hpd95={0.0125320972399,0.132562725788},length_quant_5_95={0.014424008332,0.122868042984},length_range={1.04733278176e-06,0.18710854927}])45:1.04733278176e-06[&support=45.0][&length_mean=1.04733278176e-06,length_median=1.04733278176e-06,length_sd=0.0,length_hpd95={1.04733278176e-06,1.04733278176e-06},length_quant_5_95={1.04733278176e-06,1.04733278176e-06},length_range={1.04733278176e-06,1.04733278176e-06}])78:0.0147303504652[&support=78.0][&length_mean=0.0151272047266,length_median=0.0109730401155,length_sd=0.0171193384913,length_hpd95={1.04733278176e-06,0.0463157135509},length_quant_5_95={1.04733278176e-06,0.0445062357768},length_range={1.04733278176e-06,0.0925415747799}])86:0.067858499742[&support=86.0][&length_mean=0.085409625539,length_median=0.0798243503206,length_sd=0.0441462012523,length_hpd95={0.0196335635558,0.187027265886},length_quant_5_95={0.0199171668227,0.169095390397},length_range={1.04733278176e-06,0.214628256347}])55:0.109624928701[&support=55.0][&length_mean=0.147508276826,length_median=0.138174223978,length_sd=0.0600557788036,length_hpd95={0.0606320779569,0.287772174004},length_quant_5_95={0.0631568746011,0.264599396632},length_range={0.0606320779569,0.322236374314}],(NiTO_scf_3364_1611:0.0716499637025[&support=100.0][&length_mean=0.0673975657711,length_median=0.0646812225862,length_sd=0.054255558855,length_hpd95={1.04733278176e-06,0.179265386872},length_quant_5_95={1.04733278176e-06,0.172707344321},length_range={1.04733278176e-06,0.185049506299}],NiBE_scf_126_1778:0.158822876309[&support=100.0][&length_mean=0.160959561213,length_median=0.154826429242,length_sd=0.0667761350755,length_hpd95={0.0277895392784,0.275809286151},length_quant_5_95={0.0517140287992,0.265610925353},length_range={0.0243391834171,0.363240131909}])94:0.199776719943[&support=94.0][&length_mean=0.189602229786,length_median=0.187054410059,length_sd=0.0578965367589,length_hpd95={0.0769444075063,0.296420163245},length_quant_5_95={0.0897973075518,0.288024735204},length_range={0.0646463171811,0.322170033167}])62:0.102148243514[&support=62.0][&length_mean=0.1335720473,length_median=0.119528474282,length_sd=0.0845111974258,length_hpd95={1.04733278176e-06,0.286483639842},length_quant_5_95={0.0032196639903,0.281848837512},length_range={1.04733278176e-06,0.323587035256}])100:0.395405950503[&support=100.0][&length_mean=0.374691811007,length_median=0.35771108237,length_sd=0.105323963688,length_hpd95={0.16933413253,0.585683607185},length_quant_5_95={0.198003510963,0.575323075296},length_range={0.149342472354,0.624243620123}])48:0.0426323622686[&support=48.0][&length_mean=0.109772610661,length_median=0.100074321103,length_sd=0.0726647262082,length_hpd95={1.04733278176e-06,0.256414908664},length_quant_5_95={1.04733278176e-06,0.230393586165},length_range={1.04733278176e-06,0.355024446534}],((FrEX_scf_2186_525:0.399350127392[&support=100.0][&length_mean=0.410231704199,length_median=0.405769377881,length_sd=0.118194249614,length_hpd95={0.159770957076,0.609702425638},length_quant_5_95={0.219372064631,0.603233573812},length_range={0.1039775046,0.745907981932}],FrEX_scf_8251_14:0.23071429941[&support=100.0][&length_mean=0.257204476024,length_median=0.250723296753,length_sd=0.100192920992,length_hpd95={0.0732191813139,0.449346107928},length_quant_5_95={0.11012397501,0.430051733958},length_range={0.0666419651378,0.552013464345}])56:0.138528654116[&support=56.0][&length_mean=0.106657999023,length_median=0.0898669000641,length_sd=0.0651284336451,length_hpd95={0.00557240676892,0.231772397121},length_quant_5_95={0.0129087048286,0.223959163096},length_range={1.04733278176e-06,0.243707498735}],(SeIN_lg_8_120417:0.311201028811[&support=100.0][&length_mean=0.275416893935,length_median=0.28589931765,length_sd=0.111122330946,length_hpd95={1.04733278176e-06,0.44785963118},length_quant_5_95={0.0308359043043,0.446894891529},length_range={1.04733278176e-06,0.540826220728}],(SeIN_lg_15_9806:0.688818954929[&support=100.0][&length_mean=0.713380094753,length_median=0.698021814818,length_sd=0.165581492364,length_hpd95={0.464076095281,1.09330717226},length_quant_5_95={0.467058066297,1.01482127664},length_range={0.204604936563,1.14810786742}],MiGU_scf_8_8710:0.163860083513[&support=100.0][&length_mean=0.162831952599,length_median=0.154494863045,length_sd=0.0891048039671,length_hpd95={1.04733278176e-06,0.330660247468},length_quant_5_95={0.0106497769972,0.330651281927},length_range={1.04733278176e-06,0.408866046529}])77:0.168569659741[&support=77.0][&length_mean=0.177546199535,length_median=0.15415198132,length_sd=0.0917890927966,length_hpd95={0.0380219694034,0.368254929395},length_quant_5_95={0.0592524622376,0.359292282591},length_range={0.0289005488873,0.514200617254}])38:0.0991756309088[&support=38.0][&length_mean=0.14011970447,length_median=0.131663778548,length_sd=0.0578952748548,length_hpd95={0.0320526583128,0.240583501497},length_quant_5_95={0.0360858530097,0.240185073888},length_range={0.0320526583128,0.245679931204}])35:0.139673203755[&support=35.0][&length_mean=0.151979239437,length_median=0.143672366571,length_sd=0.0527755088384,length_hpd95={0.0818511822481,0.269750345923},length_quant_5_95={0.0818511822481,0.231170645863},length_range={0.0682847930142,0.269750345923}])66:0.200664626834[&support=66.0][&length_mean=0.238640757434,length_median=0.231763326078,length_sd=0.0931680795429,length_hpd95={0.0731064917392,0.405127887831},length_quant_5_95={0.0829328434855,0.376895808715},length_range={0.0731064917392,0.450909048116}])19:0.12492802477[&support=19.0][&length_mean=0.171261339259,length_median=0.161133501448,length_sd=0.0867555097036,length_hpd95={0.0674917187741,0.397277846537},length_quant_5_95=None,length_range={0.0674917187741,0.397277846537}])5:0.0542205428969[&support=5.0][&length_mean=0.0411257817829,length_median=0.0530987943011,length_sd=0.0260751601738,length_hpd95=None,length_quant_5_95={0.0641347740313,0.0641347740313},length_range={1.04733278176e-06,0.0641347740313}])3:0.0866978997153[&support=3.0][&length_mean=0.105136742531,length_median=0.104987632829,length_sd=0.0217896797604,length_hpd95=None,length_quant_5_95={0.127000594497,0.127000594497},length_range={0.0834220002667,0.127000594497}],((((PoEU_scf_234.1_307:0.0457585226184[&support=100.0][&length_mean=0.0400806075992,length_median=0.038818918238,length_sd=0.0236263299981,length_hpd95={1.04733278176e-06,0.0813428813421},length_quant_5_95={1.04733278176e-06,0.0784787126865},length_range={1.04733278176e-06,0.106583010941}],PoTR_chr_07_72919:0.00507415310783[&support=100.0][&length_mean=0.00924194289177,length_median=0.00348597716287,length_sd=0.0129216086984,length_hpd95={1.04733278176e-06,0.0399023651442},length_quant_5_95={1.04733278176e-06,0.0387533302677},length_range={1.04733278176e-06,0.0630563117292}])100:0.274749827197[&support=100.0][&length_mean=0.250259482473,length_median=0.257691727202,length_sd=0.0942709883178,length_hpd95={1.04733278176e-06,0.393388317926},length_quant_5_95={0.0887547222407,0.380054978764},length_range={1.04733278176e-06,0.49426519872}],(RiCO_ctg_29676_74:0.24244868662[&support=100.0][&length_mean=0.222209098111,length_median=0.217840833963,length_sd=0.0633313017375,length_hpd95={0.121135648993,0.361725592885},length_quant_5_95={0.130141457709,0.344881299403},length_range={0.0828500025061,0.400824823244}],((MaES_chr_viii_75422:0.201161834171[&support=100.0][&length_mean=0.159083217631,length_median=0.159829441302,length_sd=0.063956569451,length_hpd95={0.0256946225069,0.268375869565},length_quant_5_95={0.0384543165363,0.248883156616},length_range={1.04733278176e-06,0.318872513416}],(MaES_chr_xviii_47386:0.282699260318[&support=100.0][&length_mean=0.283004866127,length_median=0.275231856627,length_sd=0.0774715601932,length_hpd95={0.135022771408,0.430510718771},length_quant_5_95={0.152771426254,0.410957797765},length_range={0.100083931416,0.507989023647}],HeBR_scf_362425_115:0.107366698604[&support=100.0][&length_mean=0.0998305912096,length_median=0.0995353305031,length_sd=0.0457186096453,length_hpd95={0.013873763211,0.182485238708},length_quant_5_95={0.0196405876272,0.175456387014},length_range={1.04733278176e-06,0.234191643918}])33:1.04733278176e-06[&support=33.0][&length_mean=0.00631328746485,length_median=1.04733278176e-06,length_sd=0.0172247552982,length_hpd95={1.04733278176e-06,0.0476667204217},length_quant_5_95={1.04733278176e-06,0.0266687515299},length_range={1.04733278176e-06,0.0846910343661}])43:0.0600280181205[&support=43.0][&length_mean=0.0847424923684,length_median=0.0807833294711,length_sd=0.0412779106751,length_hpd95={0.012094494936,0.186086912964},length_quant_5_95={0.0142957640728,0.169317832342},length_range={0.012094494936,0.219878422936}],JaCU_scf_19785_4:0.383390053047[&support=100.0][&length_mean=0.362508958196,length_median=0.363267079017,length_sd=0.083224304221,length_hpd95={0.228262799686,0.511423933228},length_quant_5_95={0.247552728607,0.49374820153},length_range={1.04733278176e-06,0.675538965161}])38:0.0104994215774[&support=38.0][&length_mean=0.0647442077639,length_median=0.0544253024754,length_sd=0.0393112134666,length_hpd95={1.04733278176e-06,0.139296217133},length_quant_5_95={0.00408350245142,0.126942174563},length_range={1.04733278176e-06,0.16271312078}])80:0.169764124584[&support=80.0][&length_mean=0.154763799724,length_median=0.162212313536,length_sd=0.0590905737092,length_hpd95={0.0346915383424,0.258496382155},length_quant_5_95={0.0550480818666,0.247371523991},length_range={0.0228977693703,0.296462738884}])47:0.105803637042[&support=47.0][&length_mean=0.128314859664,length_median=0.124927819881,length_sd=0.04403267299,length_hpd95={0.0567731547802,0.235611941291},length_quant_5_95={0.0569273839344,0.206047780645},length_range={0.0567731547802,0.238116133485}],(CiCL_scf_7_106282:0.12318556846[&support=100.0][&length_mean=0.0900796864231,length_median=0.088991064628,length_sd=0.0500187586845,length_hpd95={1.04733278176e-06,0.174743007244},length_quant_5_95={1.04733278176e-06,0.174279504916},length_range={1.04733278176e-06,0.189913083369}],(LaSI_scf_25684_14:0.0674856189098[&support=100.0][&length_mean=0.0603754019249,length_median=0.055477584033,length_sd=0.0362724885333,length_hpd95={1.04733278176e-06,0.119691600931},length_quant_5_95={1.04733278176e-06,0.118120260205},length_range={1.04733278176e-06,0.213778701054}],((CuSA_chr_6_94302:1.04733278176e-06[&support=100.0][&length_mean=1.04733278176e-06,length_median=1.04733278176e-06,length_sd=5.35924892564e-14,length_hpd95={1.04733278176e-06,1.04733278176e-06},length_quant_5_95={1.04733278176e-06,1.04733278176e-06},length_range={1.04733278176e-06,1.04733278176e-06}],CuME_chr_08_112743:0.0126325117876[&support=100.0][&length_mean=0.0119084702333,length_median=0.0119875001694,length_sd=0.0122757902848,length_hpd95={1.04733278176e-06,0.0382888515645},length_quant_5_95={1.04733278176e-06,0.0381155206804},length_range={1.04733278176e-06,0.0488547643075}])99:0.130598730067[&support=99.0][&length_mean=0.126284995432,length_median=0.127604522004,length_sd=0.0426233654162,length_hpd95={0.0480118686938,0.208068648755},length_quant_5_95={0.0560755243349,0.192565372345},length_range={0.0128352636498,0.218031449096}],CiLA_chr_1_108387:0.0285825268818[&support=100.0][&length_mean=0.0227298824327,length_median=0.0182604544779,length_sd=0.020996729805,length_hpd95={1.04733278176e-06,0.0675925343645},length_quant_5_95={1.04733278176e-06,0.060756578778},length_range={1.04733278176e-06,0.088936880907}])63:0.0256063046427[&support=63.0][&length_mean=0.048667208968,length_median=0.0469918033671,length_sd=0.0232305799223,length_hpd95={0.00902914155723,0.0986533824519},length_quant_5_95={0.018329556964,0.0835195221594},length_range={1.04733278176e-06,0.114118517927}])99:0.551073533873[&support=99.0][&length_mean=0.513924586592,length_median=0.521563590255,length_sd=0.128888165672,length_hpd95={0.270625379808,0.785565639279},length_quant_5_95={0.323024099363,0.733032379611},length_range={0.230002213168,0.914068544218}])17:0.0412577304302[&support=17.0][&length_mean=0.0422228773276,length_median=0.0326744883516,length_sd=0.0402861563632,length_hpd95={1.04733278176e-06,0.138903342175},length_quant_5_95=None,length_range={1.04733278176e-06,0.138903342175}])10:0.0451980557481[&support=10.0][&length_mean=0.0624231043021,length_median=0.064198412527,length_sd=0.0154630565634,length_hpd95={0.0391705106499,0.0882918550041},length_quant_5_95=None,length_range={0.0391705106499,0.0882918550041}],(BeNA_scf_16996_46:0.349815728363[&support=100.0][&length_mean=0.279926919376,length_median=0.267558292538,length_sd=0.102195232055,length_hpd95={0.0972713770484,0.479390778727},length_quant_5_95={0.109974331134,0.45467747104},length_range={0.0775301066014,0.519893140442}],((PrMU_chr_8_31255:0.00812977314136[&support=100.0][&length_mean=0.0105388337944,length_median=1.04733278176e-06,length_sd=0.0152059631204,length_hpd95={1.04733278176e-06,0.0427529619484},length_quant_5_95={1.04733278176e-06,0.0411425844641},length_range={1.04733278176e-06,0.0631201538265}],PrPE_scf_7_52257:0.0508031175703[&support=100.0][&length_mean=0.0343174273035,length_median=0.0312254604193,length_sd=0.028046705177,length_hpd95={1.04733278176e-06,0.0829094869676},length_quant_5_95={1.04733278176e-06,0.0746092317692},length_range={1.04733278176e-06,0.125481510422}])81:0.0949771147705[&support=81.0][&length_mean=0.0873760703959,length_median=0.0852803013512,length_sd=0.0445335442926,length_hpd95={0.0162611213078,0.170605739254},length_quant_5_95={0.0324686814608,0.153936285248},length_range={1.04733278176e-06,0.324703218297}],((FrII_scf_00066163.1_12:1.04733278176e-06[&support=100.0][&length_mean=0.000625285076321,length_median=1.04733278176e-06,length_sd=0.00273651004976,length_hpd95={1.04733278176e-06,0.0119537503951},length_quant_5_95={1.04733278176e-06,1.04733278176e-06},length_range={1.04733278176e-06,0.0132769244407}],(FrNI_scf_00052972.1_1:0.0127080613352[&support=100.0][&length_mean=0.00877500172874,length_median=1.04733278176e-06,length_sd=0.0123739582209,length_hpd95={1.04733278176e-06,0.0367417613972},length_quant_5_95={1.04733278176e-06,0.0362210482054},length_range={1.04733278176e-06,0.0527543396862}],(FrNU_scf_00093857.1_6:1.04733278176e-06[&support=100.0][&length_mean=1.04733278176e-06,length_median=1.04733278176e-06,length_sd=5.35924892564e-14,length_hpd95={1.04733278176e-06,1.04733278176e-06},length_quant_5_95={1.04733278176e-06,1.04733278176e-06},length_range={1.04733278176e-06,1.04733278176e-06}],FrVE_lg_6_109514:0.0127060416362[&support=100.0][&length_mean=0.0083949919473,length_median=1.04733278176e-06,length_sd=0.0104872563983,length_hpd95={1.04733278176e-06,0.0281496593542},length_quant_5_95={1.04733278176e-06,0.0277727487488},length_range={1.04733278176e-06,0.0484561014303}])73:0.0127959101508[&support=73.0][&length_mean=0.0174165928418,length_median=0.0135653351072,length_sd=0.0100549945862,length_hpd95={1.04733278176e-06,0.0356532150753},length_quant_5_95={1.04733278176e-06,0.0289680061362},length_range={1.04733278176e-06,0.0487798323379}])55:0.0127777937013[&support=55.0][&length_mean=0.0205893322357,length_median=0.0138515930323,length_sd=0.0110548334552,length_hpd95={0.0110682739802,0.0403521167803},length_quant_5_95={0.0113231106697,0.0397289508857},length_range={0.0110682739802,0.0558461057621}])94:0.0900781386541[&support=94.0][&length_mean=0.109330726272,length_median=0.10278908454,length_sd=0.0687147127005,length_hpd95={1.04733278176e-06,0.244756385661},length_quant_5_95={0.0196574584748,0.235964872022},length_range={1.04733278176e-06,0.32973328717}],(PyCO_scf_00016_3652:0.0285456230748[&support=100.0][&length_mean=0.0208595466737,length_median=0.0146755944583,length_sd=0.0204450295169,length_hpd95={1.04733278176e-06,0.0616215440414},length_quant_5_95={1.04733278176e-06,0.0555839619617},length_range={1.04733278176e-06,0.0915026416136}],MaDO_chr_2_149047:1.04733278176e-06[&support=100.0][&length_mean=0.0057218523259,length_median=1.04733278176e-06,length_sd=0.0116623612741,length_hpd95={1.04733278176e-06,0.0328301584859},length_quant_5_95={1.04733278176e-06,0.0309934646002},length_range={1.04733278176e-06,0.0431794224249}])96:0.171016017983[&support=96.0][&length_mean=0.144732333188,length_median=0.136290543906,length_sd=0.0547277747513,length_hpd95={0.059241496829,0.265365812915},length_quant_5_95={0.067138658985,0.234893194995},length_range={0.005899262361,0.341678239167}])47:0.0667345487044[&support=47.0][&length_mean=0.0859487487102,length_median=0.0840133678259,length_sd=0.0454648959477,length_hpd95={0.00902739836119,0.184468943115},length_quant_5_95={0.00902739836119,0.177316765694},length_range={1.04733278176e-06,0.184468943115}])83:0.284851364172[&support=83.0][&length_mean=0.228752590296,length_median=0.22619645464,length_sd=0.0745103721909,length_hpd95={0.0915271984014,0.371308750401},length_quant_5_95={0.106089202383,0.345199322183},length_range={1.04733278176e-06,0.433466090525}])3:1.04733278176e-06[&support=3.0][&length_mean=0.0431464266068,length_median=0.037922178707,length_sd=0.0459806337046,length_hpd95=None,length_quant_5_95={0.0915160537807,0.0915160537807},length_range={1.04733278176e-06,0.0915160537807}])1:0.024273873874[&support=1.0][&length_mean=0.111579310351,length_median=0.111579310351,length_sd=inf,length_hpd95=None,length_quant_5_95={0.111579310351,0.111579310351},length_range={0.111579310351,0.111579310351}])4:0.0896195358112[&support=4.0][&length_mean=0.092017101292,length_median=0.0921862379798,length_sd=0.0287890808763,length_hpd95=None,length_quant_5_95={0.126963550146,0.126963550146},length_range={0.0567323790626,0.126963550146}])8:0.235121657611[&support=8.0][&length_mean=0.162952640352,length_median=0.15234588069,length_sd=0.0503043846412,length_hpd95=None,length_quant_5_95={0.230498929831,0.230498929831},length_range={0.0954230737437,0.230498929831}])2:0.0157177372774[&support=2.0][&length_mean=0.0586858899569,length_median=0.0586858899569,length_sd=0.0674719229142,length_hpd95=None,length_quant_5_95={0.106395744189,0.106395744189},length_range={0.0109760357246,0.106395744189}])4:0.0802371980661[&support=4.0][&length_mean=0.136981838027,length_median=0.133971171023,length_sd=0.0406327399203,length_hpd95=None,length_quant_5_95={0.181101661914,0.181101661914},length_range={0.0988833481478,0.181101661914}],((TaHA_scf_10_4:0.169705374095[&support=100.0][&length_mean=0.282735242511,length_median=0.269409635724,length_sd=0.200963289094,length_hpd95={1.04733278176e-06,0.670712080812},length_quant_5_95={1.04733278176e-06,0.656486787769},length_range={1.04733278176e-06,0.804980182137}],(BrRA_chr_07_115031:0.0458437976004[&support=100.0][&length_mean=0.0512021445293,length_median=0.0490052256479,length_sd=0.0332421270729,length_hpd95={1.04733278176e-06,0.103996524226},length_quant_5_95={1.04733278176e-06,0.102362528328},length_range={1.04733278176e-06,0.147786926372}],((('ScPA chr 2-4 32077':0.0627753103756[&support=100.0][&length_mean=0.0621939109827,length_median=0.0587994817818,length_sd=0.0317858155252,length_hpd95={0.0137501633848,0.132765813824},length_quant_5_95={0.0137618664384,0.120672123741},length_range={1.04733278176e-06,0.133281048124}],(((LeAL_scf_30_1510:0.0818293983846[&support=100.0][&length_mean=0.0760888676507,length_median=0.0750321166062,length_sd=0.0382805761176,length_hpd95={0.00729334967628,0.141230811287},length_quant_5_95={0.0139146448347,0.138697300271},length_range={1.04733278176e-06,0.187240550222}],((CaRU_scf_8_42181:0.0705889610452[&support=100.0][&length_mean=0.0635688821429,length_median=0.063644413935,length_sd=0.0295246140519,length_hpd95={1.04733278176e-06,0.117124600188},length_quant_5_95={0.01269401633,0.112661427303},length_range={1.04733278176e-06,0.135785525518}],(AeAR_scf_8_9492:0.462693642178[&support=100.0][&length_mean=0.38991449024,length_median=0.400368345732,length_sd=0.132510219144,length_hpd95={0.116142727891,0.627571744458},length_quant_5_95={0.162202669777,0.582521430535},length_range={0.0422234570606,0.703463541817}],LeAL_scf_72_10087:0.0766731601951[&support=100.0][&length_mean=0.0785970513732,length_median=0.0781501164182,length_sd=0.0377596956998,length_hpd95={0.0221019428004,0.164743788444},length_quant_5_95={0.0221019428004,0.144285113728},length_range={1.04733278176e-06,0.164743788444}])32:0.0230669187215[&support=32.0][&length_mean=0.035346170355,length_median=0.0305277608818,length_sd=0.0209066802714,length_hpd95={1.04733278176e-06,0.0747152519428},length_quant_5_95={0.00366721491205,0.0658848869882},length_range={1.04733278176e-06,0.0865374516376}])22:0.0141386841784[&support=22.0][&length_mean=0.0194107820175,length_median=0.0147622706106,length_sd=0.0104385201955,length_hpd95={1.04733278176e-06,0.0422471210433},length_quant_5_95=None,length_range={1.04733278176e-06,0.0422471210433}],(ArLY_scf_8_63506:0.0282828221983[&support=100.0][&length_mean=0.0305025398044,length_median=0.0270492348983,length_sd=0.0221089211608,length_hpd95={1.04733278176e-06,0.081803054501},length_quant_5_95={1.04733278176e-06,0.0761200906439},length_range={1.04733278176e-06,0.098485345424}],ArTH_chr_5_82453:0.0707797313203[&support=100.0][&length_mean=0.0619382396927,length_median=0.0633015668662,length_sd=0.0299568592275,length_hpd95={1.04733278176e-06,0.104260417115},length_quant_5_95={0.00287318260735,0.0996813395378},length_range={1.04733278176e-06,0.142709066388}])58:0.0139397968972[&support=58.0][&length_mean=0.0181379948691,length_median=0.0142907043733,length_sd=0.0102817516503,length_hpd95={1.04733278176e-06,0.0402275545528},length_quant_5_95={1.04733278176e-06,0.0354533914906},length_range={1.04733278176e-06,0.0474324760216}])26:0.0217653855339[&support=26.0][&length_mean=0.0346985653989,length_median=0.034690982438,length_sd=0.0192597041269,length_hpd95={1.04733278176e-06,0.0715148001446},length_quant_5_95=None,length_range={1.04733278176e-06,0.0715148001446}])43:0.083415557315[&support=43.0][&length_mean=0.0854513782482,length_median=0.0848086317183,length_sd=0.0356205168831,length_hpd95={0.0308241035973,0.164681994379},length_quant_5_95={0.0308241035973,0.138123812302},length_range={0.0262906386339,0.164681994379}],BrRA_chr_02_76978:0.250309360616[&support=100.0][&length_mean=0.223078670085,length_median=0.221333797894,length_sd=0.0757282126078,length_hpd95={0.103507329764,0.390174983404},length_quant_5_95={0.109622040382,0.380026254168},length_range={0.0397147578758,0.410358347612}])14:1.04733278176e-06[&support=14.0][&length_mean=0.00230766129276,length_median=1.04733278176e-06,length_sd=0.0086305591618,length_hpd95={1.04733278176e-06,0.0322936427725},length_quant_5_95=None,length_range={1.04733278176e-06,0.0322936427725}],EuSA_scf_6_1171:0.0762802702478[&support=100.0][&length_mean=0.0781766402814,length_median=0.0815125198029,length_sd=0.03738345087,length_hpd95={1.04733278176e-06,0.144453771098},length_quant_5_95={0.0137775758344,0.132207847945},length_range={1.04733278176e-06,0.166909585094}])25:0.0274795475623[&support=25.0][&length_mean=0.032678921083,length_median=0.0280995970975,length_sd=0.023194423753,length_hpd95={0.00387608213306,0.117153721323},length_quant_5_95=None,length_range={0.00387608213306,0.117153721323}])30:0.0607430647382[&support=30.0][&length_mean=0.065055380477,length_median=0.0640545501386,length_sd=0.0304648722282,length_hpd95={0.00922944548147,0.12184995721},length_quant_5_95={0.00922944548147,0.119805081926},length_range={1.04733278176e-06,0.12184995721}],BrRA_chr_09_208498:0.0941669049535[&support=100.0][&length_mean=0.0861883430921,length_median=0.0809474062428,length_sd=0.0368358607515,length_hpd95={0.0282308270178,0.176277524353},length_quant_5_95={0.0282308270178,0.150401571719},length_range={1.04733278176e-06,0.176277524353}])15:0.0150162297781[&support=15.0][&length_mean=0.0205728773718,length_median=0.0159733482607,length_sd=0.01079102259,length_hpd95={0.01018438032,0.0491260284008},length_quant_5_95=None,length_range={0.01018438032,0.0491260284008}],SiIR_scf_8_11159:0.0721601668995[&support=100.0][&length_mean=0.0551319232124,length_median=0.0553880940261,length_sd=0.0342450467449,length_hpd95={1.04733278176e-06,0.116244201515},length_quant_5_95={1.04733278176e-06,0.112900585951},length_range={1.04733278176e-06,0.144990835158}])23:0.00731809710992[&support=23.0][&length_mean=0.0327170175472,length_median=0.0319184803494,length_sd=0.0285384341943,length_hpd95={1.04733278176e-06,0.106980867599},length_quant_5_95=None,length_range={1.04733278176e-06,0.106980867599}])91:0.516219788841[&support=91.0][&length_mean=0.440129940483,length_median=0.411489612972,length_sd=0.175326892325,length_hpd95={0.175324725113,0.716704671485},length_quant_5_95={0.180662781221,0.710061870821},length_range={0.162645491746,0.875347759715}])71:0.46347158428[&support=71.0][&length_mean=0.389669738167,length_median=0.369041081421,length_sd=0.16279293947,length_hpd95={0.076874731787,0.684570911213},length_quant_5_95={0.109424788388,0.657118224686},length_range={0.076874731787,0.774274052408}],NeNU_scf_00003_56217:0.361100459788[&support=100.0][&length_mean=0.371675150501,length_median=0.369626995981,length_sd=0.114997854274,length_hpd95={0.118288714679,0.5552136523},length_quant_5_95={0.171647420871,0.550314912161},length_range={0.09852911358,0.756529850862}])12:0.0607335564812[&support=12.0][&length_mean=0.163059157618,length_median=0.146063754292,length_sd=0.0841519803393,length_hpd95={0.064841484702,0.385870839717},length_quant_5_95=None,length_range={0.064841484702,0.385870839717}])2:0.201536812625[&support=2.0][&length_mean=0.229282004597,length_median=0.229282004597,length_sd=0.069341116019,length_hpd95=None,length_quant_5_95={0.278313577949,0.278313577949},length_range={0.180250431245,0.278313577949}])0:0.0999249769778[&support=0.0])0:0.104123398721[&support=0.0])0:0.0309530863611[&support=0.0])0:0.0518510011475[&support=0.0])0:0.0341900566557[&support=0.0])0:1.04733278176e-06[&support=0.0])0:0.0913147362797[&support=0.0],(((((((KaFE_scf_1368498_168:0.831272507177[&support=100.0][&length_mean=0.948763876942,length_median=0.935950873728,length_sd=0.248596528468,length_hpd95={0.570021885805,1.52693861475},length_quant_5_95={0.572954354411,1.29553448707},length_range={0.3416506792,2.16013724784}],(DiCA_scf_204_432:1.04733278176e-06[&support=100.0][&length_mean=0.000927977735008,length_median=1.04733278176e-06,length_sd=0.00926930402227,length_hpd95={1.04733278176e-06,1.04733278176e-06},length_quant_5_95={1.04733278176e-06,1.04733278176e-06},length_range={1.04733278176e-06,0.0926940875555}],DiCA_scf_477_135:0.0188353353602[&support=100.0][&length_mean=0.0192200295295,length_median=0.0185402053641,length_sd=0.0167055485411,length_hpd95={1.04733278176e-06,0.0492080059324},length_quant_5_95={1.04733278176e-06,0.0468453953561},length_range={1.04733278176e-06,0.0715495265681}])99:0.967430292637[&support=99.0][&length_mean=0.979649397071,length_median=0.973723089132,length_sd=0.297305914186,length_hpd95={0.36317432497,1.54947528078},length_quant_5_95={0.490523473036,1.45042565391},length_range={1.04733278176e-06,1.68444057553}])4:0.320282398071[&support=4.0][&length_mean=0.37229547506,length_median=0.353614654789,length_sd=0.254890654726,length_hpd95=None,length_quant_5_95={0.70119133177,0.70119133177},length_range={0.0807612588923,0.70119133177}],BeNA_scf_7080_88:0.333431615203[&support=100.0][&length_mean=0.38279925301,length_median=0.376194603029,length_sd=0.119134396085,length_hpd95={0.157160146923,0.607471788689},length_quant_5_95={0.170425162606,0.560727728361},length_range={0.0149149174531,0.68294793888}])2:0.142403211669[&support=2.0][&length_mean=0.265967455321,length_median=0.265967455321,length_sd=0.198770437695,length_hpd95=None,length_quant_5_95={0.406519379715,0.406519379715},length_range={0.125415530928,0.406519379715}],((MoNO_scf_467_1582:0.016753350272[&support=100.0][&length_mean=0.0170957023223,length_median=0.0163551846278,length_sd=0.0151547739375,length_hpd95={1.04733278176e-06,0.0399707695623},length_quant_5_95={1.04733278176e-06,0.0375605158434},length_range={1.04733278176e-06,0.0627376047956}],MoNO_scf_7113_6:1.04733278176e-06[&support=100.0][&length_mean=0.000144864385896,length_median=1.04733278176e-06,length_sd=0.00143817053114,length_hpd95={1.04733278176e-06,1.04733278176e-06},length_quant_5_95={1.04733278176e-06,1.04733278176e-06},length_range={1.04733278176e-06,0.0143827526442}])99:0.180813535218[&support=99.0][&length_mean=0.194476241447,length_median=0.178320888363,length_sd=0.103470171747,length_hpd95={1.04733278176e-06,0.381368229858},length_quant_5_95={0.0249349319227,0.366220122878},length_range={1.04733278176e-06,0.545628724073}],CaSA.PK_scf_3971_17:0.356998856017[&support=100.0][&length_mean=0.337108650898,length_median=0.342527320789,length_sd=0.107731911428,length_hpd95={0.123876508265,0.53457291457},length_quant_5_95={0.130991304443,0.489742360873},length_range={1.04733278176e-06,0.651951349604}])74:0.270310391892[&support=74.0][&length_mean=0.257296518587,length_median=0.258525656561,length_sd=0.106513134931,length_hpd95={0.0359601348211,0.418304960151},length_quant_5_95={0.0737006559312,0.404208428527},length_range={1.04733278176e-06,0.495499639295}])0:0.0904207779652[&support=0.0],((((EuCA_ctg_007856_3:0.0240447046707[&support=100.0][&length_mean=0.0201961688959,length_median=0.0141147432158,length_sd=0.0148446483019,length_hpd95={1.04733278176e-06,0.051350382041},length_quant_5_95={1.04733278176e-06,0.0507831665688},length_range={1.04733278176e-06,0.0634468802558}],EuGR_scf_566_96:1.04733278176e-06[&support=100.0][&length_mean=1.04733278176e-06,length_median=1.04733278176e-06,length_sd=5.35924892564e-14,length_hpd95={1.04733278176e-06,1.04733278176e-06},length_quant_5_95={1.04733278176e-06,1.04733278176e-06},length_range={1.04733278176e-06,1.04733278176e-06}])81:0.0842267742374[&support=81.0][&length_mean=0.0928559809634,length_median=0.0988935664649,length_sd=0.0557939321081,length_hpd95={1.04733278176e-06,0.186974426476},length_quant_5_95={1.04733278176e-06,0.186802247061},length_range={1.04733278176e-06,0.286937776381}],(EuCA_ctg_050958_143:1.04733278176e-06[&support=100.0][&length_mean=1.04733278176e-06,length_median=1.04733278176e-06,length_sd=5.35924892564e-14,length_hpd95={1.04733278176e-06,1.04733278176e-06},length_quant_5_95={1.04733278176e-06,1.04733278176e-06},length_range={1.04733278176e-06,1.04733278176e-06}],EuCA_ctg_023293_14:0.0121087810821[&support=100.0][&length_mean=0.01290851986,length_median=0.0119768220433,length_sd=0.0108323718542,length_hpd95={1.04733278176e-06,0.0364673274312},length_quant_5_95={1.04733278176e-06,0.0349979233754},length_range={1.04733278176e-06,0.0407351071464}])100:0.159275570126[&support=100.0][&length_mean=0.178832661397,length_median=0.17205651909,length_sd=0.0684789458859,length_hpd95={0.0730144117583,0.319539962097},length_quant_5_95={0.0771999973876,0.292249832693},length_range={0.0159689882734,0.341511220036}])100:0.736490856623[&support=100.0][&length_mean=0.637761692561,length_median=0.623274661277,length_sd=0.184324215391,length_hpd95={0.264022536003,0.951160454443},length_quant_5_95={0.358967341923,0.932646472339},length_range={0.264022536003,1.16994866853}],LiUS_scf_74_1464:0.400473627695[&support=100.0][&length_mean=0.433862554382,length_median=0.407221449187,length_sd=0.16007322546,length_hpd95={0.100799914499,0.74683044485},length_quant_5_95={0.192185035876,0.70406646967},length_range={0.0273375694844,0.912570064391}])5:0.179877502902[&support=5.0][&length_mean=0.190644506274,length_median=0.216633002964,length_sd=0.0424431059198,length_hpd95=None,length_quant_5_95={0.230477996534,0.230477996534},length_range={0.143050894002,0.230477996534}],(((GoRA_chr_09_302341:0.449565363344[&support=100.0][&length_mean=0.467016744152,length_median=0.454324200455,length_sd=0.12773593517,length_hpd95={0.228083171024,0.725676414928},length_quant_5_95={0.265732605256,0.695410847641},length_range={0.228083171024,0.928720905015}],GoRA_chr_10_309123:0.281092525525[&support=100.0][&length_mean=0.278750733872,length_median=0.269257809914,length_sd=0.0953920365373,length_hpd95={0.103092293338,0.464657826462},length_quant_5_95={0.128368415874,0.450255362562},length_range={0.103092293338,0.622908622054}])36:0.0582116229492[&support=36.0][&length_mean=0.102251026544,length_median=0.106203106936,length_sd=0.0616336033632,length_hpd95={1.04733278176e-06,0.234543305159},length_quant_5_95={1.04733278176e-06,0.207841835124},length_range={1.04733278176e-06,0.255097841763}],(((ThCA.Ma_chr_8_1804:0.0130223909238[&support=100.0][&length_mean=0.0123551671552,length_median=0.0122646043164,length_sd=0.0129885828363,length_hpd95={1.04733278176e-06,0.0372655575961},length_quant_5_95={1.04733278176e-06,0.0371648214392},length_range={1.04733278176e-06,0.0547303007875}],ThCA.Cr_chr_08_1541:1.04733278176e-06[&support=100.0][&length_mean=1.04733278176e-06,length_median=1.04733278176e-06,length_sd=5.35924892564e-14,length_hpd95={1.04733278176e-06,1.04733278176e-06},length_quant_5_95={1.04733278176e-06,1.04733278176e-06},length_range={1.04733278176e-06,1.04733278176e-06}])98:0.0672759440443[&support=98.0][&length_mean=0.065203003682,length_median=0.0622000868625,length_sd=0.0344225853921,length_hpd95={0.0117965467731,0.133537460694},length_quant_5_95={0.0117965467731,0.125067374943},length_range={1.04733278176e-06,0.133537460694}],ThCA.Ma_chr_8_1795:0.0144597058667[&support=100.0][&length_mean=0.0143717806692,length_median=0.0124776123622,length_sd=0.0162110445815,length_hpd95={1.04733278176e-06,0.0465615145682},length_quant_5_95={1.04733278176e-06,0.0413672195616},length_range={1.04733278176e-06,0.088183316056}])92:0.165352335926[&support=92.0][&length_mean=0.145337069236,length_median=0.14071664745,length_sd=0.0646966940733,length_hpd95={0.0368709763149,0.269322740717},length_quant_5_95={0.0615057096641,0.255293350003},length_range={0.0278959970486,0.335317267233}],(GoRA_chr_09_319933:0.48803055878[&support=100.0][&length_mean=0.504832347917,length_median=0.506331537942,length_sd=0.133578128541,length_hpd95={0.247478299799,0.753858630628},length_quant_5_95={0.284949127405,0.727258925263},length_range={0.198514268962,0.94794348013}],GoRA_chr_05_44934:0.298601436283[&support=100.0][&length_mean=0.298939091975,length_median=0.292372090301,length_sd=0.11362084154,length_hpd95={0.106373728847,0.560575524206},length_quant_5_95={0.111416010396,0.475748572355},length_range={1.04733278176e-06,0.594665668788}])43:0.0709963704095[&support=43.0][&length_mean=0.0568853587221,length_median=0.0571048447407,length_sd=0.0424031219742,length_hpd95={1.04733278176e-06,0.126581408641},length_quant_5_95={1.04733278176e-06,0.125127232933},length_range={1.04733278176e-06,0.174113302684}])18:0.0738160528349[&support=18.0][&length_mean=0.129431723989,length_median=0.1193181202,length_sd=0.0709265222267,length_hpd95={0.0237836496552,0.244323709617},length_quant_5_95=None,length_range={0.0237836496552,0.244323709617}])62:0.216988239029[&support=62.0][&length_mean=0.197846854188,length_median=0.20173828459,length_sd=0.0923958122437,length_hpd95={0.0229645759457,0.361180636861},length_quant_5_95={0.0603146261228,0.313956469965},length_range={0.0229645759457,0.412405620576}],(((((FrNI_ctg_04412679.1_6:0.0596172097344[&support=100.0][&length_mean=0.0556219828206,length_median=0.0512100531605,length_sd=0.0351649398708,length_hpd95={1.04733278176e-06,0.119255089612},length_quant_5_95={1.04733278176e-06,0.113534640506},length_range={1.04733278176e-06,0.148209427383}],(FrNU_scf_00085996.1_9:0.0246736172698[&support=100.0][&length_mean=0.0210706488377,length_median=0.0217078718705,length_sd=0.017450634081,length_hpd95={1.04733278176e-06,0.0511354245689},length_quant_5_95={1.04733278176e-06,0.0506116521114},length_range={1.04733278176e-06,0.0806654084958}],FrII_scf_00054285.1_8:0.0124851121594[&support=100.0][&length_mean=0.0111802795954,length_median=0.0120144936336,length_sd=0.0123861335552,length_hpd95={1.04733278176e-06,0.038190204904},length_quant_5_95={1.04733278176e-06,0.0370678837096},length_range={1.04733278176e-06,0.0558980454335}])58:0.00547881391586[&support=58.0][&length_mean=0.0161688348737,length_median=1.04733278176e-06,length_sd=0.0247802869985,length_hpd95={1.04733278176e-06,0.0668694424502},length_quant_5_95={1.04733278176e-06,0.0608108358331},length_range={1.04733278176e-06,0.10978058491}])95:0.519908102696[&support=95.0][&length_mean=0.457311306517,length_median=0.458813509903,length_sd=0.162360945555,length_hpd95={0.177821900243,0.786855868624},length_quant_5_95={0.204359250297,0.714331146011},length_range={1.04733278176e-06,0.863690358848}],(PrMU_chr_2_241459:0.0364113891727[&support=100.0][&length_mean=0.0317064108391,length_median=0.028125866066,length_sd=0.0268866239863,length_hpd95={1.04733278176e-06,0.0774065260341},length_quant_5_95={1.04733278176e-06,0.0749236523813},length_range={1.04733278176e-06,0.11068870806}],PrPE_scf_1_122064:0.0273586482762[&support=100.0][&length_mean=0.0297913406746,length_median=0.0253321953066,length_sd=0.026222405779,length_hpd95={1.04733278176e-06,0.0780986342561},length_quant_5_95={1.04733278176e-06,0.0778561912951},length_range={1.04733278176e-06,0.118850232212}])100:0.253760207771[&support=100.0][&length_mean=0.239343746972,length_median=0.238953129469,length_sd=0.0792738314939,length_hpd95={0.100362298546,0.419521100965},length_quant_5_95={0.100362298546,0.368074220572},length_range={0.0277703031891,0.419521100965}])18:0.0507378517359[&support=18.0][&length_mean=0.0845612638331,length_median=0.0675915785175,length_sd=0.0594347791146,length_hpd95={1.04733278176e-06,0.202260124252},length_quant_5_95=None,length_range={1.04733278176e-06,0.202260124252}],((PyBR_scf_154.0_460:1.04733278176e-06[&support=100.0][&length_mean=0.00871894096283,length_median=0.00911035822855,length_sd=0.0103091113831,length_hpd95={1.04733278176e-06,0.0302707275652},length_quant_5_95={1.04733278176e-06,0.0276154985552},length_range={1.04733278176e-06,0.0466579792556}],MaDO_chr_15_8403:0.0140609143415[&support=100.0][&length_mean=0.00550890930364,length_median=1.04733278176e-06,length_sd=0.0117796392854,length_hpd95={1.04733278176e-06,0.0327526020982},length_quant_5_95={1.04733278176e-06,0.0308454699018},length_range={1.04733278176e-06,0.0668750922659}])97:0.123721353954[&support=97.0][&length_mean=0.119302583935,length_median=0.121674458103,length_sd=0.0527600699156,length_hpd95={0.018295521078,0.22221184633},length_quant_5_95={0.0277991946744,0.208388895639},length_range={1.04733278176e-06,0.23591995597}],(((PyBR_scf_154.0_468:0.0143552614566[&support=100.0][&length_mean=0.0139237811801,length_median=0.0136261286335,length_sd=0.0145365265502,length_hpd95={1.04733278176e-06,0.0466281329999},length_quant_5_95={1.04733278176e-06,0.0465342238661},length_range={1.04733278176e-06,0.0610221594314}],PyCO_scf_00043_728:0.0141686506973[&support=100.0][&length_mean=0.0138695215763,length_median=0.0133095261708,length_sd=0.0140581300222,length_hpd95={1.04733278176e-06,0.0417465108837},length_quant_5_95={1.04733278176e-06,0.0416219023854},length_range={1.04733278176e-06,0.0616169380692}])100:0.0575341727609[&support=100.0][&length_mean=0.0492555387865,length_median=0.0446743487073,length_sd=0.0290843253184,length_hpd95={1.04733278176e-06,0.100559966336},length_quant_5_95={1.04733278176e-06,0.100005838929},length_range={1.04733278176e-06,0.152772630548}],MaDO_chr_15_8414:0.0144054840001[&support=100.0][&length_mean=0.0212908554592,length_median=0.0153802585816,length_sd=0.017947348686,length_hpd95={1.04733278176e-06,0.0589056978674},length_quant_5_95={1.04733278176e-06,0.0530147866166},length_range={1.04733278176e-06,0.0779337841205}])99:0.118209446662[&support=99.0][&length_mean=0.111941981572,length_median=0.105898204865,length_sd=0.0519742199333,length_hpd95={1.04733278176e-06,0.197957203883},length_quant_5_95={0.0345378598164,0.187131470345},length_range={1.04733278176e-06,0.307266881217}],(PyCO_scf_00781_604:0.0562365633676[&support=100.0][&length_mean=0.0506196102587,length_median=0.0437465566665,length_sd=0.0292679795791,length_hpd95={1.04733278176e-06,0.109765439416},length_quant_5_95={0.0110326200287,0.104076030989},length_range={1.04733278176e-06,0.120913494653}],PyBR_scf_190.0_3108:0.0144672446786[&support=100.0][&length_mean=0.0191121572578,length_median=0.0153769659974,length_sd=0.0172147231628,length_hpd95={1.04733278176e-06,0.0546491324656},length_quant_5_95={1.04733278176e-06,0.0519075967107},length_range={1.04733278176e-06,0.0726781191522}])97:0.147221799818[&support=97.0][&length_mean=0.118166178278,length_median=0.112970074294,length_sd=0.0459103848831,length_hpd95={0.0479877214354,0.210904382713},length_quant_5_95={0.0479877214354,0.192350373423},length_range={1.04733278176e-06,0.210904382713}])5:0.014186228194[&support=5.0][&length_mean=0.0343335134071,length_median=0.0361203873613,length_sd=0.0377871318129,length_hpd95=None,length_quant_5_95={0.0913787134841,0.0913787134841},length_range={1.04733278176e-06,0.0913787134841}])42:0.0680057066656[&support=42.0][&length_mean=0.109556618213,length_median=0.104404486925,length_sd=0.0519109389385,length_hpd95={0.0293080258642,0.215148407677},length_quant_5_95={0.0359546564348,0.185694239652},length_range={0.0293080258642,0.252013458889}])20:0.140779189168[&support=20.0][&length_mean=0.119553566316,length_median=0.10620572605,length_sd=0.0645485359233,length_hpd95={0.0277090260269,0.272830022882},length_quant_5_95=None,length_range={0.0277090260269,0.272830022882}],(((CuME_chr_07_6955:0.105745624224[&support=100.0][&length_mean=0.105617650855,length_median=0.0954188942604,length_sd=0.0505519919009,length_hpd95={0.0365557980965,0.211264598135},length_quant_5_95={0.0383614392369,0.205560294039},length_range={0.0248624270855,0.265793528181}],CuSA_chr_4_70129:0.158148944226[&support=100.0][&length_mean=0.141761159931,length_median=0.147231617841,length_sd=0.0644322176109,length_hpd95={1.04733278176e-06,0.240082353125},length_quant_5_95={1.04733278176e-06,0.219324909232},length_range={1.04733278176e-06,0.32044901504}])78:0.149857135482[&support=78.0][&length_mean=0.184954771212,length_median=0.18026449299,length_sd=0.081976887267,length_hpd95={0.0728281910612,0.363582510978},length_quant_5_95={0.0731482597987,0.34876315411},length_range={0.0500328623814,0.369845542849}],(CiLA_chr_5_104585:0.0618462971416[&support=100.0][&length_mean=0.0615969622322,length_median=0.0620683254445,length_sd=0.0347136343412,length_hpd95={1.04733278176e-06,0.126538144854},length_quant_5_95={1.04733278176e-06,0.117837589503},length_range={1.04733278176e-06,0.163746428088}],LaSI_ctg_347625_2:0.0533074813655[&support=100.0][&length_mean=0.0525480946963,length_median=0.0503703815629,length_sd=0.0399431090035,length_hpd95={1.04733278176e-06,0.140098932495},length_quant_5_95={1.04733278176e-06,0.123820070835},length_range={1.04733278176e-06,0.176329202427}])88:0.127441334866[&support=88.0][&length_mean=0.151153037442,length_median=0.142131384323,length_sd=0.0807326177865,length_hpd95={1.04733278176e-06,0.313214436232},length_quant_5_95={0.0384866453181,0.305177850933},length_range={1.04733278176e-06,0.361053529733}])97:0.56806918763[&support=97.0][&length_mean=0.545102484062,length_median=0.533940229422,length_sd=0.143359198389,length_hpd95={0.284187761595,0.806350513118},length_quant_5_95={0.312286395842,0.755731237509},length_range={0.209654676086,0.943899769542}],((MiGU_scf_14_91504:0.479979133387[&support=100.0][&length_mean=0.465371310463,length_median=0.466990484702,length_sd=0.116968985126,length_hpd95={0.228277683386,0.656610150475},length_quant_5_95={0.267049191478,0.652289010656},length_range={0.228277683386,0.832105466244}],SeIN_lg_3_62711:0.395046733823[&support=100.0][&length_mean=0.394229769792,length_median=0.388745835383,length_sd=0.126556488289,length_hpd95={0.154131086844,0.632607834152},length_quant_5_95={0.208214033752,0.615641709059},length_range={0.154131086844,0.794061443974}])38:0.0668494292848[&support=38.0][&length_mean=0.142757059043,length_median=0.128327098881,length_sd=0.0779036788217,length_hpd95={0.0106160669104,0.294386093153},length_quant_5_95={0.0106160669104,0.275537415713},length_range={1.04733278176e-06,0.294386093153}],FrEX_scf_2682_616:0.488864459392[&support=100.0][&length_mean=0.502040382686,length_median=0.482178075924,length_sd=0.123994893888,length_hpd95={0.260449996973,0.782481654049},length_quant_5_95={0.321810376621,0.714139114597},length_range={0.211293534857,0.873996836617}])62:0.218659448404[&support=62.0][&length_mean=0.208811601224,length_median=0.18381964987,length_sd=0.110294491458,length_hpd95={0.00547940380833,0.417015651079},length_quant_5_95={0.0329805159689,0.397436578987},length_range={0.00547940380833,0.467814061562}])8:0.066041046286[&support=8.0][&length_mean=0.0995458334661,length_median=0.109907415519,length_sd=0.0571022550558,length_hpd95=None,length_quant_5_95={0.169947886447,0.169947886447},length_range={1.04733278176e-06,0.169947886447}])3:0.0543275798092[&support=3.0][&length_mean=0.0493543796481,length_median=0.0445894592103,length_sd=0.0404288752751,length_hpd95=None,length_quant_5_95={0.0919545673751,0.0919545673751},length_range={0.0115191123587,0.0919545673751}],(((PoEU_scf_2.1_3612:0.0139809350787[&support=100.0][&length_mean=0.0147880082283,length_median=0.0136676286114,length_sd=0.0129919831253,length_hpd95={1.04733278176e-06,0.0379824695592},length_quant_5_95={1.04733278176e-06,0.0311486163106},length_range={1.04733278176e-06,0.0583877004265}],PoTR_chr_14_7933:1.04733278176e-06[&support=100.0][&length_mean=1.04733278176e-06,length_median=1.04733278176e-06,length_sd=5.35924892564e-14,length_hpd95={1.04733278176e-06,1.04733278176e-06},length_quant_5_95={1.04733278176e-06,1.04733278176e-06},length_range={1.04733278176e-06,1.04733278176e-06}])100:0.19208811621[&support=100.0][&length_mean=0.230406367529,length_median=0.221773142475,length_sd=0.0837513748959,length_hpd95={0.0747571872027,0.393901714696},length_quant_5_95={0.088861992811,0.370988992541},length_range={0.0520573147528,0.414879611435}],((((JaCU_scf_08269_85:0.301986595156[&support=100.0][&length_mean=0.2603525919,length_median=0.260304040965,length_sd=0.091304835134,length_hpd95={0.067819413241,0.437591731172},length_quant_5_95={0.10177366445,0.415513671613},length_range={0.0195216157633,0.516386383369}],HeBR_scf_119199_95:0.150837254306[&support=100.0][&length_mean=0.158438250411,length_median=0.156377634116,length_sd=0.0729678431785,length_hpd95={0.0440313047264,0.324718472371},length_quant_5_95={0.0443532849557,0.300084656441},length_range={1.04733278176e-06,0.361885984477}])50:0.117590120442[&support=50.0][&length_mean=0.141094065781,length_median=0.131746653793,length_sd=0.0473381538737,length_hpd95={0.0551481647762,0.222968846345},length_quant_5_95={0.074724199865,0.222968846345},length_range={0.0551481647762,0.282844935197}],RiCO_ctg_30170_4822:0.325985612171[&support=100.0][&length_mean=0.28542396707,length_median=0.273995820941,length_sd=0.094512817131,length_hpd95={0.125101132945,0.514778606442},length_quant_5_95={0.126098029222,0.448177547317},length_range={0.0332143867487,0.572848679898}])31:1.04733278176e-06[&support=31.0][&length_mean=0.023957434403,length_median=1.04733278176e-06,length_sd=0.0383506526611,length_hpd95={1.04733278176e-06,0.104365080802},length_quant_5_95={1.04733278176e-06,0.0907911109984},length_range={1.04733278176e-06,0.137501220939}],HeBR_scf_413830_5:0.140531717095[&support=100.0][&length_mean=0.120915369743,length_median=0.117182970516,length_sd=0.0525541090694,length_hpd95={1.04733278176e-06,0.206379759556},length_quant_5_95={0.0408616200575,0.20377512459},length_range={1.04733278176e-06,0.273026812045}])50:0.0848332719155[&support=50.0][&length_mean=0.107831025786,length_median=0.094424969805,length_sd=0.0674867368494,length_hpd95={0.0257013366432,0.216179065902},length_quant_5_95={0.0275833922749,0.206883041643},length_range={1.04733278176e-06,0.44875000307}],(MaES_chr_x_67218:0.408206305942[&support=100.0][&length_mean=0.421706306142,length_median=0.414769581492,length_sd=0.11871653414,length_hpd95={0.212609609189,0.674887320354},length_quant_5_95={0.250160488038,0.617567396539},length_range={0.142839764842,0.871523342679}],MaES_chr_x_67227:0.355082912466[&support=100.0][&length_mean=0.364356830797,length_median=0.360163962506,length_sd=0.153503633679,length_hpd95={0.00713766457788,0.637127082314},length_quant_5_95={0.174426460696,0.598963105554},length_range={1.04733278176e-06,0.863661488459}])66:0.147307256355[&support=66.0][&length_mean=0.168539669681,length_median=0.166447138367,length_sd=0.0763177138487,length_hpd95={0.0310751864761,0.322489767859},length_quant_5_95={0.0520343173798,0.310582599941},length_range={0.0310751864761,0.410460349098}])53:0.100278143188[&support=53.0][&length_mean=0.133988431454,length_median=0.111134437745,length_sd=0.0782720371825,length_hpd95={0.0345641297986,0.28200435549},length_quant_5_95={0.0448638448015,0.268690309082},length_range={0.0345641297986,0.419233119445}])69:0.214466234726[&support=69.0][&length_mean=0.178862954375,length_median=0.181062324115,length_sd=0.0769610494658,length_hpd95={0.053888062109,0.3621014104},length_quant_5_95={0.053888062109,0.304569922341},length_range={0.0197182679543,0.3621014104}],(AzIN_scf_2207_1_23:0.392403043751[&support=100.0][&length_mean=0.374163826853,length_median=0.359658175359,length_sd=0.126591110012,length_hpd95={0.157034087572,0.588189559578},length_quant_5_95={0.196775123893,0.570773790599},length_range={0.0768355560367,0.979794060269}],(CiSI_scf_00002_6043:1.04733278176e-06[&support=100.0][&length_mean=0.0198661652282,length_median=0.000255976072719,length_sd=0.0336479724567,length_hpd95={1.04733278176e-06,0.113313558697},length_quant_5_95={1.04733278176e-06,0.0995006367069},length_range={1.04733278176e-06,0.139051509563}],CiCL_scf_8_84116:0.105681149171[&support=100.0][&length_mean=0.0887549218869,length_median=0.0885316314196,length_sd=0.0412000647517,length_hpd95={0.0104723777043,0.165576419737},length_quant_5_95={0.0162874135731,0.160010435573},length_range={1.04733278176e-06,0.202245137731}])98:0.362164413295[&support=98.0][&length_mean=0.335498326786,length_median=0.333497503559,length_sd=0.094993632601,length_hpd95={0.188068482322,0.551063229124},length_quant_5_95={0.188068482322,0.506115487914},length_range={0.111876307798,0.551063229124}])16:0.0390352584353[&support=16.0][&length_mean=0.132784254319,length_median=0.124942960673,length_sd=0.0829811410549,length_hpd95={0.0282449945809,0.347856587494},length_quant_5_95=None,length_range={0.0282449945809,0.347856587494}])24:0.110232190164[&support=24.0][&length_mean=0.13770160586,length_median=0.137077897963,length_sd=0.0522775471651,length_hpd95={0.0603827661754,0.251937123897},length_quant_5_95=None,length_range={0.0603827661754,0.251937123897}])6:0.111770371262[&support=6.0][&length_mean=0.105808091714,length_median=0.0997066599643,length_sd=0.0537599636805,length_hpd95=None,length_quant_5_95={0.175107223998,0.175107223998},length_range={0.0292954988376,0.175107223998}])1:0.127258104211[&support=1.0][&length_mean=0.0509418438458,length_median=0.0509418438458,length_sd=inf,length_hpd95=None,length_quant_5_95={0.0509418438458,0.0509418438458},length_range={0.0509418438458,0.0509418438458}])0:1.04733278176e-06[&support=0.0])0:0.0819050560044[&support=0.0],((CaPA_ctg_1124_137:0.0665522233148[&support=100.0][&length_mean=0.0707991079506,length_median=0.0647896473787,length_sd=0.0461607244314,length_hpd95={1.04733278176e-06,0.161719305767},length_quant_5_95={1.04733278176e-06,0.14422238083},length_range={1.04733278176e-06,0.219323750801}],CaPA_ctg_64_5934:0.089660157293[&support=100.0][&length_mean=0.0808681339983,length_median=0.0791419337767,length_sd=0.0428758201891,length_hpd95={1.04733278176e-06,0.167708077653},length_quant_5_95={1.04733278176e-06,0.160473432793},length_range={1.04733278176e-06,0.183731756958}])97:0.587010398812[&support=97.0][&length_mean=0.456192492159,length_median=0.468003910924,length_sd=0.143672730962,length_hpd95={0.201693068862,0.744431523721},length_quant_5_95={0.21445254702,0.68630378302},length_range={0.0820873677117,0.816199263457}],((NiSY_scf_12155_205:1.04733278176e-06[&support=100.0][&length_mean=0.0264462310913,length_median=1.04733278176e-06,length_sd=0.0424812571272,length_hpd95={1.04733278176e-06,0.125775537368},length_quant_5_95={1.04733278176e-06,0.116914541539},length_range={1.04733278176e-06,0.214272160538}],NiBE_scf_769_350:0.132856462632[&support=100.0][&length_mean=0.111537171536,length_median=0.112871564027,length_sd=0.053765542435,length_hpd95={0.018792972115,0.234540716017},length_quant_5_95={0.021866727874,0.212736501579},length_range={1.04733278176e-06,0.239650235328}])100:0.700462932567[&support=100.0][&length_mean=0.552322654025,length_median=0.517220954367,length_sd=0.180352323747,length_hpd95={0.232551022107,0.940857069223},length_quant_5_95={0.266412923766,0.868806074556},length_range={0.232551022107,1.15315267406}],((EuSA_scf_7_63503:0.0702276000851[&support=100.0][&length_mean=0.087021903331,length_median=0.078667800071,length_sd=0.0525359570716,length_hpd95={1.04733278176e-06,0.180716150964},length_quant_5_95={1.04733278176e-06,0.175940449308},length_range={1.04733278176e-06,0.24910969693}],(AeAR_scf_2092_3:0.361335098721[&support=100.0][&length_mean=0.297177857049,length_median=0.299765635436,length_sd=0.128007906501,length_hpd95={1.04733278176e-06,0.494816917258},length_quant_5_95={0.0338158225062,0.490756074351},length_range={1.04733278176e-06,0.639997138766}],(((CaRU_scf_1_50368:0.149499392711[&support=100.0][&length_mean=0.156763039202,length_median=0.160611350856,length_sd=0.0478024166422,length_hpd95={0.0657487309102,0.233637814281},length_quant_5_95={0.0775341732782,0.229521027593},length_range={0.0484824807386,0.280828829545}],LeAL_scf_17_1975:0.0978214975011[&support=100.0][&length_mean=0.104259476906,length_median=0.105105905315,length_sd=0.0404699316454,length_hpd95={0.0280013741348,0.18801490033},length_quant_5_95={0.0307877003797,0.177483329665},length_range={0.0154046791546,0.207770318351}])56:0.0463710088107[&support=56.0][&length_mean=0.0629085869925,length_median=0.0584840499329,length_sd=0.0331891383218,length_hpd95={0.0111345087863,0.132242711399},length_quant_5_95={0.0162503757664,0.124324841021},length_range={0.0111345087863,0.155366502443}],(ArTH_chr_1_53133:0.0585911930948[&support=100.0][&length_mean=0.0516496331052,length_median=0.0531387159527,length_sd=0.0288772219073,length_hpd95={1.04733278176e-06,0.101991567986},length_quant_5_95={1.04733278176e-06,0.0973096960397},length_range={1.04733278176e-06,0.128412801423}],ArLY_scf_1_64585:0.0141549484419[&support=100.0][&length_mean=0.018097900268,length_median=0.0146473599407,length_sd=0.0151792696988,length_hpd95={1.04733278176e-06,0.0463124014222},length_quant_5_95={1.04733278176e-06,0.0460934203881},length_range={1.04733278176e-06,0.0616295163277}])78:0.0436657458746[&support=78.0][&length_mean=0.0465199743888,length_median=0.0418972233965,length_sd=0.0236032910113,length_hpd95={0.00838245876838,0.095990305526},length_quant_5_95={0.0136285460232,0.0934054592878},length_range={0.00838245876838,0.10705592793}])46:0.0137043030207[&support=46.0][&length_mean=0.0192153392624,length_median=0.0138353991247,length_sd=0.013348391602,length_hpd95={1.04733278176e-06,0.0452074057671},length_quant_5_95={1.04733278176e-06,0.0451327897514},length_range={1.04733278176e-06,0.0480733189314}],((SiIR_scf_24_20762:0.0290266370469[&support=100.0][&length_mean=0.0244632210969,length_median=0.020154090624,length_sd=0.0204860900262,length_hpd95={1.04733278176e-06,0.0616913856532},length_quant_5_95={1.04733278176e-06,0.0606615012303},length_range={1.04733278176e-06,0.091863890256}],BrRA_chr_08_110158:0.123694492007[&support=100.0][&length_mean=0.124992352349,length_median=0.125572803095,length_sd=0.0479434071798,length_hpd95={0.0452757613586,0.233446183757},length_quant_5_95={0.0525606952024,0.204843498622},length_range={0.0103577275221,0.270786781543}])72:0.0278647066209[&support=72.0][&length_mean=0.041540033884,length_median=0.03810041282,length_sd=0.0227105421915,length_hpd95={0.0122682515795,0.0906484353286},length_quant_5_95={0.012964139635,0.0840454106761},length_range={1.04733278176e-06,0.099748698597}],'ScPA chr 1-2 6237':0.088063188853[&support=100.0][&length_mean=0.0650129542893,length_median=0.0634080662137,length_sd=0.0376476269797,length_hpd95={1.04733278176e-06,0.137681332749},length_quant_5_95={1.04733278176e-06,0.128254121956},length_range={1.04733278176e-06,0.190162090117}])21:0.017563412283[&support=21.0][&length_mean=0.0243742542899,length_median=0.0176254509404,length_sd=0.0206294931802,length_hpd95={1.04733278176e-06,0.0633490013509},length_quant_5_95=None,length_range={1.04733278176e-06,0.0633490013509}])29:0.0394230573702[&support=29.0][&length_mean=0.0518290839524,length_median=0.0468612171603,length_sd=0.0438425897136,length_hpd95={1.04733278176e-06,0.161410638066},length_quant_5_95=None,length_range={1.04733278176e-06,0.161410638066}])19:0.0318575705423[&support=19.0][&length_mean=0.0554884903137,length_median=0.0492180054118,length_sd=0.0388395984879,length_hpd95={1.04733278176e-06,0.130478996149},length_quant_5_95=None,length_range={1.04733278176e-06,0.130478996149}])78:0.249117045288[&support=78.0][&length_mean=0.263252926736,length_median=0.236874315786,length_sd=0.135903076494,length_hpd95={0.0882869105663,0.551880846462},length_quant_5_95={0.0928346768873,0.507494049508},length_range={1.04733278176e-06,0.757304837072}],TaHA_scf_12_14888:0.325332237209[&support=100.0][&length_mean=0.387910683659,length_median=0.365258089953,length_sd=0.146666813493,length_hpd95={0.140781459428,0.667947052867},length_quant_5_95={0.164342826305,0.652974562003},length_range={0.140781459428,0.890901202524}])72:0.33263993847[&support=72.0][&length_mean=0.296056697405,length_median=0.273311453555,length_sd=0.122824769676,length_hpd95={0.0926860763637,0.547496690815},length_quant_5_95={0.0987463964649,0.513798118214},length_range={0.0393801554484,0.64034912169}])3:0.0061882194164[&support=3.0][&length_mean=0.0947050525087,length_median=0.092096168149,length_sd=0.0960350283587,length_hpd95=None,length_quant_5_95={0.192017942044,0.192017942044},length_range={1.04733278176e-06,0.192017942044}])0:0.0551018478095[&support=0.0])0:0.0321552383466[&support=0.0],(ThCA.Ma_chr_8_113480:0.597841007015[&support=100.0][&length_mean=0.53982480352,length_median=0.512514145804,length_sd=0.191147821539,length_hpd95={0.170922261394,0.900213313132},length_quant_5_95={0.2454340931,0.840014074205},length_range={1.04733278176e-06,0.984066650104}],GoRA_chr_09_43257:0.344051960525[&support=100.0][&length_mean=0.436443423874,length_median=0.417047554689,length_sd=0.163838608637,length_hpd95={0.163093975092,0.802561515599},length_quant_5_95={0.168345654938,0.705877638647},length_range={0.0725408439531,0.87459423941}])39:0.313968814487[&support=39.0][&length_mean=0.229905480015,length_median=0.223414402193,length_sd=0.09972383626,length_hpd95={1.04733278176e-06,0.42445923073},length_quant_5_95={0.044442804939,0.410242420668},length_range={1.04733278176e-06,0.505885121787}])0:0.00948536678198[&support=0.0],(((CaPA_ctg_55_3031:0.489499904283[&support=100.0][&length_mean=0.417193887828,length_median=0.411817670111,length_sd=0.148829247679,length_hpd95={0.141831897551,0.660399051275},length_quant_5_95={0.197895170632,0.630249823466},length_range={0.141831897551,0.940392805107}],((LiUS_scf_1249_1842:0.060499145726[&support=100.0][&length_mean=0.0478259016039,length_median=0.0439713108467,length_sd=0.0351117400575,length_hpd95={1.04733278176e-06,0.112634898429},length_quant_5_95={1.04733278176e-06,0.11152031309},length_range={1.04733278176e-06,0.149004666546}],LiUS_scf_2416_588:0.0383697731787[&support=100.0][&length_mean=0.0509486629234,length_median=0.0459602752268,length_sd=0.0423347523921,length_hpd95={1.04733278176e-06,0.131408122293},length_quant_5_95={1.04733278176e-06,0.129306593022},length_range={1.04733278176e-06,0.15861920503}])94:0.31258610822[&support=94.0][&length_mean=0.403152633973,length_median=0.400907875095,length_sd=0.147152056761,length_hpd95={0.135169513707,0.653487813201},length_quant_5_95={0.146640679586,0.626043133786},length_range={0.108333385987,0.760694043901}],((BrRA_chr_04_76977:0.0291090550866[&support=100.0][&length_mean=0.0220224098286,length_median=0.0160058431817,length_sd=0.0228085319828,length_hpd95={1.04733278176e-06,0.0728070145566},length_quant_5_95={1.04733278176e-06,0.072694409066},length_range={1.04733278176e-06,0.109471279317}],BrRA_chr_04_76968:1.04733278176e-06[&support=100.0][&length_mean=0.00979454069284,length_median=1.04733278176e-06,length_sd=0.0245652799963,length_hpd95={1.04733278176e-06,0.0523868970838},length_quant_5_95={1.04733278176e-06,0.0431532737601},length_range={1.04733278176e-06,0.173259462421}])100:0.440410130229[&support=100.0][&length_mean=0.557024515818,length_median=0.545123322736,length_sd=0.221921652925,length_hpd95={0.169695122659,1.06855351379},length_quant_5_95={0.198534324992,1.04383668205},length_range={0.100332743696,1.17884129098}],((TaHA_scf_10_1346:0.330501910857[&support=100.0][&length_mean=0.339736329923,length_median=0.336426038386,length_sd=0.165637132836,length_hpd95={1.04733278176e-06,0.621345330098},length_quant_5_95={0.0882783611459,0.6012754084},length_range={1.04733278176e-06,1.00265719613}],TaHA_scf_33_10708:0.26546819853[&support=100.0][&length_mean=0.300217220446,length_median=0.278368910701,length_sd=0.150161760021,length_hpd95={0.0515044661715,0.58687071503},length_quant_5_95={0.100628229472,0.547703007637},length_range={0.0515044661715,0.89506985112}])94:0.31936789695[&support=94.0][&length_mean=0.334888498845,length_median=0.320174927342,length_sd=0.168409512534,length_hpd95={0.0531214212884,0.593850491144},length_quant_5_95={0.117179323179,0.56765442358},length_range={0.0531214212884,1.0246068341}],(AeAR_scf_13_713:0.16493850723[&support=100.0][&length_mean=0.151935602077,length_median=0.156999336364,length_sd=0.0861308936032,length_hpd95={1.04733278176e-06,0.317759139795},length_quant_5_95={1.04733278176e-06,0.317072966084},length_range={1.04733278176e-06,0.37147821381}],((CaRU_scf_5_58226:0.148680729522[&support=100.0][&length_mean=0.136264473422,length_median=0.125303556431,length_sd=0.051453848548,length_hpd95={0.0446503076543,0.224350193188},length_quant_5_95={0.0602581711591,0.220028886115},length_range={0.0446503076543,0.304672391199}],((ArTH_chr_3_89083:0.0460994154475[&support=100.0][&length_mean=0.0465924089262,length_median=0.0477198617454,length_sd=0.0260178749245,length_hpd95={1.04733278176e-06,0.0909969389003},length_quant_5_95={1.04733278176e-06,0.084973771841},length_range={1.04733278176e-06,0.126420816572}],ArLY_scf_5_79011:0.0734562936727[&support=100.0][&length_mean=0.0787291974336,length_median=0.0755277669959,length_sd=0.0227651839641,length_hpd95={0.0395504358651,0.12984955766},length_quant_5_95={0.0434185309163,0.1255544542},length_range={0.0330466996018,0.135776892456}])88:0.0467848748519[&support=88.0][&length_mean=0.0396123354523,length_median=0.0372516289286,length_sd=0.0248314025238,length_hpd95={1.04733278176e-06,0.0985544252955},length_quant_5_95={1.04733278176e-06,0.0858295241185},length_range={1.04733278176e-06,0.122352547673}],((((ArTH_chr_1_118662:0.110901061824[&support=100.0][&length_mean=0.102085639594,length_median=0.0973665995386,length_sd=0.0482202306294,length_hpd95={0.0231540066207,0.202073529625},length_quant_5_95={0.0273922032496,0.187390343675},length_range={0.0189682991696,0.275343764188}],(ArLY_scf_8_33647:0.0148201243736[&support=100.0][&length_mean=0.0156002650235,length_median=0.0143772917844,length_sd=0.0142941336863,length_hpd95={1.04733278176e-06,0.0337283007737},length_quant_5_95={1.04733278176e-06,0.0333084019469},length_range={1.04733278176e-06,0.0649608608348}],ArLY_scf_2_10720:0.0153011054755[&support=100.0][&length_mean=0.015179680927,length_median=0.014653378538,length_sd=0.0141313798153,length_hpd95={1.04733278176e-06,0.0472656836393},length_quant_5_95={1.04733278176e-06,0.0447223542234},length_range={1.04733278176e-06,0.048717384937}])100:0.127145139417[&support=100.0][&length_mean=0.125621965601,length_median=0.135011041744,length_sd=0.0531564771908,length_hpd95={0.0208674491535,0.2241051334},length_quant_5_95={0.0407714570515,0.20563783523},length_range={1.04733278176e-06,0.253880249505}])85:0.0924211050952[&support=85.0][&length_mean=0.0969657506437,length_median=0.0853880925562,length_sd=0.053775723779,length_hpd95={1.04733278176e-06,0.188574450453},length_quant_5_95={0.00350124857743,0.187390290035},length_range={1.04733278176e-06,0.234410817736}],ArTH_chr_1_42237:0.1726029581[&support=100.0][&length_mean=0.183747806521,length_median=0.185558245638,length_sd=0.066379273143,length_hpd95={0.0583902275385,0.304520907876},length_quant_5_95={0.0777068905487,0.287980647738},length_range={0.0240831661288,0.359857895828}])100:0.534509337069[&support=100.0][&length_mean=0.464994682389,length_median=0.46524520086,length_sd=0.128797668966,length_hpd95={0.226766815227,0.681982393084},length_quant_5_95={0.263557578962,0.664767601322},length_range={0.226766815227,0.955223788491}],LeAL_scf_217_537:0.0642537485114[&support=100.0][&length_mean=0.112325140347,length_median=0.116321959405,length_sd=0.0538703656528,length_hpd95={1.04733278176e-06,0.200114675928},length_quant_5_95={0.0117641233451,0.199378170188},length_range={1.04733278176e-06,0.244530153733}])19:0.0867563555104[&support=19.0][&length_mean=0.0993618065699,length_median=0.0953994701643,length_sd=0.0444035789018,length_hpd95={0.0288730707639,0.191773635576},length_quant_5_95=None,length_range={0.0288730707639,0.191773635576}],((BrRA_chr_01_110059:0.154146517444[&support=100.0][&length_mean=0.1507973731,length_median=0.15088974758,length_sd=0.0463385076653,length_hpd95={0.0769125811491,0.245015057369},length_quant_5_95={0.0796545185298,0.223801873861},length_range={0.0311154148964,0.317360369587}],(BrRA_chr_09_146618:0.0821390903027[&support=100.0][&length_mean=0.083105268414,length_median=0.0773851533499,length_sd=0.030791958873,length_hpd95={0.033986166288,0.159882803628},length_quant_5_95={0.0341860174318,0.146624231323},length_range={0.0214618156395,0.164193742571}],(SiIR_scf_20_535:0.0584369932042[&support=100.0][&length_mean=0.0590958492066,length_median=0.0589804835521,length_sd=0.0276272715385,length_hpd95={1.04733278176e-06,0.110120913694},length_quant_5_95={0.0144179737565,0.107401421775},length_range={1.04733278176e-06,0.161124350962}],'ScPA chr 5-1 14490':0.0991876012346[&support=100.0][&length_mean=0.0844898968268,length_median=0.0813280223544,length_sd=0.0341382466741,length_hpd95={0.0216641261945,0.150993208029},length_quant_5_95={0.0321958632385,0.141297548088},length_range={0.0155626928432,0.175130275155}])22:1.04733278176e-06[&support=22.0][&length_mean=0.00233066345922,length_median=1.04733278176e-06,length_sd=0.00613011500122,length_hpd95={1.04733278176e-06,0.0206845135087},length_quant_5_95=None,length_range={1.04733278176e-06,0.0206845135087}])40:0.0112775865506[&support=40.0][&length_mean=0.0229882015303,length_median=0.020189565074,length_sd=0.014558523332,length_hpd95={1.04733278176e-06,0.0516916219067},length_quant_5_95={1.04733278176e-06,0.0491834858295},length_range={1.04733278176e-06,0.0569530090128}])66:0.0527513254081[&support=66.0][&length_mean=0.048778970862,length_median=0.0398830773233,length_sd=0.0298594432669,length_hpd95={0.00987147793262,0.094513697226},length_quant_5_95={0.0122017697638,0.0937365676282},length_range={0.00987147793262,0.180180022166}],EuSA_scf_16_7797:0.0518538298337[&support=100.0][&length_mean=0.055386545648,length_median=0.0540249418834,length_sd=0.0272289114727,length_hpd95={1.04733278176e-06,0.106623303628},length_quant_5_95={0.0123300151527,0.0944173940955},length_range={1.04733278176e-06,0.159169903745}])67:0.0694526105104[&support=67.0][&length_mean=0.0714595796352,length_median=0.0666954541166,length_sd=0.0293013140217,length_hpd95={0.0115099584165,0.127314832493},length_quant_5_95={0.0145662584565,0.123463700273},length_range={1.04733278176e-06,0.152755316937}])6:0.0196012683999[&support=6.0][&length_mean=0.0347881724248,length_median=0.0402661427644,length_sd=0.0240590792981,length_hpd95=None,length_quant_5_95={0.0678335330155,0.0678335330155},length_range={1.04733278176e-06,0.0678335330155}])11:0.0637728249268[&support=11.0][&length_mean=0.0501278090354,length_median=0.04492398393,length_sd=0.0387661611705,length_hpd95={1.04733278176e-06,0.104609972495},length_quant_5_95=None,length_range={1.04733278176e-06,0.104609972495}])34:0.113434643124[&support=34.0][&length_mean=0.122381156165,length_median=0.128667601764,length_sd=0.0403972298481,length_hpd95={0.0452790399858,0.181288998697},length_quant_5_95={0.0563743415516,0.170628478243},length_range={0.0452790399858,0.216884178141}],(CaRU_scf_8_42174:0.180423667866[&support=100.0][&length_mean=0.204570888132,length_median=0.200324340855,length_sd=0.0783502039068,length_hpd95={0.061357610342,0.362236797549},length_quant_5_95={0.0916321818186,0.31734069126},length_range={1.04733278176e-06,0.437695776992}],((LeAL_scf_72_10083:0.150513296879[&support=100.0][&length_mean=0.145407298037,length_median=0.141220883063,length_sd=0.0566523468959,length_hpd95={0.0319032191985,0.247414769749},length_quant_5_95={0.0543976279298,0.246648384242},length_range={0.0319032191985,0.343793201083}],(ArTH_chr_5_82449:0.0535535197954[&support=100.0][&length_mean=0.0525863694637,length_median=0.0478387965839,length_sd=0.0377135780877,length_hpd95={1.04733278176e-06,0.135167315303},length_quant_5_95={1.04733278176e-06,0.129789273975},length_range={1.04733278176e-06,0.159442304389}],ArLY_scf_8_63500:0.0179179383766[&support=100.0][&length_mean=0.020179677041,length_median=0.0177891008925,length_sd=0.0233365497643,length_hpd95={1.04733278176e-06,0.0660322523823},length_quant_5_95={1.04733278176e-06,0.0652170775083},length_range={1.04733278176e-06,0.128135690641}])76:1.04733278176e-06[&support=76.0][&length_mean=0.00854808210435,length_median=1.04733278176e-06,length_sd=0.0230646792751,length_hpd95={1.04733278176e-06,0.0662398876211},length_quant_5_95={1.04733278176e-06,0.058685981048},length_range={1.04733278176e-06,0.125035861449}])77:0.0920067751174[&support=77.0][&length_mean=0.0854350504977,length_median=0.0799428896812,length_sd=0.0444537050739,length_hpd95={0.016422582482,0.153984843661},length_quant_5_95={0.0199936800858,0.152998469132},length_range={0.016422582482,0.218739163479}],(EuSA_scf_6_1164:0.150101491508[&support=100.0][&length_mean=0.154022343869,length_median=0.15900348617,length_sd=0.0580690324923,length_hpd95={0.0491703617578,0.271863625339},length_quant_5_95={0.0546263486059,0.244736202419},length_range={0.0178752910461,0.31935659008}],((SiIR_scf_8_11146:0.115327994225[&support=100.0][&length_mean=0.119112117016,length_median=0.114980719412,length_sd=0.050706853365,length_hpd95={0.034143199857,0.214065959018},length_quant_5_95={0.0389553827122,0.204677651147},length_range={0.00168935478091,0.268059459142}],BrRA_chr_07_115013:0.135022766424[&support=100.0][&length_mean=0.139249037616,length_median=0.133067264118,length_sd=0.0613994435648,length_hpd95={0.0536889923551,0.27061486909},length_quant_5_95={0.0544701143102,0.23801946683},length_range={0.0184463403512,0.347990420029}])49:0.0187105159737[&support=49.0][&length_mean=0.0147591878118,length_median=0.0174308749943,length_sd=0.0145727303547,length_hpd95={1.04733278176e-06,0.0411388124119},length_quant_5_95={1.04733278176e-06,0.0396762977659},length_range={1.04733278176e-06,0.0536767094547}],('ScPA chr 2-4 32069':0.169571508526[&support=100.0][&length_mean=0.172302731607,length_median=0.171882058845,length_sd=0.0608614519768,length_hpd95={0.07491088008,0.289492557784},length_quant_5_95={0.077788414533,0.262839304189},length_range={0.0694458207305,0.340746771391}],BrRA_chr_09_208495:0.255500704597[&support=100.0][&length_mean=0.23185791868,length_median=0.229535795704,length_sd=0.0847056182885,length_hpd95={0.0696996586557,0.377384934209},length_quant_5_95={0.110017972048,0.363866138666},length_range={1.04733278176e-06,0.537005393802}])27:1.04733278176e-06[&support=27.0][&length_mean=0.000609655564052,length_median=1.04733278176e-06,length_sd=0.00297420973495,length_hpd95={1.04733278176e-06,0.0154623488362},length_quant_5_95=None,length_range={1.04733278176e-06,0.0154623488362}])46:0.0647906905055[&support=46.0][&length_mean=0.0841493983645,length_median=0.0839999315945,length_sd=0.0366495624996,length_hpd95={0.02524608179,0.156953273664},length_quant_5_95={0.02524608179,0.143946275899},length_range={0.0226104369418,0.156953273664}])33:0.0107814630207[&support=33.0][&length_mean=0.0311809814466,length_median=0.0198030957311,length_sd=0.0413524201081,length_hpd95={1.04733278176e-06,0.124258769972},length_quant_5_95={1.04733278176e-06,0.091455180422},length_range={1.04733278176e-06,0.184966139287}])48:0.113206915159[&support=48.0][&length_mean=0.119836607468,length_median=0.106606010419,length_sd=0.0548813976197,length_hpd95={0.0233708046771,0.212784598921},length_quant_5_95={0.0325792076852,0.211143846725},length_range={0.0233708046771,0.244129234679}])69:0.0914926603564[&support=69.0][&length_mean=0.138244600395,length_median=0.140439502434,length_sd=0.0818399965994,length_hpd95={1.04733278176e-06,0.289783428642},length_quant_5_95={0.00937674455813,0.272341164436},length_range={1.04733278176e-06,0.360199570702}])51:0.0654145829601[&support=51.0][&length_mean=0.104329203267,length_median=0.0865965141223,length_sd=0.0774554130315,length_hpd95={0.0245015184811,0.301716285296},length_quant_5_95={0.0245015184811,0.29436398728},length_range={0.00405016479522,0.301716285296}])47:0.0916610874553[&support=47.0][&length_mean=0.189904247074,length_median=0.14509078094,length_sd=0.148180415341,length_hpd95={1.04733278176e-06,0.553024927249},length_quant_5_95={0.0167436953545,0.508978852895},length_range={1.04733278176e-06,0.719847839985}])85:0.470259555486[&support=85.0][&length_mean=0.538163606707,length_median=0.51407440656,length_sd=0.22501789947,length_hpd95={0.238864483958,1.03975650204},length_quant_5_95={0.244280881262,0.941082283564},length_range={0.15527580707,1.1202629951}])50:0.295695484379[&support=50.0][&length_mean=0.387360188301,length_median=0.347002380691,length_sd=0.213821522952,length_hpd95={0.0829049835466,0.90409458348},length_quant_5_95={0.114629621812,0.87026231815},length_range={0.0286253701752,1.09402671361}])14:0.106254923073[&support=14.0][&length_mean=0.215040976188,length_median=0.221225292981,length_sd=0.0965755836361,length_hpd95={0.0800087418164,0.367359480505},length_quant_5_95=None,length_range={0.0800087418164,0.367359480505}])0:0.0424527861295[&support=0.0],(((((EuGR_scf_5_333720:1.04733278176e-06[&support=100.0][&length_mean=1.04733278176e-06,length_median=1.04733278176e-06,length_sd=5.35924892564e-14,length_hpd95={1.04733278176e-06,1.04733278176e-06},length_quant_5_95={1.04733278176e-06,1.04733278176e-06},length_range={1.04733278176e-06,1.04733278176e-06}],EuCA_scf_629621_2:0.0172196858481[&support=100.0][&length_mean=0.0159271278059,length_median=0.0166867260727,length_sd=0.0166733654777,length_hpd95={1.04733278176e-06,0.0509740602034},length_quant_5_95={1.04733278176e-06,0.04974278089},length_range={1.04733278176e-06,0.0686239575581}])99:0.0256012167069[&support=99.0][&length_mean=0.0247485954483,length_median=0.0205555189489,length_sd=0.0262579888286,length_hpd95={1.04733278176e-06,0.08554261378},length_quant_5_95={1.04733278176e-06,0.0731901681366},length_range={1.04733278176e-06,0.119347500139}],EuGR_scf_5_240944:0.106029461548[&support=100.0][&length_mean=0.0926002235626,length_median=0.0975454706233,length_sd=0.0507296577004,length_hpd95={1.04733278176e-06,0.171460813369},length_quant_5_95={1.04733278176e-06,0.166742336879},length_range={1.04733278176e-06,0.209213879783}])71:0.0496223419584[&support=71.0][&length_mean=0.111289681112,length_median=0.106279885202,length_sd=0.0633291024479,length_hpd95={0.0189743068126,0.205008878341},length_quant_5_95={0.0316311863775,0.202217499627},length_range={0.0189743068126,0.39606156881}],(((EuCA_ctg_018397_212:0.151309843987[&support=100.0][&length_mean=0.137527082442,length_median=0.128930198204,length_sd=0.0630816305463,length_hpd95={0.0194781366998,0.249239346218},length_quant_5_95={0.0430624229733,0.24581160775},length_range={0.0194781366998,0.316725949262}],EuGR_scf_5_238235:1.04733278176e-06[&support=100.0][&length_mean=0.0122646687704,length_median=1.04733278176e-06,length_sd=0.0240621712534,length_hpd95={1.04733278176e-06,0.0672706836036},length_quant_5_95={1.04733278176e-06,0.0530626115155},length_range={1.04733278176e-06,0.150051446893}])90:0.124479182501[&support=90.0][&length_mean=0.119116937486,length_median=0.104150656922,length_sd=0.0598507145215,length_hpd95={0.018977615458,0.239568112482},length_quant_5_95={0.0475565761165,0.239362215481},length_range={1.04733278176e-06,0.27919805841}],EuGR_scf_5_238225:0.193945755872[&support=100.0][&length_mean=0.219068114157,length_median=0.211049236039,length_sd=0.104381007376,length_hpd95={1.04733278176e-06,0.395736407471},length_quant_5_95={0.0286782169571,0.385935560276},length_range={1.04733278176e-06,0.553824455265}])49:0.0467099686553[&support=49.0][&length_mean=0.0498901400695,length_median=0.0417382231379,length_sd=0.0432487316781,length_hpd95={1.04733278176e-06,0.151123289717},length_quant_5_95={1.04733278176e-06,0.149831583599},length_range={1.04733278176e-06,0.189708467875}],((EuGR_scf_5_333963:1.04733278176e-06[&support=100.0][&length_mean=1.04733278176e-06,length_median=1.04733278176e-06,length_sd=5.35924892564e-14,length_hpd95={1.04733278176e-06,1.04733278176e-06},length_quant_5_95={1.04733278176e-06,1.04733278176e-0
[truncated: 75,315 more chars]
