# Supplementary material for: Diversification of the C-TERMINALLY ENCODED PEPTIDE (CEP) gene family in angiosperms, and evolution of plant-family specific CEP genes
Source: BMC Genomics. 2014 Oct 6;15(1):870. doi: 10.1186/1471-2164-15-870 (PMC4197245; doi:10.1186/1471-2164-15-870)
Supplement: Supplementary file 5 — Additional file 5: Viewable with FigTree [ http://tree.bio.ed.ac.uk/software/figtree/ ]. CEP gene tree generated using nucleotide sequences, with bootstrap support values. (ZIP 144 KB) [file 12864_2014_6540_MOESM5_ESM.zip › 1915133314134003_MOESM5_ESM.nex]

#NEXUS

[ SumTrees Version 3.3.1 (May 05 2011) by Jeet Sukumaran and Mark T. Holder. ]
[ Using DendroPy Version 3.12.0 by Jeet Sukumaran and Mark T. Holder. ]
[ Running under Python 2.7.6 (default, Mar 22 2014, 22:59:56) (GCC 4.8.2) on linux2. ]
[ Executed on prometheus by huw@prometheus. ]
[ Basis of split support: ]
[   - '/home/huw/Documents/cep_rsd/ml_trees/ExaML_result.nt-ex-0' ]
[   - '/home/huw/Documents/cep_rsd/ml_trees/ExaML_result.nt-ex-1' ]
[   - '/home/huw/Documents/cep_rsd/ml_trees/ExaML_result.nt-ex-10' ]
[   - '/home/huw/Documents/cep_rsd/ml_trees/ExaML_result.nt-ex-11' ]
[   - '/home/huw/Documents/cep_rsd/ml_trees/ExaML_result.nt-ex-12' ]
[   - '/home/huw/Documents/cep_rsd/ml_trees/ExaML_result.nt-ex-13' ]
[   - '/home/huw/Documents/cep_rsd/ml_trees/ExaML_result.nt-ex-14' ]
[   - '/home/huw/Documents/cep_rsd/ml_trees/ExaML_result.nt-ex-15' ]
[   - '/home/huw/Documents/cep_rsd/ml_trees/ExaML_result.nt-ex-16' ]
[   - '/home/huw/Documents/cep_rsd/ml_trees/ExaML_result.nt-ex-17' ]
[   - '/home/huw/Documents/cep_rsd/ml_trees/ExaML_result.nt-ex-18' ]
[   - '/home/huw/Documents/cep_rsd/ml_trees/ExaML_result.nt-ex-19' ]
[   - '/home/huw/Documents/cep_rsd/ml_trees/ExaML_result.nt-ex-2' ]
[   - '/home/huw/Documents/cep_rsd/ml_trees/ExaML_result.nt-ex-20' ]
[   - '/home/huw/Documents/cep_rsd/ml_trees/ExaML_result.nt-ex-21' ]
[   - '/home/huw/Documents/cep_rsd/ml_trees/ExaML_result.nt-ex-22' ]
[   - '/home/huw/Documents/cep_rsd/ml_trees/ExaML_result.nt-ex-23' ]
[   - '/home/huw/Documents/cep_rsd/ml_trees/ExaML_result.nt-ex-24' ]
[   - '/home/huw/Documents/cep_rsd/ml_trees/ExaML_result.nt-ex-25' ]
[   - '/home/huw/Documents/cep_rsd/ml_trees/ExaML_result.nt-ex-26' ]
[   - '/home/huw/Documents/cep_rsd/ml_trees/ExaML_result.nt-ex-27' ]
[   - '/home/huw/Documents/cep_rsd/ml_trees/ExaML_result.nt-ex-28' ]
[   - '/home/huw/Documents/cep_rsd/ml_trees/ExaML_result.nt-ex-29' ]
[   - '/home/huw/Documents/cep_rsd/ml_trees/ExaML_result.nt-ex-3' ]
[   - '/home/huw/Documents/cep_rsd/ml_trees/ExaML_result.nt-ex-30' ]
[   - '/home/huw/Documents/cep_rsd/ml_trees/ExaML_result.nt-ex-31' ]
[   - '/home/huw/Documents/cep_rsd/ml_trees/ExaML_result.nt-ex-32' ]
[   - '/home/huw/Documents/cep_rsd/ml_trees/ExaML_result.nt-ex-33' ]
[   - '/home/huw/Documents/cep_rsd/ml_trees/ExaML_result.nt-ex-34' ]
[   - '/home/huw/Documents/cep_rsd/ml_trees/ExaML_result.nt-ex-35' ]
[   - '/home/huw/Documents/cep_rsd/ml_trees/ExaML_result.nt-ex-36' ]
[   - '/home/huw/Documents/cep_rsd/ml_trees/ExaML_result.nt-ex-37' ]
[   - '/home/huw/Documents/cep_rsd/ml_trees/ExaML_result.nt-ex-38' ]
[   - '/home/huw/Documents/cep_rsd/ml_trees/ExaML_result.nt-ex-39' ]
[   - '/home/huw/Documents/cep_rsd/ml_trees/ExaML_result.nt-ex-4' ]
[   - '/home/huw/Documents/cep_rsd/ml_trees/ExaML_result.nt-ex-40' ]
[   - '/home/huw/Documents/cep_rsd/ml_trees/ExaML_result.nt-ex-41' ]
[   - '/home/huw/Documents/cep_rsd/ml_trees/ExaML_result.nt-ex-42' ]
[   - '/home/huw/Documents/cep_rsd/ml_trees/ExaML_result.nt-ex-43' ]
[   - '/home/huw/Documents/cep_rsd/ml_trees/ExaML_result.nt-ex-44' ]
[   - '/home/huw/Documents/cep_rsd/ml_trees/ExaML_result.nt-ex-45' ]
[   - '/home/huw/Documents/cep_rsd/ml_trees/ExaML_result.nt-ex-46' ]
[   - '/home/huw/Documents/cep_rsd/ml_trees/ExaML_result.nt-ex-47' ]
[   - '/home/huw/Documents/cep_rsd/ml_trees/ExaML_result.nt-ex-48' ]
[   - '/home/huw/Documents/cep_rsd/ml_trees/ExaML_result.nt-ex-49' ]
[   - '/home/huw/Documents/cep_rsd/ml_trees/ExaML_result.nt-ex-5' ]
[   - '/home/huw/Documents/cep_rsd/ml_trees/ExaML_result.nt-ex-50' ]
[   - '/home/huw/Documents/cep_rsd/ml_trees/ExaML_result.nt-ex-51' ]
[   - '/home/huw/Documents/cep_rsd/ml_trees/ExaML_result.nt-ex-52' ]
[   - '/home/huw/Documents/cep_rsd/ml_trees/ExaML_result.nt-ex-53' ]
[   - '/home/huw/Documents/cep_rsd/ml_trees/ExaML_result.nt-ex-54' ]
[   - '/home/huw/Documents/cep_rsd/ml_trees/ExaML_result.nt-ex-55' ]
[   - '/home/huw/Documents/cep_rsd/ml_trees/ExaML_result.nt-ex-56' ]
[   - '/home/huw/Documents/cep_rsd/ml_trees/ExaML_result.nt-ex-57' ]
[   - '/home/huw/Documents/cep_rsd/ml_trees/ExaML_result.nt-ex-58' ]
[   - '/home/huw/Documents/cep_rsd/ml_trees/ExaML_result.nt-ex-59' ]
[   - '/home/huw/Documents/cep_rsd/ml_trees/ExaML_result.nt-ex-6' ]
[   - '/home/huw/Documents/cep_rsd/ml_trees/ExaML_result.nt-ex-60' ]
[   - '/home/huw/Documents/cep_rsd/ml_trees/ExaML_result.nt-ex-61' ]
[   - '/home/huw/Documents/cep_rsd/ml_trees/ExaML_result.nt-ex-62' ]
[   - '/home/huw/Documents/cep_rsd/ml_trees/ExaML_result.nt-ex-63' ]
[   - '/home/huw/Documents/cep_rsd/ml_trees/ExaML_result.nt-ex-64' ]
[   - '/home/huw/Documents/cep_rsd/ml_trees/ExaML_result.nt-ex-65' ]
[   - '/home/huw/Documents/cep_rsd/ml_trees/ExaML_result.nt-ex-66' ]
[   - '/home/huw/Documents/cep_rsd/ml_trees/ExaML_result.nt-ex-67' ]
[   - '/home/huw/Documents/cep_rsd/ml_trees/ExaML_result.nt-ex-68' ]
[   - '/home/huw/Documents/cep_rsd/ml_trees/ExaML_result.nt-ex-69' ]
[   - '/home/huw/Documents/cep_rsd/ml_trees/ExaML_result.nt-ex-7' ]
[   - '/home/huw/Documents/cep_rsd/ml_trees/ExaML_result.nt-ex-70' ]
[   - '/home/huw/Documents/cep_rsd/ml_trees/ExaML_result.nt-ex-71' ]
[   - '/home/huw/Documents/cep_rsd/ml_trees/ExaML_result.nt-ex-72' ]
[   - '/home/huw/Documents/cep_rsd/ml_trees/ExaML_result.nt-ex-73' ]
[   - '/home/huw/Documents/cep_rsd/ml_trees/ExaML_result.nt-ex-74' ]
[   - '/home/huw/Documents/cep_rsd/ml_trees/ExaML_result.nt-ex-75' ]
[   - '/home/huw/Documents/cep_rsd/ml_trees/ExaML_result.nt-ex-76' ]
[   - '/home/huw/Documents/cep_rsd/ml_trees/ExaML_result.nt-ex-77' ]
[   - '/home/huw/Documents/cep_rsd/ml_trees/ExaML_result.nt-ex-78' ]
[   - '/home/huw/Documents/cep_rsd/ml_trees/ExaML_result.nt-ex-79' ]
[   - '/home/huw/Documents/cep_rsd/ml_trees/ExaML_result.nt-ex-8' ]
[   - '/home/huw/Documents/cep_rsd/ml_trees/ExaML_result.nt-ex-80' ]
[   - '/home/huw/Documents/cep_rsd/ml_trees/ExaML_result.nt-ex-81' ]
[   - '/home/huw/Documents/cep_rsd/ml_trees/ExaML_result.nt-ex-82' ]
[   - '/home/huw/Documents/cep_rsd/ml_trees/ExaML_result.nt-ex-83' ]
[   - '/home/huw/Documents/cep_rsd/ml_trees/ExaML_result.nt-ex-84' ]
[   - '/home/huw/Documents/cep_rsd/ml_trees/ExaML_result.nt-ex-85' ]
[   - '/home/huw/Documents/cep_rsd/ml_trees/ExaML_result.nt-ex-86' ]
[   - '/home/huw/Documents/cep_rsd/ml_trees/ExaML_result.nt-ex-87' ]
[   - '/home/huw/Documents/cep_rsd/ml_trees/ExaML_result.nt-ex-88' ]
[   - '/home/huw/Documents/cep_rsd/ml_trees/ExaML_result.nt-ex-89' ]
[   - '/home/huw/Documents/cep_rsd/ml_trees/ExaML_result.nt-ex-9' ]
[   - '/home/huw/Documents/cep_rsd/ml_trees/ExaML_result.nt-ex-90' ]
[   - '/home/huw/Documents/cep_rsd/ml_trees/ExaML_result.nt-ex-91' ]
[   - '/home/huw/Documents/cep_rsd/ml_trees/ExaML_result.nt-ex-92' ]
[   - '/home/huw/Documents/cep_rsd/ml_trees/ExaML_result.nt-ex-93' ]
[   - '/home/huw/Documents/cep_rsd/ml_trees/ExaML_result.nt-ex-94' ]
[   - '/home/huw/Documents/cep_rsd/ml_trees/ExaML_result.nt-ex-95' ]
[   - '/home/huw/Documents/cep_rsd/ml_trees/ExaML_result.nt-ex-96' ]
[   - '/home/huw/Documents/cep_rsd/ml_trees/ExaML_result.nt-ex-97' ]
[   - '/home/huw/Documents/cep_rsd/ml_trees/ExaML_result.nt-ex-98' ]
[   - '/home/huw/Documents/cep_rsd/ml_trees/ExaML_result.nt-ex-99' ]
[ Began at: 2014-04-16 10:18:59.868377. ]
[ Ended at: 2014-04-16 10:19:13.323459. ]
[ Run time: 0 hour(s), 00 minute(s), 13.455082 second(s). ]
[ 100 trees considered in total for split support assessment. ]
[ Tree rooting as given by tree statement (defaults to unrooted). ]
[ Trees treated as unweighted. ]
[ 877 unique taxa across all trees. ]
[ 12731 unique splits out of 175200 total splits counted. ]
[ 11853 unique non-trivial splits out of 87400 total non-trivial splits counted. ]
[ Split support mapped to trees in: ]
[   - '/home/huw/Documents/cep_rsd/ExaML_result.nt-ex-100' (1 trees) ]
[ Percentage of support for each split indicated by node labels and node metadata. ]
[ Not setting edge lengths on output tree(s). ]


BEGIN TAXA;

    DIMENSIONS NTAX=877;
    TAXLABELS
        PhVU_chr_01_290172 
        ElGU_chr_11_150068 
        ElOL_scf_00542_907 
        PhDA_scf_000143_2896 
        GlMA_chr_14_273581 
        GlMA_chr_03_19720 
        GlMA_chr_17_113157 
        ArDU_chr_08_250174 
        ArIP_chr_07_426831 
        CaSA.Fi_ctg_14326822_1 
        MoNO_scf_7113_6 
        MoNO_scf_467_1582 
        EuCA_ctg_045219_150 
        EuGR_scf_9_63945 
        EuCA_ctg_049989_43 
        EuGR_scf_9_63505 
        EuGR_scf_6_193279 
        EuCA_ctg_034442_93 
        EuGR_scf_8_418581 
        EuCA_ctg_023562_269 
        EuGR_scf_8_418753 
        EuCA_ctg_001783_193 
        EuCA_ctg_001863_24 
        EuCA_ctg_001783_232 
        EuGR_scf_8_144238 
        EuGR_scf_8_143712 
        EuCA_ctg_011137_153 
        EuCA_ctg_007672_9 
        EuCA_ctg_023562_184 
        EuGR_scf_8_418665 
        EuGR_scf_8_418858 
        EuCA_ctg_051094_155 
        EuGR_scf_8_418948 
        EuCA_ctg_023562_313 
        EuGR_scf_8_418792 
        FrEX_scf_3405_191 
        FrEX_scf_5019_23 
        FrEX_scf_2186_496 
        FrEX_scf_233_540 
        SeIN_lg_15_9787 
        MiGU_scf_8_8701 
        GoRA_chr_03_227308 
        GoRA_chr_03_4174 
        GoRA_chr_03_227254 
        GoRA_chr_03_227185 
        GoRA_chr_03_227119 
        GoRA_chr_03_227048 
        GoRA_chr_03_227050 
        ThCA.Ma_chr_1_202475 
        ThCA.Cr_chr_00_28530 
        GoRA_chr_07_301853 
        CuSA_chr_2_34874 
        CuME_chr_11_2084 
        CiLA_chr_2_56957 
        MeTR_scf_ac233112.6_181 
        CaCA_lg_10_34380 
        GlMA_chr_17_184876 
        GlMA_chr_17_184560 
        PhVU_chr_03_128057 
        ViAN_scf_14509_28 
        CaCA_scf_133302_222 
        CiAR.Ka_chr_7_27979 
        MeTR_ctg_59554_7 
        GlMA_chr_17_184446 
        ViAN_scf_14509_12 
        PhVU_chr_03_128036 
        PhVU_chr_03_128027 
        GlMA_chr_17_184482 
        CaCA_scf_133302_184 
        GlMA_chr_05_53925 
        LuAN_scf_14424_14 
        LuAN_scf_76000_49 
        LuAN_scf_13705_12 
        LuAN_scf_68177_1_18 
        GlMA_chr_11_11233 
        GlMA_chr_01_174694 
        CaCA_lg_06_45369 
        ArDU_chr_01_322 
        MeTR_scf_ac233112.6_159 
        CiAR.Ka_chr_7_28005 
        AzIN_scf_17876_1_26 
        AzIN_scf_18451_1_5 
        AzIN_scf_2043_2_19 
        BeNA_scf_14434_160 
        CiSI_scf_00006_4959 
        CiCL_scf_7_106263 
        PrPE_scf_7_52252 
        PrMU_chr_8_31248 
        PyCO_scf_03185_22 
        PyBR_scf_520.0_2943 
        MaDO_chr_15_179591 
        PyBR_scf_4.0_9791 
        PyCO_scf_00016_3634 
        MaDO_chr_2_149034 
        FrNI_ctg_04327039.1_4 
        FrVE_lg_6_109503 
        FrNU_scf_00078196.1_34 
        RiCO_ctg_29676_57 
        MaES_chr_xviii_47380 
        HeBR_scf_155851_157 
        MaES_chr_viii_36047 
        HeBR_scf_243691_91 
        PoTR_chr_05_109193 
        PoEU_scf_623.1_696 
        PoEU_scf_354.1_893 
        PoTR_chr_07_72674 
        PoTR_chr_07_72858 
        PoEU_scf_234.1_203 
        EuCA_ctg_031336_177 
        EuCA_ctg_055172_400 
        EuGR_scf_9_63899 
        EuCA_ctg_025488_47 
        EuGR_scf_6_193234 
        EuGR_scf_9_63713 
        EuGR_scf_6_193261 
        EuCA_ctg_004830_158 
        EuGR_scf_6_193586 
        EuCA_ctg_025488_37 
        EuGR_scf_9_63890 
        EuGR_scf_9_63568 
        EuGR_scf_6_193319 
        NiBE_scf_465_3928 
        NiSY_scf_25424_227 
        NiTO_scf_31316_86 
        SoTU_chr_02_126880 
        CaAN_chr_02_413985 
        CaCH_scf_102917_242 
        SoPI_ctg_6742575_3 
        SoTU_chr_03_20601 
        NiSY_scf_35720_248 
        NiBE_scf_1697_919 
        NiTO_scf_3364_1326 
        BrRA_chr_08_110158 
        EuSA_scf_7_63503 
        CaRU_scf_1_50368 
        'ScPA chr 1-2 6237' 
        SiIR_scf_24_20762 
        AeAR_scf_2092_3 
        ArLY_scf_1_64585 
        ArTH_chr_1_53133 
        LeAL_scf_17_1975 
        TaHA_scf_12_14888 
        NiBE_scf_2240_2140 
        NiBE_scf_465_3946 
        CaAN_chr_02_414002 
        CaCH_scf_102917_258 
        NiSY_scf_25424_251 
        NiTO_scf_15877_6 
        NiSY_scf_32511_111 
        NiBE_scf_606_2307 
        KaFE_scf_1360502_67 
        KaFE_scf_1368498_122 
        BeVU_chr_6.sca003_7722 
        SpOL_scf_25714_134 
        DiCA_scf_234_252 
        DiCA_scf_234_274 
        MiGU_scf_8_8694 
        FrEX_scf_14360_8 
        FrEX_scf_8460_10 
        FrEX_scf_20018_3 
        SeIN_lg_15_9726 
        JaCU_scf_12633_34 
        RiCO_ctg_29676_38 
        MaES_chr_xviii_47367 
        HeBR_scf_155851_143 
        HeBR_scf_155851_99 
        HeBR_scf_155851_130 
        MaES_chr_viii_35996 
        PoEU_scf_354.1_775 
        PoTR_chr_05_109127 
        PoTR_chr_07_72718 
        PoTR_chr_07_72626 
        PoEU_scf_234.1_139 
        CiCL_scf_7_106244 
        CiSI_scf_00006_4933 
        AzIN_scf_2043_2_3 
        AzIN_scf_2708_2_45 
        AzIN_scf_2708_1_18 
        AzIN_scf_8125_2_25 
        AzIN_scf_2708_1_30 
        AzIN_scf_2708_2_71 
        ThCA.Ma_chr_1_202461 
        ThCA.Cr_chr_01_161924 
        GoRA_chr_08_258111 
        GoRA_chr_03_227090 
        EuGR_scf_6_192772 
        GoRA_chr_03_227124 
        GoRA_chr_03_227227 
        GoRA_chr_03_227128 
        ThCA.Ma_chr_1_202452 
        ThCA.Cr_chr_01_161913 
        LiUS_scf_2416_569 
        LiUS_scf_1249_1817 
        GlMA_chr_17_184765 
        PhVU_chr_03_153596 
        CaCA_scf_133302_238 
        CiAR.Ka_chr_7_28012 
        MeTR_scf_ac233112.6_165 
        CiAR.Ka_chr_7_27960 
        MeTR_ctg_74316_18 
        CaCA_scf_127737_1130 
        ArIP_chr_01_784210 
        ArDU_chr_01_262 
        LuAN_scf_76092_44 
        LuAN_scf_92387_1_2 
        CaCA_lg_06_45335 
        PhVU_chr_02_5513 
        GlMA_chr_11_11219 
        GlMA_chr_01_174682 
        TaHA_scf_3_40844 
        EuSA_scf_15_6258 
        LeAL_scf_12_1242 
        ArTH_chr_2_30548 
        ArLY_scf_4_5687 
        'ScPA chr 4-2 312' 
        SiIR_scf_29_6036 
        BrRA_chr_09_128063 
        BrRA_chr_04_29832 
        CaRU_scf_4_3227 
        ArIP_chr_05_24658 
        ArDU_chr_05_21700 
        BrRA_chr_07_114992 
        'ScPA chr 2-4 32057' 
        BrRA_chr_02_76900 
        AeAR_scf_8_9481 
        EuSA_scf_6_1153 
        CaRU_scf_8_42165 
        LeAL_scf_72_10060 
        TaHA_scf_33_10698 
        ArLY_scf_8_63492 
        ArTH_chr_5_82442 
        SiIR_scf_8_11134 
        CaSA.PK_scf_43257_7 
        CaSA.Fi_ctg_14469617_5 
        CuSA_chr_6_94274 
        CuME_chr_08_112716 
        CiLA_chr_1_108332 
        BeNA_scf_14434_133 
        BeNA_scf_29328_15 
        BeNA_scf_16996_34 
        FrII_scf_00001632.1_18 
        FrVE_lg_6_109489 
        FrNU_scf_00078196.1_20 
        FrNI_scf_00104625.1_5 
        PrPE_scf_7_52240 
        PyBR_scf_4.0_9723 
        PyCO_scf_19577_8 
        PyBR_scf_520.0_2920 
        PyBR_scf_197.0_2325 
        MaDO_chr_15_179568 
        MoNO_scf_123_420 
        AzIN_scf_2043_2_22 
        PiAB_ctg_74949_29 
        PiTA_scf_902240_148 
        AbSI_ctg_3001120_5 
        MiGU_scf_8_8739 
        SpOL_scf_33414_32 
        BeVU_chr_6.sca003_7802 
        EuGR_scf_5_240944 
        EuGR_scf_5_144942 
        EuCA_ctg_018397_20 
        EuGR_scf_5_238225 
        EuGR_scf_5_238235 
        EuCA_ctg_018397_212 
        EuGR_scf_5_333963 
        EuCA_ctg_010936_1 
        EuCA_ctg_023070_58 
        EuGR_scf_5_238372 
        EuGR_scf_5_333937 
        EuCA_scf_629621_2 
        EuGR_scf_5_333720 
        AmTR_scf_00157_241 
        AmTR_scf_00157_302 
        AmTR_scf_00270_119 
        AmTR_scf_00676_17 
        AmTR_scf_00240_313 
        AmTR_scf_00270_48 
        AmTR_scf_00240_74 
        NiSY_scf_12155_205 
        NiBE_scf_769_350 
        AqCO_scf_15_2726 
        CaPA_ctg_55_3031 
        CiLA_chr_5_104585 
        LaSI_ctg_347625_2 
        CuME_chr_07_6955 
        CuSA_chr_4_70129 
        EnVE_scf_22030_78542_116 
        EnVE_ctg_22030_27790_1_28 
        MuBA_chr_9_55857 
        MuAC_chr_9_62965 
        MuAC_chr_1_141422 
        MuBA_chr_1_126682 
        PiGL_ctg_167910995_40_6 
        PiAB_ctg_18434_18 
        PiGL_ctg_168012670_1_14 
        PiGL_ctg_168009378_8_28 
        PiGL_ctg_168152959_3_5 
        PiGL_ctg_165564112_0_3 
        PiAB_ctg_433845_9 
        PiGL_ctg_165043132_0_3 
        PiTA_scf_t3921_3572 
        PiTA_scf_901296_275 
        PiTA_scf_789033_82 
        PiTA_scf_880179.2_309 
        PiTA_scf_185885_469 
        PiTA_scf_t8959_80 
        PiTA_scf_274065_340 
        PiTA_scf_t3921_878 
        PiTA_ctg_30790360_8 
        PiTA_scf_365587_807 
        PiTA_ctg_32464818_318 
        PiTA_scf_370214_14 
        PiTA_scf_44548_262 
        PiTA_scf_769235.2_28 
        PiTA_scf_t2391_529 
        PiTA_scf_645052_44 
        PiTA_scf_889979.2_160 
        PiTA_scf_t5839_2326 
        PiTA_scf_764609.2_440 
        PiTA_scf_893549.1_72 
        PiTA_ctg_32558370_921 
        PiTA_scf_t7716_19726 
        PiTA_scf_t7716_19745 
        AbSI_ctg_3356250_5 
        PiGL_ctg_162771921_0_12 
        PiAB_ctg_18434_210 
        PiGL_ctg_167815528_5_4 
        PiAB_ctg_3289_442 
        PiTA_scf_881528_51 
        PiSY_ctg_10265915_4 
        PiGL_ctg_167936109_6_41 
        PiAB_ctg_490634_20 
        PiAB_ctg_9991140_55 
        PiGL_ctg_167670474_0_12 
        PiGL_ctg_164078179_0_4 
        PiGL_ctg_30784271_0_25 
        PiTA_scf_306645_59 
        PiSY_ctg_6288925_3 
        PiTA_scf_888115_424 
        PiTA_scf_585603_36 
        PiTA_scf_184314_493 
        EuGR_scf_8_418547 
        EuCA_ctg_052267_53 
        EuGR_scf_8_418605 
        CaPA_ctg_1124_137 
        CaPA_ctg_64_5934 
        MuAC_chr_7_138912 
        MuBA_chr_7_123907 
        PhDA_scf_001357_165 
        ElOL_scf_00733_1061 
        PhDA_scf_001357_177 
        PhDA_scf_000134_4732 
        ElGU_chr_15_77587 
        ElGU_chr_15_38349 
        ElOL_scf_00904_643 
        ElGU_chr_15_38527 
        PhDA_scf_000017_10633 
        ElGU_chr_7_48393 
        PhDA_scf_000109_280 
        ElOL_scf_00187_4136 
        ElGU_chr_3_71946 
        MuBA_chr_3_168239 
        MuAC_chr_3_185713 
        EnVE_ctg_22030_4646726_1_11 
        MuAC_chr_1_53460 
        MuBA_chr_1_49638 
        MuBA_chr_un_random_228501 
        MuAC_chr_un_random_176676 
        MuBA_chr_6_22482 
        MuAC_chr_6_24028 
        OrBR_chr_3_48668 
        OrSA.In_chr_03_68043 
        OrSA.Ja_chr_03_64155 
        BrDI_chr_1_402157 
        PhHE_scf_01004822_313 
        SoBI_chr_01_340955 
        PaHA_scf_147_2812 
        PaVI_chr_09b_67384 
        PaVI_ctg_85087_29 
        SeIT_chr_9_300311 
        SeIT_chr_9_300280 
        SeIT_chr_9_300249 
        SoBI_chr_01_340810 
        SoBI_chr_01_340892 
        PaHA_scf_147_2797 
        PaVI_chr_09a_177585 
        PaVI_chr_09b_67367 
        BrDI_chr_1_402044 
        PhHE_scf_01002760_234 
        OrSA.In_chr_03_67955 
        OrSA.Ja_chr_03_64050 
        OrBR_chr_3_48638 
        SeIT_chr_9_170607 
        SoBI_chr_01_202134 
        PhHE_scf_01003396_771 
        OrSA.Ja_chr_03_226607 
        OrSA.In_chr_03_245043 
        OrBR_chr_3_153092 
        BrDI_chr_1_269090 
        CaSA.PK_scf_47871_7 
        ArDU_chr_01_22525 
        DiCA_scf_82_1375 
        DiCA_scf_6523_40 
        DiCA_scf_6587_48 
        DiCA_scf_1239_8 
        DiCA_scf_1661_256 
        SpOL_scf_24951_60 
        SpOL_scf_21396_72 
        SpOL_scf_24951_21 
        BeVU_chr_5.sca002_29411 
        LiUS_scf_488_1504 
        LiUS_scf_66_415 
        LiUS_scf_464_9241 
        LiUS_scf_464_9234 
        GnGN_ctg_139619_2 
        SeIN_lg_15_9821 
        MoNO_scf_256_2508 
        CaSA.PK_scf_63384_15 
        CaSA.Fi_ctg_14483977_3 
        NeNU_scf_00045_24649 
        NeNU_scf_00096_5431 
        NiBE_scf_1510_2572 
        SoTU_chr_12_140322 
        SoLY_chr_12_152273 
        SoPI_ctg_6592119_8 
        CaAN_chr_12_556914 
        CaCH_scf_179831_16 
        NiTO_scf_22023_508 
        NiSY_scf_3607_327 
        SoTU_chr_08_156316 
        SoPI_ctg_5086539_16 
        NiSY_scf_28833_905 
        NiBE_scf_5078_118 
        NiTO_scf_9645_1400 
        NiBE_scf_58_1749 
        CaCH_scf_166197_23 
        CaAN_chr_07_708661 
        NiBE_scf_118_3224 
        NiTO_scf_16588_177 
        NiSY_scf_26250_274 
        CiLA_chr_11_92040 
        LaSI_ctg_303226_5 
        CuSA_chr_4_27432 
        CuME_chr_07_17885 
        AqCO_scf_63_6175 
        ViVI_chr_2_50414 
        MiGU_scf_5_94256 
        SeIN_lg_1_108320 
        SeIN_lg_1_108355 
        TaHA_scf_21_4981 
        ArLY_scf_4_85025 
        ArTH_chr_2_76174 
        CaRU_scf_4_63114 
        EuSA_scf_10_49408 
        BrRA_chr_05_14020 
        BrRA_chr_04_64576 
        BrRA_chr_03_161871 
        'ScPA chr 4-6 41886' 
        SiIR_scf_1042_47125 
        LeAL_scf_26_8556 
        LeAL_scf_38_774 
        AeAR_scf_9_3455 
        CaRU_scf_1_36405 
        ArTH_chr_1_36231 
        BrRA_chr_08_95395 
        'ScPA chr 1-1 34613' 
        EuSA_scf_5_91709 
        EuSA_scf_5_91806 
        EuSA_scf_5_91852 
        SiIR_scf_43_14573 
        TaHA_scf_2_25572 
        GoRA_chr_04_120962 
        ThCA.Cr_chr_03_68864 
        ArIP_chr_05_897879 
        ArDU_chr_05_606935 
        CiAR.Ka_chr_7_183045 
        MeTR_chr_8_74208 
        GlMA_chr_16_156497 
        ViAN_ctg_11418_0_91 
        GlMA_chr_16_157295 
        CaCA_scf_132880_33 
        GlMA_chr_16_157456 
        PhVU_chr_03_136183 
        ViAN_scf_11539_37 
        MeTR_chr_5_33061 
        MeTR_chr_5_33063 
        CiAR.De_lg_3_44114 
        MeTR_chr_5_197996 
        GlMA_chr_09_118964 
        GlMA_chr_01_142070 
        LoJA_chr_2_54742 
        CaCA_lg_11_231024 
        PhVU_chr_02_189930 
        LuAN_scf_51909_121 
        LuAN_scf_35677_71 
        LuAN_scf_79499_72 
        RiCO_ctg_29827_2918 
        MaES_scf_01179_505 
        JaCU_scf_14397_13 
        HeBR_scf_114295_32 
        MaES_chr_xii_50581 
        HeBR_scf_420305_30 
        PoEU_scf_14.1_5334 
        PoTR_scf_376_64 
        FrEX_scf_3403_77 
        FrEX_scf_2486_721 
        AzIN_scf_23221_3_16 
        CiSI_scf_00028_3838 
        FrNU_scf_00014410.1_5 
        FrVE_lg_5_134785 
        FrII_scf_00065470.1_27 
        FrNI_scf_00040543.1_3 
        PrMU_chr_7_107295 
        PrPE_scf_5_119216 
        PyBR_scf_136.0_4568 
        PyCO_scf_00343_1191 
        EuGR_scf_4_135215 
        EuCA_ctg_011241_14 
        KaFE_scf_1366140_229 
        KaFE_scf_1373279_129 
        BeNA_scf_7799_40 
        BeNA_scf_47625_4 
        FrEX_scf_1891_617 
        FrEX_scf_7878_96 
        NeNU_scf_00003_56239 
        FrEX_scf_2682_616 
        DiCA_scf_477_135 
        DiCA_scf_204_432 
        KaFE_scf_1368498_168 
        UtGI_scf_00238_177 
        AmTR_scf_00157_308 
        AmTR_scf_00157_397 
        AmTR_scf_00157_136 
        AmTR_scf_00157_6341 
        AmTR_scf_00157_6321 
        SeIN_lg_3_62711 
        MiGU_scf_14_91504 
        OrBR_chr_7_105103 
        AeTA_scf_31116_316 
        TrUR_scf_73978_126 
        HoVU_ctg_96118_25 
        OrSA.Ja_chr_08_91083 
        OrSA.In_chr_08_97569 
        PhHE_scf_01000559_4478 
        PhHE_scf_01007655_65 
        SeIT_chr_6_126145 
        ZeMA_chr_1_871253 
        SoBI_chr_07_206797 
        PaHA_scf_10_16779 
        PaVI_ctg_05592_97 
        PaVI_ctg_173587_8 
        PaVI_ctg_356223_8 
        BrDI_chr_3_355044 
        PhHE_scf_01001027_375 
        BrDI_chr_4_169807 
        OrBR_chr_9_30468 
        OrSA.In_chr_09_64645 
        OrSA.Ja_chr_09_68574 
        AeTA_scf_3881_517 
        TrUR_scf_38417_104 
        HoVU_ctg_144873_28 
        HoVU_ctg_1982316_28 
        AeTA_scf_55155_109 
        PaHA_scf_45_6570 
        PaVI_chr_02b_133813 
        PaVI_chr_02a_355897 
        SeIT_chr_2_133410 
        SoBI_chr_02_233223 
        ZeMA_chr_7_545502 
        ZeMA_chr_2_813531 
        SeIT_chr_2_133426 
        PaVI_chr_02a_355916 
        PaVI_chr_02b_133822 
        PaHA_scf_45_6582 
        PhHE_scf_01003054_1356 
        JaCU_scf_02121_40 
        TaHA_scf_33_10708 
        TaHA_scf_10_1346 
        LeAL_scf_72_10083 
        ArLY_scf_8_63500 
        CaRU_scf_8_42175 
        CaRU_scf_8_42174 
        ArTH_chr_5_82449 
        BrRA_chr_09_208495 
        'ScPA chr 2-4 32069' 
        BrRA_chr_07_115013 
        SiIR_scf_8_11146 
        EuSA_scf_6_1164 
        AeAR_scf_13_713 
        BrRA_chr_04_76968 
        BrRA_chr_04_76977 
        BrRA_chr_01_110059 
        BrRA_chr_09_146618 
        SiIR_scf_20_535 
        'ScPA chr 5-1 14490' 
        EuSA_scf_16_7797 
        LeAL_scf_217_537 
        ArLY_scf_5_79011 
        ArTH_chr_3_89083 
        CaRU_scf_5_58226 
        ArLY_scf_8_33647 
        ArLY_scf_2_10720 
        ArTH_chr_1_42237 
        ArTH_chr_1_118662 
        PoEU_scf_34.1_3572 
        PoTR_chr_01_83162 
        BeVU_chr_6.sca003_7843 
        SpOL_scf_33414_69 
        AqCO_scf_15_2747 
        CaSA.Fi_ctg_5361018_3 
        AqCO_scf_15_2715 
        AeAR_scf_22_2 
        TaHA_scf_3_40860 
        LeAL_scf_12_1266 
        ArLY_scf_4_5700 
        CaRU_scf_4_3263 
        ArTH_chr_2_30559 
        SiIR_scf_29_6054 
        EuSA_scf_15_6297 
        'ScPA chr 4-2 333' 
        NeNU_scf_00003_56181 
        NeNU_scf_00099_6847 
        CaSA.Fi_ctg_14480433_2 
        NeNU_scf_00099_7938 
        NeNU_scf_00003_13710 
        PoEU_scf_234.1_363 
        PoTR_chr_07_72949 
        GoRA_chr_07_252200 
        GoRA_chr_07_301859 
        ThCA.Cr_chr_01_161958 
        ThCA.Ma_chr_1_202497 
        PyBR_scf_520.0_2966 
        PyBR_scf_197.0_2336 
        PyBR_scf_145.0_80 
        PrMU_chr_8_31271 
        PrPE_scf_7_52280 
        FrVE_lg_6_109525 
        JaCU_scf_07803_17 
        RiCO_ctg_29676_82 
        MaES_chr_viii_75440 
        MaES_chr_xviii_47391 
        SoLY_chr_03_288882 
        SoPI_ctg_870016_5 
        SoTU_chr_03_273390 
        CaAN_chr_02_414050 
        CaCH_scf_110772_34 
        SoLY_chr_02_127699 
        SoTU_chr_02_104011 
        NiBE_scf_465_4629 
        NiBE_scf_2639_1487 
        NiTO_scf_10718_593 
        NiBE_scf_126_2333 
        NiSY_scf_7379_226 
        NiTO_ctg_18607_232 
        MiGU_scf_11_31507 
        FrEX_scf_3900_232 
        SeIN_lg_8_120425 
        SeIN_lg_15_9817 
        FrEX_scf_7878_74 
        CaPA_ctg_55_3048 
        LiUS_scf_2416_608 
        LiUS_scf_1249_1864 
        TaHA_scf_10_9 
        'ScPA chr 2-4 32083' 
        SiIR_scf_8_11167 
        BrRA_chr_07_115039 
        EuSA_scf_6_1181 
        ArTH_chr_5_82456 
        LeAL_scf_30_1513 
        AeAR_scf_8_9495 
        ArLY_scf_8_63513 
        EuCA_ctg_011619_37 
        EuGR_scf_6_70588 
        EuCA_ctg_047439_35 
        EuCA_scf_751148_11 
        EuGR_scf_9_64047 
        EuCA_ctg_050450_46 
        EuCA_ctg_045219_187 
        EuGR_scf_9_64398 
        CuME_chr_08_112760 
        CuSA_chr_6_94315 
        CiLA_chr_1_108400 
        LaSI_ctg_301883_1 
        MoNO_scf_123_489 
        CaCA_lg_06_45397 
        GlMA_chr_01_174721 
        GlMA_chr_11_11263 
        ViAN_ctg_11585_0_37 
        ArDU_chr_05_21732 
        ArIP_chr_05_24681 
        LuAN_scf_80590_1_7 
        LuAN_scf_76092_52 
        MeTR_scf_ac233112.6_695 
        CiAR.Ka_chr_7_28093 
        PhVU_chr_03_128143 
        ViAN_scf_2025_131 
        CaCA_lg_10_34423 
        GlMA_chr_05_55563 
        GlMA_chr_17_185246 
        AzIN_scf_42817_1_25 
        CiCL_scf_7_106293 
        CiSI_scf_00006_4984 
        NeNU_scf_00099_6989 
        AqCO_scf_15_2745 
        AqCO_scf_15_2734 
        AzIN_scf_42817_1_18 
        AzIN_scf_17876_1_33 
        CiSI_scf_00006_4973 
        CiCL_scf_7_106282 
        ThCA.Cr_chr_01_161945 
        GoRA_chr_07_252127 
        GoRA_chr_03_227267 
        EuGR_scf_9_64376 
        EuGR_scf_9_64228 
        EuCA_ctg_045219_166 
        ArIP_chr_05_24674 
        ArDU_chr_05_21712 
        CiAR.Ka_chr_7_28076 
        MeTR_scf_ac233112.6_194 
        CaCA_lg_10_34412 
        PhVU_chr_03_128129 
        ViAN_scf_2025_123 
        GlMA_chr_17_185198 
        GlMA_chr_05_55551 
        LuAN_scf_76000_38 
        LuAN_scf_18977_68 
        MeTR_chr_5_16827 
        CiAR.Ka_chr_8_10022 
        LuAN_scf_65780_36 
        LuAN_scf_13935_13 
        CaCA_lg_06_45387 
        GlMA_chr_11_11247 
        GlMA_chr_01_174715 
        ViAN_ctg_11585_0_25 
        PhVU_chr_02_5535 
        RiCO_ctg_29676_74 
        JaCU_scf_19785_4 
        MaES_chr_xviii_47386 
        MaES_chr_viii_75422 
        HeBR_scf_362425_115 
        PoEU_scf_234.1_307 
        PoTR_chr_07_72919 
        CuME_chr_08_112743 
        CuSA_chr_6_94302 
        LaSI_scf_25684_14 
        CiLA_chr_1_108387 
        MaDO_chr_2_149047 
        PyCO_scf_00016_3652 
        PyBR_scf_4.0_9812 
        PrMU_chr_8_31255 
        PrPE_scf_7_52257 
        FrNI_scf_00052972.1_1 
        FrII_scf_00066163.1_12 
        FrVE_lg_6_109514 
        SiIR_scf_8_11159 
        ArTH_chr_5_82453 
        ArLY_scf_8_63506 
        CaRU_scf_8_42181 
        LeAL_scf_72_10087 
        LeAL_scf_30_1510 
        AeAR_scf_8_9492 
        EuSA_scf_6_1171 
        BrRA_chr_02_76978 
        'ScPA chr 2-4 32077' 
        TaHA_scf_10_4 
        BrRA_chr_07_115031 
        BrRA_chr_09_208498 
        BeNA_scf_16996_46 
        MoNO_scf_123_476 
        NeNU_scf_00003_56217 
        NeNU_scf_00099_7001 
        NeNU_scf_00099_6923 
        FrEX_scf_2186_525 
        MiGU_scf_8_8710 
        SeIN_lg_15_9806 
        CaPA_ctg_55_3035 
        FrEX_scf_5423_91 
        CaAN_chr_02_42595 
        CaCH_scf_44597_8 
        SoLY_chr_02_73564 
        SoTU_chr_02_57145 
        NiTO_scf_28409_188 
        NiSY_scf_1546_797 
        NiBE_scf_465_4465 
        NiTO_scf_15877_27 
        NiBE_scf_7636_341 
        NiSY_scf_161423_75 
        NiBE_scf_606_2401 
        NiBE_scf_126_1778 
        NiTO_scf_3364_1611 
        SeIN_lg_8_120417 
        FrEX_scf_8251_14 
        GoRA_chr_09_302341 
        ThCA.Ma_chr_8_1795 
        ThCA.Cr_chr_08_1531 
        ThCA.Ma_chr_8_1804 
        ThCA.Cr_chr_08_1541 
        GoRA_chr_10_309123 
        GoRA_chr_09_319933 
        GoRA_chr_05_44934 
        PyBR_scf_154.0_460 
        PyCO_scf_33884_6 
        MaDO_chr_15_8403 
        MaDO_chr_15_8414 
        PyBR_scf_154.0_468 
        PyCO_scf_00043_728 
        PrPE_scf_1_122064 
        PrMU_chr_2_241459 
        PyBR_scf_190.0_3108 
        PyCO_scf_00781_604 
        FrNI_ctg_04412679.1_6 
        FrII_scf_00054285.1_8 
        FrNU_scf_00085996.1_9 
        CiSI_scf_00002_6043 
        CiCL_scf_8_84116 
        AzIN_scf_2207_1_23 
        PoTR_chr_14_7933 
        PoEU_scf_2.1_3612 
        RiCO_ctg_30170_4822 
        HeBR_scf_413830_5 
        HeBR_scf_119199_95 
        MaES_chr_x_67218 
        MaES_chr_x_67227 
        JaCU_scf_08269_85 
        PyCO_scf_00781_665 
        PyBR_scf_190.0_3174 
        BeNA_scf_7080_88 
        CaSA.PK_scf_3971_17 
        EuGR_scf_566_96 
        EuCA_ctg_007856_3 
        EuCA_ctg_014037_37 
        EuGR_scf_6_1947 
        EuGR_scf_6_1772 
        EuCA_ctg_023293_14 
        EuCA_ctg_050958_143 
        GoRA_chr_09_43257 
        ThCA.Ma_chr_8_113480 
        PhHE_scf_01000933_232 
        BrDI_chr_1_534811 
        AeTA_scf_7016_496 
        TrUR_scf_69099_94 
        HoVU_ctg_853286_22 
        OrBR_chr_6_74540 
        OrGL_chr_06_44603 
        OrSA.Ja_chr_06_127008 
        OrSA.In_chr_06_125382 
        SoBI_chr_10_225742 
        ZeMA_chr_5_1636826 
        SoBI_chr_07_234975 
        ZeMA_chr_4_856145 
        PaVI_ctg_280593_10 
        PaVI_ctg_02119_158 
        PaVI_chr_04b_8397 
        PaVI_ctg_16368_16 
        PaHA_scf_31_12006 
        SeIT_chr_4_167625 
        SpPO_chr_4_56998 
        DiCA_scf_234_262 
        DiCA_scf_234_290 
        SpOL_scf_25714_168 
        BeVU_chr_6.sca003_7759 
        AmTR_scf_00011_26680 
        LiUS_scf_1249_1842 
        LiUS_scf_2416_588 
        LiUS_scf_650_806 
        LiUS_scf_74_1464 
        GlMA_chr_06_276641 
        ViAN_scf_5923_20 
        PhVU_chr_09_158890 
        CaCA_lg_07_34851 
        LuAN_scf_82446_1_15 
        MeTR_chr_1_15289 
        ArDU_chr_06_314502 
        ArIP_chr_06_412349 
        LoJA_chr_5_164713 
        LuAN_scf_72448_2_5 
        CaCA_scf_132748_1420 
  ;
END;

BEGIN TREES;

    TREE 0 = [&U] ((GlMA_chr_17_113157:0.0302061103224[&support=100.0][&length_mean=0.0271845895278,length_median=0.0263919355717,length_sd=0.0124816744662,length_hpd95={1.30368291406e-06,0.0454180435143},length_quant_5_95={0.00860700791649,0.0446973933983},length_range={1.30368291406e-06,0.0702944540389}],(PhVU_chr_01_290172:0.224630321672[&support=100.0],(GlMA_chr_14_273581:0.0103835617663[&support=100.0][&length_mean=0.00898947859326,length_median=0.00888540839898,length_sd=0.00794547292883,length_hpd95={1.16866681407e-06,0.023175177276},length_quant_5_95={1.25735079735e-06,0.022407925946},length_range={1.16866681407e-06,0.0270816701133}],GlMA_chr_03_19720:0.00505672592537[&support=100.0][&length_mean=0.0051011166195,length_median=0.00423147395953,length_sd=0.00549595784969,length_hpd95={1.10977332094e-06,0.0165352197216},length_quant_5_95={1.19215881381e-06,0.0159511219241},length_range={1.10977332094e-06,0.0227696875984}])81:0.0172851063895[&support=81.0][&length_mean=0.0211242706701,length_median=0.020360839381,length_sd=0.0113764504654,length_hpd95={1.14138125445e-06,0.0432376802083},length_quant_5_95={0.0038988285411,0.0431945414741},length_range={1.14138125445e-06,0.0576065209702}])37:0.0084518426637[&support=37.0])71:0.0382730183817[&support=71.0],(((LoJA_chr_5_164713:0.0979336844845[&support=100.0][&length_mean=0.0913391075478,length_median=0.0914059855637,length_sd=0.0291674833482,length_hpd95={0.0334135832522,0.139840331788},length_quant_5_95={0.0423085620037,0.132037636085},length_range={0.0334135832522,0.170840647578}],(LuAN_scf_72448_2_5:0.188436618999[&support=100.0][&length_mean=0.193380155034,length_median=0.195089005734,length_sd=0.0361361064442,length_hpd95={0.128030552528,0.258623612586},length_quant_5_95={0.134063438607,0.252090527258},length_range={0.11759601101,0.303368600088}],MeTR_chr_1_15289:0.19300540675[&support=100.0][&length_mean=0.200476030782,length_median=0.202218263242,length_sd=0.0461484895223,length_hpd95={0.135044623395,0.314690675984},length_quant_5_95={0.13650217021,0.297871875816},length_range={0.0927047784228,0.329107152233}])79:0.0706822372966[&support=79.0][&length_mean=0.0741652326222,length_median=0.0705554404757,length_sd=0.0283816465445,length_hpd95={0.0252223516729,0.125719066552},length_quant_5_95={0.0279971787318,0.121190305641},length_range={1.37726215938e-06,0.157369923393}])60:0.0354158571995[&support=60.0][&length_mean=0.0367462386937,length_median=0.0374676744916,length_sd=0.0173926168984,length_hpd95={1.29223530275e-06,0.0659025326916},length_quant_5_95={0.0114411376124,0.0629229973644},length_range={1.29223530275e-06,0.0855353402771}],(((GlMA_chr_06_276641:0.10327159833[&support=100.0][&length_mean=0.105197662209,length_median=0.104977179604,length_sd=0.0284305076735,length_hpd95={0.0552934850078,0.165408750105},length_quant_5_95={0.0600504357585,0.157272371965},length_range={0.010596100194,0.186044490009}],(PhVU_chr_09_158890:0.0552472456104[&support=100.0][&length_mean=0.0546614673159,length_median=0.0533814154553,length_sd=0.0189536120388,length_hpd95={0.0258545724612,0.0922254250706},length_quant_5_95={0.0260643861061,0.0861313779329},length_range={0.00856082814718,0.0926802412238}],ViAN_scf_5923_20:0.0611991952902[&support=100.0][&length_mean=0.0607912642564,length_median=0.0592861452531,length_sd=0.0187965743043,length_hpd95={0.0235129031114,0.0977904579828},length_quant_5_95={0.0300804405368,0.0943582104563},length_range={0.0205482672669,0.113306009078}])98:0.0349631434884[&support=98.0][&length_mean=0.0367420637985,length_median=0.0359635007723,length_sd=0.0183174145215,length_hpd95={0.00614719046924,0.0734881776195},length_quant_5_95={0.00764913683467,0.0653737416755},length_range={0.00614719046924,0.0936566794492}])93:0.0637115507454[&support=93.0][&length_mean=0.0680481358331,length_median=0.0648398449026,length_sd=0.0232632282258,length_hpd95={0.0226305016926,0.108000628702},length_quant_5_95={0.0355927179727,0.104859569637},length_range={0.0226305016926,0.131225933757}],CaCA_lg_07_34851:0.124802161979[&support=100.0][&length_mean=0.12033162971,length_median=0.119262598042,length_sd=0.0368379550815,length_hpd95={0.0377293019326,0.187086515496},length_quant_5_95={0.0535207250293,0.178961366844},length_range={0.0289395789745,0.220010605134}])86:0.102829382157[&support=86.0][&length_mean=0.0913548293656,length_median=0.091451477494,length_sd=0.0323068883741,length_hpd95={0.0391054046055,0.164460241337},length_quant_5_95={0.0425024037804,0.143247798692},length_range={0.0326530146705,0.174743298645}],((LiUS_scf_74_1464:0.344952450462[&support=100.0][&length_mean=0.322855742039,length_median=0.331939645519,length_sd=0.0855502750417,length_hpd95={0.157304000413,0.497946879167},length_quant_5_95={0.157304000413,0.464210479616},length_range={1.27885192992e-06,0.497946879167}],((CaSA.PK_scf_3971_17:0.454084782808[&support=100.0][&length_mean=0.410968341701,length_median=0.408833161036,length_sd=0.0818359508348,length_hpd95={0.275686927283,0.561582717067},length_quant_5_95={0.280888224616,0.533508771113},length_range={0.178909545968,0.611798541802}],(MoNO_scf_7113_6:1.3349738256e-06[&support=100.0][&length_mean=1.30824251568e-06,length_median=1.30761986133e-06,length_sd=8.69626502465e-08,length_hpd95={1.14138125445e-06,1.46192103215e-06},length_quant_5_95={1.15236077171e-06,1.44898215886e-06},length_range={1.09193766364e-06,1.57486308144e-06}],MoNO_scf_467_1582:0.00392327789922[&support=100.0][&length_mean=0.00322025647339,length_median=0.00372180376876,length_sd=0.00353861425773,length_hpd95={1.16866681407e-06,0.0116158960473},length_quant_5_95={1.21471643768e-06,0.0111202411048},length_range={1.16866681407e-06,0.0148125807028}])100:0.2828239073[&support=100.0][&length_mean=0.259761855595,length_median=0.256083690579,length_sd=0.0765694904248,length_hpd95={0.106615204805,0.411770799},length_quant_5_95={0.131030494579,0.402269200926},length_range={0.106615204805,0.439547308921}])9:0.0559075717015[&support=9.0][&length_mean=0.0922201834424,length_median=0.0830058334047,length_sd=0.0656760952019,length_hpd95=None,length_quant_5_95={0.200444416097,0.200444416097},length_range={0.000569580194554,0.200444416097}],((((((((((NiTO_scf_15877_6:0.0488793591558[&support=100.0][&length_mean=0.0469615033512,length_median=0.0488516309181,length_sd=0.0210660157454,length_hpd95={0.00298315815912,0.0794853468976},length_quant_5_95={0.00920998392433,0.0786108519493},length_range={0.00298315815912,0.0967961994457}],(NiBE_scf_606_2307:0.0475679217476[&support=100.0][&length_mean=0.0448635715993,length_median=0.0417386036661,length_sd=0.0181723269293,length_hpd95={0.0154239389893,0.0852681031629},length_quant_5_95={0.0186391717461,0.0787073168305},length_range={0.0122154961759,0.0971448982844}],NiSY_scf_32511_111:0.0103510147827[&support=100.0][&length_mean=0.00830253264048,length_median=0.00630105638698,length_sd=0.00931494936828,length_hpd95={1.09193766364e-06,0.0281854739615},length_quant_5_95={1.20214732165e-06,0.0269690515708},length_range={1.09193766364e-06,0.0400551036244}])57:0.0132781265423[&support=57.0][&length_mean=0.0214238877262,length_median=0.0180197026818,length_sd=0.0134812970968,length_hpd95={1.21471643768e-06,0.0421431135128},length_quant_5_95={1.33907173941e-06,0.0415796685158},length_range={1.21471643768e-06,0.0678151906625}])98:0.144542650601[&support=98.0][&length_mean=0.167915651818,length_median=0.165743520425,length_sd=0.0531487930802,length_hpd95={0.0763725596626,0.267035129442},length_quant_5_95={0.0864273798232,0.253978688803},length_range={0.0710726451495,0.333914581689}],((CaCH_scf_102917_258:0.00443522048137[&support=100.0][&length_mean=0.00484894187962,length_median=0.00401999053931,length_sd=0.00524205868601,length_hpd95={1.09193766364e-06,0.0164677707348},length_quant_5_95={1.20550557329e-06,0.0154066671743},length_range={1.09193766364e-06,0.0194874451209}],CaAN_chr_02_414002:0.0106572248803[&support=100.0][&length_mean=0.0106780994967,length_median=0.0102640938409,length_sd=0.00834024655154,length_hpd95={1.14429843386e-06,0.0266031657963},length_quant_5_95={1.26403619046e-06,0.0253987902542},length_range={1.14429843386e-06,0.0329408210973}])100:0.0988187308552[&support=100.0][&length_mean=0.107451909963,length_median=0.110369228038,length_sd=0.0445615240867,length_hpd95={0.0300373547259,0.187528244974},length_quant_5_95={0.0452192838548,0.180269105349},length_range={0.00907374828265,0.25230885389}],(NiBE_scf_465_3946:0.00531760295296[&support=100.0][&length_mean=0.00561314826772,length_median=0.00489398915496,length_sd=0.00617526246386,length_hpd95={1.09193766364e-06,0.0167676673733},length_quant_5_95={1.22668975886e-06,0.0155473987591},length_range={1.09193766364e-06,0.0298680170704}],(NiSY_scf_25424_251:0.00450168118897[&support=100.0][&length_mean=0.00219223616943,length_median=1.35445602395e-06,length_sd=0.00384523298404,length_hpd95={1.09193766364e-06,0.0102189407162},length_quant_5_95={1.16866681407e-06,0.010042465949},length_range={1.09193766364e-06,0.015288730682}],NiBE_scf_2240_2140:0.0242296491063[&support=100.0][&length_mean=0.0214699402933,length_median=0.02018101816,length_sd=0.0118607275144,length_hpd95={1.26399625602e-06,0.0418500633123},length_quant_5_95={1.46192103215e-06,0.0409329674492},length_range={1.26399625602e-06,0.0470267906362}])51:0.00449617351459[&support=51.0][&length_mean=0.00731186950704,length_median=0.00504497226207,length_sd=0.00339292518705,length_hpd95={0.00425223206825,0.0137319856115},length_quant_5_95={0.00427508121515,0.0131919419468},length_range={0.00354711427774,0.0186177349351}])97:0.138648501649[&support=97.0][&length_mean=0.133869560211,length_median=0.132215033109,length_sd=0.0369913554149,length_hpd95={0.0618699870706,0.193665528132},length_quant_5_95={0.0693445559911,0.189924455913},length_range={0.0618699870706,0.217368562878}])100:0.180316467185[&support=100.0][&length_mean=0.184326088944,length_median=0.171842615394,length_sd=0.0644059317742,length_hpd95={0.0759365308281,0.285746272469},length_quant_5_95={0.0942347820335,0.285659173422},length_range={0.0759365308281,0.473820321934}])99:0.244118026162[&support=99.0][&length_mean=0.255799465548,length_median=0.248125796125,length_sd=0.0778860184291,length_hpd95={0.0762587378074,0.405815747483},length_quant_5_95={0.138614558985,0.384694578742},length_range={0.0762587378074,0.529949177232}],((FrEX_scf_5019_23:0.0700244777237[&support=100.0][&length_mean=0.0669248831004,length_median=0.0661236332771,length_sd=0.0232905136259,length_hpd95={0.0154795414977,0.106618463099},length_quant_5_95={0.0289402832586,0.100136007865},length_range={0.00946124156915,0.128382862672}],FrEX_scf_3405_191:0.0311661378564[&support=100.0][&length_mean=0.0338416438133,length_median=0.0341060809848,length_sd=0.0204803358477,length_hpd95={1.30307396945e-06,0.0655901053095},length_quant_5_95={0.00195427373969,0.0646009943005},length_range={1.30307396945e-06,0.0945636703573}])100:0.265874341566[&support=100.0][&length_mean=0.262095706929,length_median=0.258706018669,length_sd=0.0572914095801,length_hpd95={0.165374122878,0.375616790124},length_quant_5_95={0.17199492003,0.363218975921},length_range={0.12183950878,0.386133196554}],((SeIN_lg_15_9787:0.130347307055[&support=100.0][&length_mean=0.17624999899,length_median=0.167888580715,length_sd=0.0726612480937,length_hpd95={0.0340642886319,0.300965137747},length_quant_5_95={0.0716143383126,0.29368805577},length_range={0.0108546524285,0.415851645822}],MiGU_scf_8_8701:0.51229078434[&support=100.0][&length_mean=0.50517370662,length_median=0.496532351113,length_sd=0.0822984515806,length_hpd95={0.396785023361,0.66344157545},length_quant_5_95={0.396785023361,0.638406694045},length_range={0.297711975324,0.66344157545}])55:0.158961452484[&support=55.0][&length_mean=0.178339668528,length_median=0.178075830274,length_sd=0.0490047236751,length_hpd95={0.10732207605,0.266967276131},length_quant_5_95={0.113794657321,0.265152473648},length_range={0.0970347321819,0.292233173794}],(FrEX_scf_2186_496:0.121567559513[&support=100.0][&length_mean=0.124440774892,length_median=0.126670004082,length_sd=0.032333170796,length_hpd95={0.0667800005697,0.189625568247},length_quant_5_95={0.0667800005697,0.169466485598},length_range={0.0367423919755,0.189625568247}],FrEX_scf_233_540:0.05622817027[&support=100.0][&length_mean=0.057890859845,length_median=0.0594503745507,length_sd=0.0266046169414,length_hpd95={0.0145448750243,0.115672523843},length_quant_5_95={0.0145448750243,0.103331924345},length_range={1.36656864399e-06,0.115672523843}])99:0.150582695455[&support=99.0][&length_mean=0.148440943549,length_median=0.145951257025,length_sd=0.0373600638336,length_hpd95={0.0729103232586,0.21107171619},length_quant_5_95={0.0845227765869,0.209477613201},length_range={0.0729103232586,0.249025005106}])30:0.0409107063498[&support=30.0][&length_mean=0.0692553394966,length_median=0.06474648142,length_sd=0.0352711013262,length_hpd95={0.0159491062669,0.13105597346},length_quant_5_95={0.0159928162506,0.13105597346},length_range={0.0159491062669,0.140794543493}])79:0.169593738622[&support=79.0][&length_mean=0.150097739047,length_median=0.142466414213,length_sd=0.0674225020755,length_hpd95={0.035627988407,0.278013740547},length_quant_5_95={0.0380722933547,0.262757129055},length_range={0.0221049760823,0.310507868017}])35:0.115907572839[&support=35.0][&length_mean=0.130603443723,length_median=0.126049928081,length_sd=0.0479502721599,length_hpd95={0.055852225024,0.229801333908},length_quant_5_95={0.055852225024,0.207516128152},length_range={0.0308502514815,0.229801333908}],(((((PoEU_scf_234.1_203:0.0279640881451[&support=100.0][&length_mean=0.0266494556492,length_median=0.0273959171766,length_sd=0.00986874662004,length_hpd95={0.00983753070729,0.0420105376983},length_quant_5_95={0.0106104211876,0.0411196393562},length_range={0.00467916634084,0.0527968542024}],(PoTR_chr_07_72858:0.00570882726911[&support=100.0][&length_mean=0.00577023457549,length_median=0.00560931841328,length_sd=0.00362254683259,length_hpd95={1.14138125445e-06,0.0118787181697},length_quant_5_95={1.31735635469e-06,0.0118251854584},length_range={1.14138125445e-06,0.0152383967361}],PoTR_chr_07_72674:1.3349738256e-06[&support=100.0][&length_mean=1.30824251568e-06,length_median=1.30761986133e-06,length_sd=8.69626502465e-08,length_hpd95={1.14138125445e-06,1.46192103215e-06},length_quant_5_95={1.15236077171e-06,1.44898215886e-06},length_range={1.09193766364e-06,1.57486308144e-06}])100:0.0145261796018[&support=100.0][&length_mean=0.0153546728955,length_median=0.0145208853427,length_sd=0.0070307548062,length_hpd95={1.15236077171e-06,0.0284298920198},length_quant_5_95={0.00417202840364,0.0283495871593},length_range={1.15236077171e-06,0.0346409425644}])100:0.121805074932[&support=100.0][&length_mean=0.119083728321,length_median=0.118396332064,length_sd=0.0282525307429,length_hpd95={0.0697403252292,0.180742962461},length_quant_5_95={0.0719756663514,0.165814355064},length_range={0.0636672428213,0.188297851737}],((PoEU_scf_623.1_696:1.3349738256e-06[&support=100.0][&length_mean=1.30824251568e-06,length_median=1.30761986133e-06,length_sd=8.69626502465e-08,length_hpd95={1.14138125445e-06,1.46192103215e-06},length_quant_5_95={1.15236077171e-06,1.44898215886e-06},length_range={1.09193766364e-06,1.57486308144e-06}],PoEU_scf_354.1_893:0.00343389406636[&support=100.0][&length_mean=0.00321078219312,length_median=0.00335476539912,length_sd=0.00331362255887,length_hpd95={1.09193766364e-06,0.0103185162625},length_quant_5_95={1.16866681407e-06,0.0100938376617},length_range={1.09193766364e-06,0.014279634605}])100:0.0228651579256[&support=100.0][&length_mean=0.0223619914629,length_median=0.0219633140663,length_sd=0.00884008761842,length_hpd95={0.00965831438399,0.0419989794285},length_quant_5_95={0.00965831438399,0.036527018668},length_range={0.00307295453156,0.0419989794285}],PoTR_chr_05_109193:0.00497898274061[&support=100.0][&length_mean=0.00610337522458,length_median=0.00561807276321,length_sd=0.00541284227194,length_hpd95={1.10977332094e-06,0.0165751290241},length_quant_5_95={1.19913233209e-06,0.015454984479},length_range={1.10977332094e-06,0.0215650210638}])100:0.111316863193[&support=100.0][&length_mean=0.111476425429,length_median=0.109914163602,length_sd=0.0252202489787,length_hpd95={0.0536279325636,0.151719784329},length_quant_5_95={0.0590607385205,0.151378180644},length_range={0.0536279325636,0.180355616033}])100:0.211323624072[&support=100.0][&length_mean=0.209434394875,length_median=0.209076662675,length_sd=0.0437757519466,length_hpd95={0.128155242401,0.288825578173},length_quant_5_95={0.136469347104,0.282426107889},length_range={0.110850526346,0.341178701113}],((MaES_chr_viii_36047:0.101015816879[&support=100.0][&length_mean=0.10218220857,length_median=0.104385480859,length_sd=0.0205974753738,length_hpd95={0.0626831135676,0.144046600456},length_quant_5_95={0.0626831135676,0.135715156518},length_range={0.0468473507111,0.144046600456}],HeBR_scf_243691_91:0.0559979208222[&support=100.0][&length_mean=0.0558040687369,length_median=0.0582387958859,length_sd=0.0174046767691,length_hpd95={0.0200278317514,0.0838484422314},length_quant_5_95={0.0274931298396,0.0828513120489},length_range={0.0200278317514,0.112338118581}])90:0.0314396831615[&support=90.0][&length_mean=0.0389936382036,length_median=0.0397134879934,length_sd=0.0205497403947,length_hpd95={0.00218711749017,0.0721338364758},length_quant_5_95={0.00724527099244,0.0721338364758},length_range={0.00218711749017,0.0951943623755}],(HeBR_scf_155851_157:0.0939712964472[&support=100.0][&length_mean=0.0732208990517,length_median=0.0725591745515,length_sd=0.0308671171611,length_hpd95={0.011679625339,0.125633106283},length_quant_5_95={0.0218908919827,0.124093665707},length_range={0.00911168904378,0.14713722416}],(MaES_chr_xviii_47380:0.10710661151[&support=100.0][&length_mean=0.112073186169,length_median=0.109188080481,length_sd=0.033578184701,length_hpd95={0.0574665262433,0.174283218722},length_quant_5_95={0.0651366324315,0.172257490392},length_range={0.037043698855,0.221329255684}],RiCO_ctg_29676_57:0.16055089056[&support=100.0][&length_mean=0.159276485302,length_median=0.156982501994,length_sd=0.0341186100188,length_hpd95={0.101500516794,0.226219830971},length_quant_5_95={0.107857888314,0.218097339494},length_range={0.0888431049715,0.239578529461}])41:0.0300637756696[&support=41.0][&length_mean=0.0405639462665,length_median=0.0409765567211,length_sd=0.0170034600338,length_hpd95={0.00942960646346,0.0708547617676},length_quant_5_95={0.0149908707152,0.0661426662679},length_range={0.00942960646346,0.0947852095888}])60:0.0462531789304[&support=60.0][&length_mean=0.0494430043717,length_median=0.0511981159376,length_sd=0.0221449664954,length_hpd95={0.0076965466938,0.0845367262851},length_quant_5_95={0.0130750497031,0.0830158568276},length_range={0.0076965466938,0.133941608374}])94:0.153391074478[&support=94.0][&length_mean=0.14493222224,length_median=0.140177715447,length_sd=0.0424382800718,length_hpd95={0.0779975380132,0.23262105623},length_quant_5_95={0.0814345743603,0.213347272995},length_range={0.00734181652903,0.256738912208}])88:0.124562126921[&support=88.0][&length_mean=0.099808352508,length_median=0.0964011575431,length_sd=0.0401381556843,length_hpd95={0.00701080217037,0.163569650852},length_quant_5_95={0.0235226916546,0.162604102213},length_range={0.00701080217037,0.211395136968}],(((BeNA_scf_14434_160:0.314707660016[&support=100.0][&length_mean=0.376434318124,length_median=0.369848976943,length_sd=0.0933828367613,length_hpd95={0.211331015562,0.592225327184},length_quant_5_95={0.213938386072,0.513736496029},length_range={0.130424226596,0.632184944396}],(CiLA_chr_2_56957:0.047579768307[&support=100.0][&length_mean=0.0435002603388,length_median=0.036010019162,length_sd=0.0357417652191,length_hpd95={1.16866681407e-06,0.110799537155},length_quant_5_95={1.21729811237e-06,0.108018367261},length_range={1.16866681407e-06,0.143474285372}],(CuME_chr_11_2084:0.0276946354429[&support=100.0][&length_mean=0.025539624769,length_median=0.0256996306211,length_sd=0.0133040045631,length_hpd95={0.00227052347015,0.051762106355},length_quant_5_95={0.00294857897656,0.0496083101185},length_range={1.30054693019e-06,0.0582720573798}],CuSA_chr_2_34874:0.0355088763315[&support=100.0][&length_mean=0.032520461551,length_median=0.0319375849323,length_sd=0.0147238733462,length_hpd95={1.20214732165e-06,0.0548871857313},length_quant_5_95={0.0056589230519,0.0534773219526},length_range={1.20214732165e-06,0.0741855310932}])82:0.0462669890878[&support=82.0][&length_mean=0.0651836325709,length_median=0.0567172494305,length_sd=0.0328886062699,length_hpd95={0.0125385334206,0.130356096693},length_quant_5_95={0.0159012767952,0.125328007701},length_range={1.3203387058e-06,0.155838154371}])100:0.516332032054[&support=100.0][&length_mean=0.496523478849,length_median=0.484296536854,length_sd=0.0774122334385,length_hpd95={0.352730169039,0.646031535502},length_quant_5_95={0.36412938586,0.626502326683},length_range={0.320752132347,0.686059020249}])37:0.0673483072823[&support=37.0][&length_mean=0.0777425686679,length_median=0.0741529038807,length_sd=0.0431658306712,length_hpd95={0.00719874035534,0.160144488299},length_quant_5_95={0.00719874035534,0.147853304531},length_range={1.31089423337e-06,0.160144488299}],((GoRA_chr_07_301853:0.26404862753[&support=100.0][&length_mean=0.269925739494,length_median=0.268968296596,length_sd=0.0444283087462,length_hpd95={0.194698641307,0.359752239421},length_quant_5_95={0.203389579681,0.338314678643},length_range={0.170353151407,0.408273934725}],((GoRA_chr_03_227050:0.0460837023305[&support=100.0][&length_mean=0.0447295336258,length_median=0.0435605787757,length_sd=0.016950896772,length_hpd95={0.0162985405994,0.0812857552332},length_quant_5_95={0.0183238373491,0.0778888971199},length_range={0.0115162127653,0.0847689807256}],GoRA_chr_03_227048:0.0321570105208[&support=100.0][&length_mean=0.0302142281186,length_median=0.0284458596623,length_sd=0.0122472972945,length_hpd95={0.00712636271219,0.053141770353},length_quant_5_95={0.0102057538083,0.0507633628182},length_range={0.00503473065923,0.0587508242293}])69:0.00869561277036[&support=69.0][&length_mean=0.0100643231088,length_median=0.00945963503416,length_sd=0.00617522311928,length_hpd95={1.21471643768e-06,0.0212181717344},length_quant_5_95={1.30307396945e-06,0.0206080246532},length_range={1.21471643768e-06,0.027819371894}],((GoRA_chr_03_227119:0.00847587763906[&support=100.0][&length_mean=0.00899265696852,length_median=0.00850248611507,length_sd=0.00664772990876,length_hpd95={1.14429843386e-06,0.0232873232935},length_quant_5_95={1.34044840436e-06,0.0226256355065},length_range={1.14429843386e-06,0.0357026886864}],GoRA_chr_03_227185:0.0242511753864[&support=100.0][&length_mean=0.0249102472896,length_median=0.0231585137741,length_sd=0.0115517212057,length_hpd95={0.00862612212775,0.0475126090662},length_quant_5_95={0.00920974086268,0.0467778237712},length_range={0.00496605504004,0.0519188686497}])100:0.0559706599845[&support=100.0][&length_mean=0.0557563685694,length_median=0.0545734297031,length_sd=0.0178594302478,length_hpd95={0.0258618206025,0.086588533369},length_quant_5_95={0.0279920016235,0.0831688123237},length_range={0.0228407756443,0.104938427942}],(GoRA_chr_03_227254:1.3349738256e-06[&support=100.0][&length_mean=1.30824251568e-06,length_median=1.30761986133e-06,length_sd=8.69626502465e-08,length_hpd95={1.14138125445e-06,1.46192103215e-06},length_quant_5_95={1.15236077171e-06,1.44898215886e-06},length_range={1.09193766364e-06,1.57486308144e-06}],(GoRA_chr_03_227308:1.3349738256e-06[&support=100.0][&length_mean=1.30824251568e-06,length_median=1.30761986133e-06,length_sd=8.69626502465e-08,length_hpd95={1.14138125445e-06,1.46192103215e-06},length_quant_5_95={1.15236077171e-06,1.44898215886e-06},length_range={1.09193766364e-06,1.57486308144e-06}],GoRA_chr_03_4174:1.3349738256e-06[&support=100.0][&length_mean=0.00217288600905,length_median=1.33976007189e-06,length_sd=0.00407140162605,length_hpd95={1.09193766364e-06,0.0112764912468},length_quant_5_95={1.17552395656e-06,0.0107447900873},length_range={1.09193766364e-06,0.0163569486868}])93:0.0103520797574[&support=93.0][&length_mean=0.00968907079935,length_median=0.0103184016578,length_sd=0.00833003045418,length_hpd95={1.10977332094e-06,0.0259003478807},length_quant_5_95={1.22668975886e-06,0.024776418917},length_range={1.10977332094e-06,0.0334718021693}])100:0.0538584456698[&support=100.0][&length_mean=0.0527883267587,length_median=0.0493658704992,length_sd=0.0190436131059,length_hpd95={0.0230996843736,0.0969960685467},length_quant_5_95={0.0241300627287,0.0904851490521},length_range={0.0110398454147,0.10526980184}])67:0.00721621552286[&support=67.0][&length_mean=0.0109349131206,length_median=0.00831247462379,length_sd=0.00821179279425,length_hpd95={1.14138125445e-06,0.0280584267581},length_quant_5_95={1.21240485078e-06,0.0264273585518},length_range={1.14138125445e-06,0.0370329604228}])74:0.0314810621269[&support=74.0][&length_mean=0.0425181174171,length_median=0.0411662418772,length_sd=0.0223936513903,length_hpd95={1.19215881381e-06,0.0811801409376},length_quant_5_95={0.00742657581702,0.0791904798391},length_range={1.19215881381e-06,0.0988745269998}])76:0.0606892866377[&support=76.0][&length_mean=0.0653035570731,length_median=0.0673472091624,length_sd=0.0252695868334,length_hpd95={0.0216161398862,0.115729395631},length_quant_5_95={0.0230255340101,0.100295187116},length_range={1.26967966085e-06,0.125536662712}],(ThCA.Ma_chr_1_202475:0.00305279695001[&support=100.0][&length_mean=0.00282326430787,length_median=0.00291336712616,length_sd=0.00308763865935,length_hpd95={1.10977332094e-06,0.00909430247822},length_quant_5_95={1.17941621168e-06,0.00660678416188},length_range={1.10977332094e-06,0.0131509911916}],ThCA.Cr_chr_00_28530:0.00326561099703[&support=100.0][&length_mean=0.00335749175245,length_median=0.00321088144101,length_sd=0.00284294408584,length_hpd95={1.10977332094e-06,0.00948677100121},length_quant_5_95={1.21729811237e-06,0.00918657497204},length_range={1.10977332094e-06,0.0103779314766}])100:0.0973138696919[&support=100.0][&length_mean=0.105220577469,length_median=0.106594083529,length_sd=0.0331009854443,length_hpd95={0.0435821461344,0.163615885717},length_quant_5_95={0.0454570552014,0.158162809839},length_range={0.033414932189,0.202432551475}])99:0.214635307223[&support=99.0][&length_mean=0.203984803986,length_median=0.2090886358,length_sd=0.0599112288465,length_hpd95={0.077482721961,0.314725637715},length_quant_5_95={0.091956601443,0.291095298057},length_range={0.0466552518012,0.382907652901}])20:0.0470908077394[&support=20.0][&length_mean=0.0715069958823,length_median=0.0691128200539,length_sd=0.0313331532733,length_hpd95={0.0304039177304,0.125544437629},length_quant_5_95=None,length_range={0.0304039177304,0.125544437629}],((AzIN_scf_2043_2_19:0.0552766232808[&support=100.0][&length_mean=0.0555123077684,length_median=0.0554909097122,length_sd=0.0213417030489,length_hpd95={0.010509594355,0.0929332756091},length_quant_5_95={0.0217103037318,0.0912560983814},length_range={1.33571888684e-06,0.112110237463}],AzIN_scf_18451_1_5:0.0276490683409[&support=100.0][&length_mean=0.0260822947373,length_median=0.0263684819787,length_sd=0.0169334259337,length_hpd95={1.24301527723e-06,0.0582475070171},length_quant_5_95={1.37726215938e-06,0.0567242087555},length_range={1.24301527723e-06,0.0742238530279}])100:0.199966883065[&support=100.0][&length_mean=0.195040853863,length_median=0.190492740897,length_sd=0.0399289549467,length_hpd95={0.121372329907,0.274114241743},length_quant_5_95={0.12942117654,0.267076315799},length_range={0.0971385514546,0.297177098663}],(AzIN_scf_17876_1_26:0.112207235699[&support=100.0][&length_mean=0.108302886115,length_median=0.110075207619,length_sd=0.0293953477775,length_hpd95={0.0572535663016,0.169199946502},length_quant_5_95={0.0648652635013,0.152771777932},length_range={0.0284597254202,0.185804777426}],(CiCL_scf_7_106263:0.00405028113685[&support=100.0][&length_mean=0.0045378603719,length_median=0.00394351651563,length_sd=0.00455556129897,length_hpd95={1.09193766364e-06,0.0125046188484},length_quant_5_95={1.24301527723e-06,0.0123727332042},length_range={1.09193766364e-06,0.0209543431318}],CiSI_scf_00006_4959:1.3349738256e-06[&support=100.0][&length_mean=1.30824251568e-06,length_median=1.30761986133e-06,length_sd=8.69626502465e-08,length_hpd95={1.14138125445e-06,1.46192103215e-06},length_quant_5_95={1.15236077171e-06,1.44898215886e-06},length_range={1.09193766364e-06,1.57486308144e-06}])100:0.165352787325[&support=100.0][&length_mean=0.153217782137,length_median=0.156793541631,length_sd=0.0349345675085,length_hpd95={0.0912394740977,0.213612012149},length_quant_5_95={0.0933473252533,0.200704485548},length_range={0.0241885275026,0.220362493002}])56:0.0279067911944[&support=56.0][&length_mean=0.0414593973375,length_median=0.0361599597859,length_sd=0.0207915410928,length_hpd95={0.0137985667753,0.0784162187481},length_quant_5_95={0.0159936924579,0.0716713205862},length_range={0.0137985667753,0.121327421002}])85:0.115419998146[&support=85.0][&length_mean=0.11711756744,length_median=0.110513325929,length_sd=0.03894333494,length_hpd95={0.0475910091644,0.188604563646},length_quant_5_95={0.0544491457173,0.183492938757},length_range={0.0198231247098,0.223265302094}])15:0.0707049492205[&support=15.0][&length_mean=0.0832450787259,length_median=0.0881551033423,length_sd=0.0338571140449,length_hpd95={0.031989463845,0.140558721495},length_quant_5_95=None,length_range={0.031989463845,0.140558721495}])10:0.0459261574894[&support=10.0][&length_mean=0.0712104461366,length_median=0.0702060718791,length_sd=0.0292003969366,length_hpd95={0.0378397070219,0.120996863243},length_quant_5_95=None,length_range={0.0378397070219,0.120996863243}],((((FrNI_ctg_04327039.1_4:0.0075619426779[&support=100.0][&length_mean=0.00821931739966,length_median=0.00568612997735,length_sd=0.00776704381131,length_hpd95={1.09193766364e-06,0.0229429031292},length_quant_5_95={1.24301527723e-06,0.0225756695729},length_range={1.09193766364e-06,0.0324426357153}],(FrVE_lg_6_109503:0.00362832629454[&support=100.0][&length_mean=0.00359448027843,length_median=0.00348818758148,length_sd=0.00424826863792,length_hpd95={1.17941621168e-06,0.0111807415186},length_quant_5_95={1.20214732165e-06,0.0111067678526},length_range={1.17941621168e-06,0.0181107959365}],FrNU_scf_00078196.1_34:1.3349738256e-06[&support=100.0][&length_mean=1.30824251568e-06,length_median=1.30761986133e-06,length_sd=8.69626502465e-08,length_hpd95={1.14138125445e-06,1.46192103215e-06},length_quant_5_95={1.15236077171e-06,1.44898215886e-06},length_range={1.09193766364e-06,1.57486308144e-06}])97:0.0145662812993[&support=97.0][&length_mean=0.0141009897619,length_median=0.0134568238821,length_sd=0.00920133744344,length_hpd95={1.20214732165e-06,0.0292817497303},length_quant_5_95={1.30054693019e-06,0.0278635745804},length_range={1.20214732165e-06,0.0387157166648}])100:0.299476170142[&support=100.0][&length_mean=0.327055225209,length_median=0.326572470634,length_sd=0.0615747268469,length_hpd95={0.225568080273,0.441551142257},length_quant_5_95={0.231312956916,0.434536160499},length_range={0.171531157581,0.498142999462}],((PrPE_scf_7_52252:1.3349738256e-06[&support=100.0][&length_mean=1.30824251568e-06,length_median=1.30761986133e-06,length_sd=8.69626502465e-08,length_hpd95={1.14138125445e-06,1.46192103215e-06},length_quant_5_95={1.15236077171e-06,1.44898215886e-06},length_range={1.09193766364e-06,1.57486308144e-06}],PrMU_chr_8_31248:0.017743541336[&support=100.0][&length_mean=0.0188517079658,length_median=0.0189223488129,length_sd=0.00816076479992,length_hpd95={0.00681603113033,0.0342149713827},length_quant_5_95={0.00699315347191,0.0314077689938},length_range={1.31735635469e-06,0.0377902232171}])98:0.0729941974108[&support=98.0][&length_mean=0.0734460974965,length_median=0.0716824430079,length_sd=0.0240408697892,length_hpd95={0.023070337776,0.116195382852},length_quant_5_95={0.0292462245993,0.114878006963},length_range={0.023070337776,0.127569109178}],(((PyCO_scf_00016_3634:0.00329054496589[&support=100.0][&length_mean=0.00319277100147,length_median=0.00323851909913,length_sd=0.00328656314513,length_hpd95={1.09193766364e-06,0.00984850135155},length_quant_5_95={1.20550557329e-06,0.00981032351834},length_range={1.09193766364e-06,0.0127520274282}],PyBR_scf_4.0_9791:0.00329321207515[&support=100.0][&length_mean=0.00344156559319,length_median=0.00327411642234,length_sd=0.00349860619972,length_hpd95={1.09193766364e-06,0.0102728129055},length_quant_5_95={1.20550557329e-06,0.0101528258923},length_range={1.09193766364e-06,0.0139348347688}])100:0.0100320405147[&support=100.0][&length_mean=0.0100020561728,length_median=0.00980768083548,length_sd=0.00628534192142,length_hpd95={1.28777646925e-06,0.0209100488409},length_quant_5_95={0.00249763360152,0.0202922459204},length_range={1.28777646925e-06,0.0349987872623}],MaDO_chr_2_149034:0.0411035248219[&support=100.0][&length_mean=0.0430057270518,length_median=0.0408771624787,length_sd=0.0129468979917,length_hpd95={0.0219277813565,0.0701021737174},length_quant_5_95={0.0220224188973,0.0670935783838},length_range={0.00975019545429,0.0746691960267}])100:0.0355880974137[&support=100.0][&length_mean=0.0358103074887,length_median=0.0353202261263,length_sd=0.0135441540622,length_hpd95={0.0108319535671,0.061366383369},length_quant_5_95={0.0132093147889,0.0605291184168},length_range={0.00821313868113,0.0650770287895}],((PyBR_scf_520.0_2943:0.00659007318681[&support=100.0][&length_mean=0.00677401653537,length_median=0.00653410353336,length_sd=0.00441306881523,length_hpd95={1.19026954681e-06,0.0154371192572},length_quant_5_95={1.32108443128e-06,0.0143288510709},length_range={1.19026954681e-06,0.0177947117124}],PyCO_scf_03185_22:0.00657394112493[&support=100.0][&length_mean=0.00693707250911,length_median=0.00652541486251,length_sd=0.00470142759927,length_hpd95={1.15236077171e-06,0.0161728787174},length_quant_5_95={1.26399625602e-06,0.0161664857702},length_range={1.15236077171e-06,0.0189174766238}])99:0.00944016368984[&support=99.0][&length_mean=0.0101930307889,length_median=0.00940185557964,length_sd=0.00590700475978,length_hpd95={0.00248355627077,0.0248017980009},length_quant_5_95={0.00252916776835,0.0205710818127},length_range={1.28777646925e-06,0.0281394744042}],MaDO_chr_15_179591:0.0172681935717[&support=100.0][&length_mean=0.0157914152977,length_median=0.0147321891068,length_sd=0.00704605744442,length_hpd95={0.00568079788113,0.0305686301513},length_quant_5_95={0.00647922246808,0.0297275457586},length_range={0.00330436943191,0.0320264431286}])100:0.0499187888148[&support=100.0][&length_mean=0.0487397393855,length_median=0.0482060056666,length_sd=0.0139669972307,length_hpd95={0.0245023333569,0.0745432774855},length_quant_5_95={0.0266805127572,0.0721794168332},length_range={0.00796787906665,0.0842452883369}])77:0.0386798265716[&support=77.0][&length_mean=0.0469542789199,length_median=0.0465151660283,length_sd=0.0205086578991,length_hpd95={0.009773686014,0.0930046160072},length_quant_5_95={0.0119713776659,0.085136879391},length_range={1.28777646925e-06,0.105285136058}])79:0.0828134747253[&support=79.0][&length_mean=0.078392465304,length_median=0.0734693812057,length_sd=0.0346570394127,length_hpd95={0.0234308627561,0.141416127212},length_quant_5_95={0.0348386388654,0.138329660941},length_range={0.0234308627561,0.260709655008}])97:0.183601460194[&support=97.0][&length_mean=0.188403420781,length_median=0.187623237505,length_sd=0.0533606360515,length_hpd95={0.0802598027023,0.2861617907},length_quant_5_95={0.109186755939,0.273899835444},length_range={0.0569198824317,0.362866111467}],(((LuAN_scf_68177_1_18:0.203905129682[&support=100.0][&length_mean=0.203285077618,length_median=0.202827053717,length_sd=0.0337238236737,length_hpd95={0.142155587282,0.259927794471},length_quant_5_95={0.149998013786,0.256126109435},length_range={0.132545754948,0.316716385858}],(ArDU_chr_01_322:0.364298304463[&support=100.0][&length_mean=0.373509046136,length_median=0.367431201381,length_sd=0.0566035709522,length_hpd95={0.275112234449,0.4758753992},length_quant_5_95={0.283724602146,0.470613575619},length_range={0.232660761705,0.536033589299}],(CaCA_scf_133302_184:0.0811148795193[&support=100.0][&length_mean=0.0827151933394,length_median=0.0815864262471,length_sd=0.0257252487406,length_hpd95={0.040856716193,0.14356312693},length_quant_5_95={0.0429251297305,0.123909074668},length_range={0.00773670496335,0.164651184317}],((GlMA_chr_17_184446:0.0515135510835[&support=100.0][&length_mean=0.0482679501093,length_median=0.0457395874815,length_sd=0.0156020499868,length_hpd95={0.019714414423,0.0750972990652},length_quant_5_95={0.0221309214281,0.0738241609985},length_range={0.0155409845586,0.0833401281594}],(GlMA_chr_17_184482:0.0364387938158[&support=100.0][&length_mean=0.0337879233787,length_median=0.0325109629412,length_sd=0.0129984406881,length_hpd95={0.0125781897478,0.0596272043407},length_quant_5_95={0.0133018762074,0.0558005201832},length_range={0.00886919469636,0.0790023984816}],GlMA_chr_05_53925:0.0546346130257[&support=100.0][&length_mean=0.0543701502841,length_median=0.0533267197967,length_sd=0.0166432116751,length_hpd95={0.0254632199775,0.0915322776962},length_quant_5_95={0.0290059860402,0.0838717328018},length_range={0.0184945252489,0.0982620538789}])57:1.3349738256e-06[&support=57.0][&length_mean=0.00208371922202,length_median=1.36239945261e-06,length_sd=0.00385382581895,length_hpd95={1.09193766364e-06,0.0133085381168},length_quant_5_95={1.19215881381e-06,0.0114670062782},length_range={1.09193766364e-06,0.014523590218}])72:0.0206108254182[&support=72.0][&length_mean=0.0234943735005,length_median=0.0235038144759,length_sd=0.00865606457047,length_hpd95={0.0094286398394,0.0376272554812},length_quant_5_95={0.00992413507147,0.0374404428331},length_range={0.0094286398394,0.0455722463561}],(PhVU_chr_03_128027:0.108706364114[&support=100.0][&length_mean=0.104069175936,length_median=0.102230342737,length_sd=0.0222229573293,length_hpd95={0.0668028945285,0.14717740823},length_quant_5_95={0.0739468831293,0.139225612309},length_range={0.0438561446022,0.190233514626}],(ViAN_scf_14509_12:0.0629732572717[&support=100.0][&length_mean=0.0647820594009,length_median=0.0642943808435,length_sd=0.019503259882,length_hpd95={0.0323835181442,0.106950472306},length_quant_5_95={0.0323835181442,0.100580935417},length_range={0.0242050193242,0.106950472306}],PhVU_chr_03_128036:0.0539543732791[&support=100.0][&length_mean=0.0526129791351,length_median=0.0517043458344,length_sd=0.0169549336023,length_hpd95={0.0177022038508,0.0809992237562},length_quant_5_95={0.0232065039076,0.075532041214},length_range={1.16866681407e-06,0.118757998189}])99:0.0373771674273[&support=99.0][&length_mean=0.0377403832819,length_median=0.0377082988038,length_sd=0.0162999918115,length_hpd95={0.00924863394441,0.068478845431},length_quant_5_95={0.010402098933,0.0637794570311},length_range={1.31089423337e-06,0.0796354285474}])39:0.0136996461909[&support=39.0][&length_mean=0.0230788150594,length_median=0.0233447902195,length_sd=0.00897590250286,length_hpd95={0.00540937631042,0.0390007244363},length_quant_5_95={0.00708688878529,0.0388649452722},length_range={0.00540937631042,0.0466206578579}])69:0.0409939694987[&support=69.0][&length_mean=0.0417683018886,length_median=0.0419109163384,length_sd=0.0159922356279,length_hpd95={0.0106891616347,0.0743658975099},length_quant_5_95={0.012736024889,0.0662032022174},length_range={0.00609064328845,0.0814194297664}])98:0.108533477131[&support=98.0][&length_mean=0.113885773153,length_median=0.108861383269,length_sd=0.035615717315,length_hpd95={0.0551017693186,0.18835399306},length_quant_5_95={0.056276724262,0.177318369181},length_range={0.0292997429682,0.194374946522}])55:0.0319828925169[&support=55.0][&length_mean=0.0404362455747,length_median=0.0386625054394,length_sd=0.0295711362703,length_hpd95={1.22758187197e-06,0.0855221458052},length_quant_5_95={1.28505162694e-06,0.0821375155153},length_range={1.22758187197e-06,0.151761409998}])23:0.0229204472309[&support=23.0][&length_mean=0.0307936259169,length_median=0.0321699582176,length_sd=0.0130100005601,length_hpd95={0.00980201607319,0.0551811125085},length_quant_5_95=None,length_range={0.00980201607319,0.0551811125085}],((LuAN_scf_76000_49:0.2184681125[&support=100.0][&length_mean=0.215803740046,length_median=0.211974861957,length_sd=0.0387345908155,length_hpd95={0.157369737916,0.305984145771},length_quant_5_95={0.165674842124,0.273013079486},length_range={0.108889812306,0.378679156235}],(LuAN_scf_14424_14:0.0683925377791[&support=100.0][&length_mean=0.0637005696217,length_median=0.0634387399426,length_sd=0.0201633278054,length_hpd95={0.0250229772721,0.0943299699834},length_quant_5_95={0.0350268201465,0.0913850924532},length_range={0.0250229772721,0.148689243479}],LuAN_scf_13705_12:0.0926815329543[&support=100.0][&length_mean=0.0902974776076,length_median=0.089169633339,length_sd=0.0225315148243,length_hpd95={0.0394142200551,0.12612313234},length_quant_5_95={0.0458014395028,0.125618958051},length_range={0.0394142200551,0.138398196306}])53:0.0300346093656[&support=53.0][&length_mean=0.0402319190415,length_median=0.0400781686636,length_sd=0.0142439423635,length_hpd95={0.0182938712686,0.0697574099736},length_quant_5_95={0.0189142539117,0.0627091142771},length_range={0.0153397932154,0.0782486904837}])95:0.0741525279236[&support=95.0][&length_mean=0.0766354019148,length_median=0.0757735345021,length_sd=0.0258262272504,length_hpd95={0.0294919619207,0.126349642764},length_quant_5_95={0.0395085261895,0.122540171305},length_range={0.0277974954604,0.141067054638}],(MeTR_scf_ac233112.6_181:0.233362810601[&support=100.0][&length_mean=0.219527063308,length_median=0.220207986892,length_sd=0.039109861192,length_hpd95={0.16109483656,0.31055914408},length_quant_5_95={0.162600619093,0.297924042516},length_range={0.145145080432,0.343532465265}],((GlMA_chr_17_184876:0.0586328526657[&support=100.0][&length_mean=0.0604416964061,length_median=0.0597278362816,length_sd=0.0195213369951,length_hpd95={0.0195322086008,0.0983028231844},length_quant_5_95={0.0276433484334,0.0956432814569},length_range={0.0146690476039,0.118371809386}],CaCA_lg_10_34380:0.152443666369[&support=100.0][&length_mean=0.148807423197,length_median=0.149626030679,length_sd=0.0270226038671,length_hpd95={0.101866125497,0.209627605637},length_quant_5_95={0.107290932762,0.192163436922},length_range={0.068192898413,0.221994181495}])77:0.0469107722661[&support=77.0][&length_mean=0.048899477862,length_median=0.0498461056078,length_sd=0.0217815582538,length_hpd95={0.0163506946732,0.0892794161097},length_quant_5_95={0.0183961491642,0.0860191232314},length_range={0.0145572618486,0.137368183272}],(((ViAN_scf_14509_28:0.0917975623349[&support=100.0][&length_mean=0.0944832834439,length_median=0.0942731075102,length_sd=0.0204230542712,length_hpd95={0.0505987334707,0.13434616896},length_quant_5_95={0.0549641830256,0.123768172787},length_range={0.0409640776048,0.141195644978}],PhVU_chr_03_128057:0.0245860252011[&support=100.0][&length_mean=0.024328477474,length_median=0.0221441620123,length_sd=0.0116631473723,length_hpd95={0.00587519933352,0.0475067501228},length_quant_5_95={0.00867874404773,0.046704519857},length_range={0.00320256098376,0.0563028665672}])96:0.0388144232998[&support=96.0][&length_mean=0.0455597874372,length_median=0.0443920142751,length_sd=0.0164693349377,length_hpd95={0.0202040070611,0.0735411001882},length_quant_5_95={0.0223853921401,0.0690907835431},length_range={0.0138539623875,0.0979166131468}],(CaCA_scf_133302_222:0.0695220639446[&support=100.0][&length_mean=0.0687513171102,length_median=0.0698733468976,length_sd=0.0192781957054,length_hpd95={0.0328836067943,0.105239377647},length_quant_5_95={0.0397484328784,0.0944320222237},length_range={0.0328836067943,0.138539211479}],GlMA_chr_17_184560:0.0909793395215[&support=100.0][&length_mean=0.0886875720184,length_median=0.0889576440719,length_sd=0.0245238523872,length_hpd95={0.041956560616,0.136188235337},length_quant_5_95={0.0422126853538,0.129720808017},length_range={0.0308356956091,0.140183978913}])44:0.0153111050356[&support=44.0][&length_mean=0.0224403478227,length_median=0.0194421839732,length_sd=0.0129677545863,length_hpd95={0.00447465490871,0.0556425300062},length_quant_5_95={0.00549897611853,0.0454656522509},length_range={0.00447465490871,0.0705302151872}])97:0.105141809469[&support=97.0][&length_mean=0.0912035777061,length_median=0.088331526584,length_sd=0.0327845852999,length_hpd95={0.0425271813368,0.162018092354},length_quant_5_95={0.0452853040504,0.150231869281},length_range={0.0136174373782,0.178177737157}],((MeTR_ctg_59554_7:0.0562387237465[&support=100.0][&length_mean=0.0519322275332,length_median=0.0508886392261,length_sd=0.0176503629928,length_hpd95={0.0164380668001,0.0844221494592},length_quant_5_95={0.0211822538525,0.0842295657014},length_range={0.0164380668001,0.100343088823}],CiAR.Ka_chr_7_27979:0.0618272343154[&support=100.0][&length_mean=0.0656809884642,length_median=0.0656384377982,length_sd=0.0235436292949,length_hpd95={0.0210724792916,0.105688463719},length_quant_5_95={0.0267827689621,0.104140484107},length_range={1.32433981472e-06,0.144578624273}])100:0.140478854059[&support=100.0][&length_mean=0.141444700162,length_median=0.140845008098,length_sd=0.0335435213495,length_hpd95={0.0900149598379,0.21420785296},length_quant_5_95={0.0912819743052,0.196082117954},length_range={0.0720041911916,0.223400041277}],(CiAR.Ka_chr_7_28005:0.101995517383[&support=100.0][&length_mean=0.107426010094,length_median=0.107199847367,length_sd=0.0363820678536,length_hpd95={0.0318674138442,0.169256677113},length_quant_5_95={0.0543790153344,0.166919547166},length_range={0.0318674138442,0.218980845002}],MeTR_scf_ac233112.6_159:0.217292679112[&support=100.0][&length_mean=0.214846566203,length_median=0.213626523993,length_sd=0.0416423980893,length_hpd95={0.133906375118,0.29779342556},length_quant_5_95={0.147373840552,0.28027192353},length_range={0.0967575656973,0.332824732822}])100:0.122637156893[&support=100.0][&length_mean=0.137985676465,length_median=0.137693969932,length_sd=0.0430292098145,length_hpd95={0.0568902090426,0.219933213732},length_quant_5_95={0.0703186536307,0.208804553818},length_range={0.0373471161688,0.244887079389}])51:0.0455110576415[&support=51.0][&length_mean=0.0655702016235,length_median=0.0570743057969,length_sd=0.0248197290411,length_hpd95={0.0240838458216,0.106845296985},length_quant_5_95={0.0281740377981,0.105610156276},length_range={0.0240838458216,0.123576815291}])30:0.0391897426707[&support=30.0][&length_mean=0.0452570023843,length_median=0.0421560065208,length_sd=0.01644380989,length_hpd95={0.0205776318432,0.0838170121984},length_quant_5_95={0.0205776318432,0.0803200614783},length_range={0.0127246055429,0.0838170121984}])27:0.0365801213931[&support=27.0][&length_mean=0.0460235518929,length_median=0.0451195706082,length_sd=0.0191978755943,length_hpd95={0.00924174957892,0.0852837160123},length_quant_5_95=None,length_range={0.00924174957892,0.0852837160123}])22:0.0308661247451[&support=22.0][&length_mean=0.0354545457298,length_median=0.0323452146902,length_sd=0.0154526163164,length_hpd95={0.0135346260575,0.0718192518393},length_quant_5_95=None,length_range={0.0135346260575,0.0718192518393}])17:0.0209174061001[&support=17.0][&length_mean=0.0287155723827,length_median=0.0280028963988,length_sd=0.0192316163911,length_hpd95={1.36471584531e-06,0.0688452253846},length_quant_5_95=None,length_range={1.36471584531e-06,0.0688452253846}])41:0.0586814709492[&support=41.0][&length_mean=0.0629875293054,length_median=0.0632669924727,length_sd=0.0241522595258,length_hpd95={0.0212316890995,0.10258626955},length_quant_5_95={0.0234317863871,0.0974993553398},length_range={0.0212316890995,0.126263419559}],(CaCA_lg_06_45369:0.122468142393[&support=100.0][&length_mean=0.127287907508,length_median=0.122630713782,length_sd=0.0297559222728,length_hpd95={0.0738665659726,0.186809759849},length_quant_5_95={0.0775146786511,0.179373349334},length_range={0.0586650032976,0.247312296492}],(GlMA_chr_01_174694:0.0302260373204[&support=100.0][&length_mean=0.0283255523519,length_median=0.0284652030081,length_sd=0.0109479793476,length_hpd95={0.00407786083975,0.0444346291554},length_quant_5_95={0.00798789613503,0.0440860181711},length_range={0.00407786083975,0.0538357807243}],GlMA_chr_11_11233:0.0523759097604[&support=100.0][&length_mean=0.0514361600994,length_median=0.0498620725831,length_sd=0.0182115126857,length_hpd95={0.0178431597812,0.0907214476794},length_quant_5_95={0.0200916833009,0.0785259215353},length_range={0.0071684871914,0.0949263126455}])81:0.0409373368208[&support=81.0][&length_mean=0.0451126906831,length_median=0.0447401095719,length_sd=0.017410592093,length_hpd95={0.014827596099,0.0761047755905},length_quant_5_95={0.0175145246332,0.0745153177099},length_range={0.0104991903255,0.0905109146786}])98:0.097401142691[&support=98.0][&length_mean=0.112198871079,length_median=0.111082310526,length_sd=0.0366348753676,length_hpd95={0.0468760631666,0.181404594179},length_quant_5_95={0.0510742964972,0.171561004754},length_range={0.0336163643797,0.191055927107}])100:0.244160110796[&support=100.0][&length_mean=0.242231333996,length_median=0.245024884977,length_sd=0.0574678107401,length_hpd95={0.114970549967,0.348138038736},length_quant_5_95={0.131663099535,0.338004841566},length_range={0.11092080829,0.365975041398}])19:0.0448274402662[&support=19.0][&length_mean=0.0679810158996,length_median=0.0741264203619,length_sd=0.0285937596472,length_hpd95={1.30513158247e-06,0.104467188249},length_quant_5_95=None,length_range={1.30513158247e-06,0.104467188249}],(EuGR_scf_8_418858:0.0322168834208[&support=100.0][&length_mean=0.0533271592946,length_median=0.0561588213114,length_sd=0.0207600872582,length_hpd95={0.0169931727985,0.0914498871246},length_quant_5_95={0.0169931727985,0.0812873544301},length_range={1.16866681407e-06,0.0914498871246}],(((EuCA_ctg_023562_184:0.0111403866948[&support=100.0][&length_mean=0.0116595092223,length_median=0.0124211589444,length_sd=0.00646105501914,length_hpd95={0.00239238137309,0.0253212053681},length_quant_5_95={0.00292063219699,0.0237450233385},length_range={1.30124116632e-06,0.0285973250656}],EuGR_scf_8_418665:0.011869303191[&support=100.0][&length_mean=0.0112994503016,length_median=0.0101026699466,length_sd=0.00683378653555,length_hpd95={1.16866681407e-06,0.0234630451737},length_quant_5_95={0.00234058879954,0.0225521578252},length_range={1.16866681407e-06,0.0334921769547}])100:0.0709918382385[&support=100.0][&length_mean=0.072884024185,length_median=0.0716939992415,length_sd=0.0174143569035,length_hpd95={0.0421746153919,0.112873912255},length_quant_5_95={0.0433120818275,0.101924958403},length_range={0.0311485594004,0.11957390245}],(((EuCA_ctg_034442_93:0.00283619480696[&support=100.0][&length_mean=0.00375805157681,length_median=0.00311468591247,length_sd=0.00365330284452,length_hpd95={1.10977332094e-06,0.00954978694851},length_quant_5_95={1.21240485078e-06,0.0095404877078},length_range={1.10977332094e-06,0.0220810093001}],EuGR_scf_8_418581:0.0134108180477[&support=100.0][&length_mean=0.0124725559711,length_median=0.0115435740151,length_sd=0.00671587126013,length_hpd95={0.00280920929499,0.026758183034},length_quant_5_95={0.00320143386007,0.0261765582172},length_range={1.20214732165e-06,0.0369423203992}])100:0.0469309406031[&support=100.0][&length_mean=0.0456697237821,length_median=0.0423451565241,length_sd=0.0156744957159,length_hpd95={0.0160652755397,0.073223625038},length_quant_5_95={0.0232933058403,0.0727172114135},length_range={0.0121667723609,0.0920848645988}],((EuCA_ctg_001783_193:0.00933767859955[&support=100.0][&length_mean=0.00988671336297,length_median=0.0100705905141,length_sd=0.00636115133205,length_hpd95={1.10977332094e-06,0.0219253806467},length_quant_5_95={1.2934495265e-06,0.0210431706238},length_range={1.10977332094e-06,0.0319867772985}],(EuGR_scf_8_144238:1.3349738256e-06[&support=100.0][&length_mean=1.30824251568e-06,length_median=1.30761986133e-06,length_sd=8.69626502465e-08,length_hpd95={1.14138125445e-06,1.46192103215e-06},length_quant_5_95={1.15236077171e-06,1.44898215886e-06},length_range={1.09193766364e-06,1.57486308144e-06}],(EuCA_ctg_001863_24:1.3349738256e-06[&support=100.0][&length_mean=1.30824251568e-06,length_median=1.30761986133e-06,length_sd=8.69626502465e-08,length_hpd95={1.14138125445e-06,1.46192103215e-06},length_quant_5_95={1.15236077171e-06,1.44898215886e-06},length_range={1.09193766364e-06,1.57486308144e-06}],EuCA_ctg_001783_232:0.00327696504698[&support=100.0][&length_mean=0.00332970663483,length_median=0.00326246214051,length_sd=0.00325366589699,length_hpd95={1.15236077171e-06,0.00993835403012},length_quant_5_95={1.21240485078e-06,0.00984786686619},length_range={1.15236077171e-06,0.0131346951421}])66:0.00327914737455[&support=66.0][&length_mean=0.00500362688744,length_median=0.003471910415,length_sd=0.00267057228775,length_hpd95={1.30513158247e-06,0.0101462668057},length_quant_5_95={1.3203387058e-06,0.0101348410771},length_range={1.30513158247e-06,0.0123114502711}])99:0.013914749177[&support=99.0][&length_mean=0.0145368853409,length_median=0.0138837528626,length_sd=0.00805956098746,length_hpd95={1.30368291406e-06,0.029526763098},length_quant_5_95={0.00337111857308,0.0290396990672},length_range={1.30368291406e-06,0.0338160349201}])99:0.0383718106173[&support=99.0][&length_mean=0.0379075457962,length_median=0.0359741939556,length_sd=0.0112396995869,length_hpd95={0.0203808580202,0.0600950275662},length_quant_5_95={0.0213221692866,0.0580443326852},length_range={0.0164406092495,0.0719621522783}],(EuCA_ctg_007672_9:0.00641946894062[&support=100.0][&length_mean=0.00675698592391,length_median=0.00627479619814,length_sd=0.0048218576255,length_hpd95={1.09193766364e-06,0.0163051681751},length_quant_5_95={1.24301527723e-06,0.0162708697107},length_range={1.09193766364e-06,0.0209192739498}],(EuCA_ctg_011137_153:0.00322085780922[&support=100.0][&length_mean=0.00346402154846,length_median=0.0031945298864,length_sd=0.00350721573081,length_hpd95={1.09193766364e-06,0.00992859785382},length_quant_5_95={1.19215881381e-06,0.00991077398954},length_range={1.09193766364e-06,0.0130523879823}],EuGR_scf_8_143712:1.3349738256e-06[&support=100.0][&length_mean=1.30824251568e-06,length_median=1.30761986133e-06,length_sd=8.69626502465e-08,length_hpd95={1.14138125445e-06,1.46192103215e-06},length_quant_5_95={1.15236077171e-06,1.44898215886e-06},length_range={1.09193766364e-06,1.57486308144e-06}])99:0.0117337102105[&support=99.0][&length_mean=0.0105475920401,length_median=0.00975556371007,length_sd=0.00670517599269,length_hpd95={1.20550557329e-06,0.022970141932},length_quant_5_95={1.34044840436e-06,0.0221185089464},length_range={1.20550557329e-06,0.0332566786565}])82:0.00939725993522[&support=82.0][&length_mean=0.0111409702498,length_median=0.0101218188461,length_sd=0.00636431927416,length_hpd95={1.29223530275e-06,0.0227319877197},length_quant_5_95={0.00319366718512,0.0212430547948},length_range={1.29223530275e-06,0.0353405520452}])99:0.056623561478[&support=99.0][&length_mean=0.0540743162712,length_median=0.0541545740262,length_sd=0.0138825198376,length_hpd95={0.0268662651183,0.0742192637181},length_quant_5_95={0.0298493931732,0.0740463367429},length_range={0.0268662651183,0.0939477695896}])61:0.0181221085468[&support=61.0][&length_mean=0.0238356693643,length_median=0.0212149208064,length_sd=0.011861477545,length_hpd95={0.00277738548168,0.0473375902058},length_quant_5_95={0.00708916344539,0.0441803671037},length_range={1.28800344924e-06,0.0517957638752}],(EuGR_scf_8_418753:0.00269072774085[&support=100.0][&length_mean=0.00235493440874,length_median=0.000558311860367,length_sd=0.0031519276411,length_hpd95={1.14138125445e-06,0.00940586594388},length_quant_5_95={1.17941621168e-06,0.00896647882225},length_range={1.14138125445e-06,0.0167124174402}],EuCA_ctg_023562_269:0.00367892613666[&support=100.0][&length_mean=0.00428003094608,length_median=0.00341149969366,length_sd=0.00422306036962,length_hpd95={1.09193766364e-06,0.0125887143883},length_quant_5_95={1.19215881381e-06,0.0111944100917},length_range={1.09193766364e-06,0.0221298958426}])100:0.150459962532[&support=100.0][&length_mean=0.129415117609,length_median=0.13180519753,length_sd=0.0300489291908,length_hpd95={0.0787357328823,0.186245820932},length_quant_5_95={0.0803586771204,0.172416547484},length_range={0.0363971271489,0.201351918336}])37:0.0216003929225[&support=37.0][&length_mean=0.0229864243103,length_median=0.0216095688678,length_sd=0.0080441026236,length_hpd95={0.0121234702539,0.0393123038838},length_quant_5_95={0.0121234702539,0.0349111300726},length_range={0.00819126815246,0.0393123038838}])42:0.0202531281126[&support=42.0][&length_mean=0.0210478236747,length_median=0.0199877978626,length_sd=0.00975398494267,length_hpd95={0.00051487236856,0.0404807061207},length_quant_5_95={0.00198102715847,0.0381424609825},length_range={0.00051487236856,0.0483159384267}],((EuCA_ctg_051094_155:0.0108045247686[&support=100.0][&length_mean=0.00956316129729,length_median=0.0093490108822,length_sd=0.00594011835849,length_hpd95={1.14429843386e-06,0.0200160646288},length_quant_5_95={1.29695772621e-06,0.0199312132758},length_range={1.14429843386e-06,0.0267452916437}],EuGR_scf_8_418948:0.011386768185[&support=100.0][&length_mean=0.0122878782466,length_median=0.010110026904,length_sd=0.00803766245522,length_hpd95={1.20214732165e-06,0.0289383838286},length_quant_5_95={1.3558941569e-06,0.0284374055054},length_range={1.20214732165e-06,0.037636045121}])95:0.0720795657368[&support=95.0][&length_mean=0.0648050632163,length_median=0.0647529170605,length_sd=0.019880911026,length_hpd95={0.0273555404357,0.101441164824},length_quant_5_95={0.0304191825897,0.100238041458},length_range={0.0112010790219,0.113479634971}],(EuCA_ctg_023562_313:0.0133315346137[&support=100.0][&length_mean=0.0130461605709,length_median=0.0124114000114,length_sd=0.00704381086233,length_hpd95={1.28062613682e-06,0.0242157810335},length_quant_5_95={0.00326412878302,0.0241717222522},length_range={1.28062613682e-06,0.0372067727639}],EuGR_scf_8_418792:0.00291188148567[&support=100.0][&length_mean=0.00337284220891,length_median=0.00306835943479,length_sd=0.00329845811438,length_hpd95={1.14429843386e-06,0.00981638003071},length_quant_5_95={1.2276656327e-06,0.00979767094706},length_range={1.14429843386e-06,0.0153339115892}])94:0.0534749887319[&support=94.0][&length_mean=0.0489092189996,length_median=0.0503224346564,length_sd=0.0172999117803,length_hpd95={0.0159880702769,0.0759076076708},length_quant_5_95={0.0241407693624,0.0733508355674},length_range={1.20823326313e-06,0.0876487813698}])35:0.00755683659763[&support=35.0][&length_mean=0.0105851129347,length_median=0.00940369445815,length_sd=0.00511843536358,length_hpd95={0.00364939508515,0.0208179877468},length_quant_5_95={0.00382703570995,0.0195084986714},length_range={0.00364939508515,0.0226596180666}])21:0.031660940757[&support=21.0][&length_mean=0.0362375923717,length_median=0.0360144923285,length_sd=0.0146670539047,length_hpd95={0.0183563710653,0.083604154946},length_quant_5_95=None,length_range={0.0183563710653,0.083604154946}])93:0.395721050327[&support=93.0][&length_mean=0.305079744808,length_median=0.30877868987,length_sd=0.0791884118808,length_hpd95={0.171671345904,0.436053484334},length_quant_5_95={0.177227919454,0.420510573059},length_range={0.133288448806,0.513313967556}])5:0.0175665907546[&support=5.0][&length_mean=0.0332859337789,length_median=0.0349025844853,length_sd=0.0210154963374,length_hpd95=None,length_quant_5_95={0.0626021783143,0.0626021783143},length_range={0.00376880986327,0.0626021783143}])5:0.0221387333861[&support=5.0][&length_mean=0.0645716551222,length_median=0.0659475473784,length_sd=0.0195990021767,length_hpd95=None,length_quant_5_95={0.0878692252085,0.0878692252085},length_range={0.0394911306377,0.0878692252085}])36:0.0893477426636[&support=36.0][&length_mean=0.098617743266,length_median=0.092181789,length_sd=0.0481902693202,length_hpd95={0.0154956590489,0.188975102598},length_quant_5_95={0.0217996755097,0.182627791454},length_range={0.0154956590489,0.220777756809}],(EuCA_ctg_045219_150:0.116138077401[&support=100.0][&length_mean=0.124294823761,length_median=0.124459689145,length_sd=0.0313543372022,length_hpd95={0.054244567526,0.17399219752},length_quant_5_95={0.0707265109282,0.173659768566},length_range={0.054244567526,0.191933584273}],((EuCA_ctg_049989_43:1.3349738256e-06[&support=100.0][&length_mean=0.000496266645857,length_median=1.32213737473e-06,length_sd=0.00144169889371,length_hpd95={1.09193766364e-06,0.0034525670929},length_quant_5_95={1.15236077171e-06,0.00335636192207},length_range={1.09193766364e-06,0.0069075972538}],(EuGR_scf_9_63505:0.00670720652108[&support=100.0][&length_mean=0.00733797962413,length_median=0.00662158205612,length_sd=0.00548757358569,length_hpd95={1.21240485078e-06,0.0175627345566},length_quant_5_95={1.30513158247e-06,0.0172688400453},length_range={1.21240485078e-06,0.0232573842786}],EuGR_scf_6_193279:0.00999567618665[&support=100.0][&length_mean=0.00894690654962,length_median=0.00893860524164,length_sd=0.00532227482896,length_hpd95={1.10977332094e-06,0.0171322405694},length_quant_5_95={1.28800344924e-06,0.0170147371107},length_range={1.10977332094e-06,0.0196056069132}])56:0.00326484191691[&support=56.0][&length_mean=0.00446055857099,length_median=0.00333858737706,length_sd=0.00239811428991,length_hpd95={1.19215881381e-06,0.0100252222286},length_quant_5_95={0.00297582511038,0.00696432880008},length_range={1.19215881381e-06,0.0142934551289}])100:0.156009873968[&support=100.0][&length_mean=0.142510051008,length_median=0.14337721405,length_sd=0.0306910334734,length_hpd95={0.0805515088819,0.188129169286},length_quant_5_95={0.084897909227,0.185721185163},length_range={0.0499023583088,0.21830219943}],EuGR_scf_9_63945:0.11523955025[&support=100.0][&length_mean=0.105816659686,length_median=0.104522752194,length_sd=0.0276255003333,length_hpd95={0.052546092865,0.160047431647},length_quant_5_95={0.0585480366784,0.152151826948},length_range={0.0365136208467,0.171470358587}])40:0.0325476162007[&support=40.0][&length_mean=0.0443413693752,length_median=0.0395450311232,length_sd=0.020942160499,length_hpd95={0.0131232415985,0.0793631473394},length_quant_5_95={0.0164227996384,0.0793384914153},length_range={0.0131232415985,0.0882946587556}])99:0.338279594003[&support=99.0][&length_mean=0.315875010606,length_median=0.32401588726,length_sd=0.0567420987862,length_hpd95={0.214121193053,0.413901543449},length_quant_5_95={0.215591993853,0.391890625325},length_range={0.180680483771,0.468858817142}])44:0.114488588965[&support=44.0][&length_mean=0.0941210889248,length_median=0.0928240530138,length_sd=0.0525355014751,length_hpd95={0.0103324173096,0.20337597794},length_quant_5_95={0.0178520559875,0.17635932148},length_range={0.0103324173096,0.25299106824}],(((((DiCA_scf_234_274:0.105880726167[&support=100.0][&length_mean=0.10475260937,length_median=0.106105365729,length_sd=0.0265719881978,length_hpd95={0.0492847012289,0.150175562956},length_quant_5_95={0.0602313079254,0.14735192614},length_range={0.037065114276,0.170766332471}],DiCA_scf_234_252:0.122213638724[&support=100.0][&length_mean=0.123185049313,length_median=0.124414818531,length_sd=0.0296997574012,length_hpd95={0.0612843678647,0.177139819553},length_quant_5_95={0.0685892328618,0.173791513528},length_range={0.045093892569,0.19413107322}])100:0.276308650724[&support=100.0][&length_mean=0.278840561916,length_median=0.278282050262,length_sd=0.0467228271218,length_hpd95={0.198997522703,0.363609315573},length_quant_5_95={0.206440036211,0.357582516451},length_range={0.155804047824,0.419051524565}],(BeVU_chr_6.sca003_7722:0.0985609154082[&support=100.0][&length_mean=0.0973926073668,length_median=0.0962356289986,length_sd=0.0240181839833,length_hpd95={0.0548567234216,0.148163766362},length_quant_5_95={0.0565735199601,0.139617589775},length_range={0.0387773381553,0.158406040077}],SpOL_scf_25714_134:0.0874339399845[&support=100.0][&length_mean=0.0794214570799,length_median=0.0790728179938,length_sd=0.0211248788625,length_hpd95={0.0503137859872,0.130453317574},length_quant_5_95={0.0503137859872,0.114834464919},length_range={0.0262060599626,0.130453317574}])87:0.0688525806858[&support=87.0][&length_mean=0.0701407207033,length_median=0.0628901221523,length_sd=0.0335073531368,length_hpd95={0.0165005614366,0.126348559726},length_quant_5_95={0.028799031837,0.123055601824},length_range={0.0107617308146,0.193147144906}])99:0.140426204404[&support=99.0][&length_mean=0.160024637019,length_median=0.161392364199,length_sd=0.0489060815105,length_hpd95={0.0721011413751,0.246145637546},length_quant_5_95={0.08753709867,0.234533876404},length_range={0.0099690354269,0.285005017939}],(KaFE_scf_1360502_67:0.14485393443[&support=100.0][&length_mean=0.143858894641,length_median=0.143271273535,length_sd=0.032279627632,length_hpd95={0.0839983015938,0.201943911852},length_quant_5_95={0.0958828629142,0.197051917213},length_range={0.0753125967772,0.23318813761}],KaFE_scf_1368498_122:0.0594909992146[&support=100.0][&length_mean=0.0621310064,length_median=0.0641050048736,length_sd=0.0257080535133,length_hpd95={0.0124018270821,0.110196735552},length_quant_5_95={0.017224262994,0.102865740541},length_range={0.00200616862671,0.120185479246}])100:0.359646713911[&support=100.0][&length_mean=0.366396564822,length_median=0.369746647572,length_sd=0.0637657609728,length_hpd95={0.244534074406,0.476428897379},length_quant_5_95={0.251772131623,0.453534916042},length_range={0.10670456981,0.519374757672}])84:0.146847821725[&support=84.0][&length_mean=0.121700297971,length_median=0.116454481908,length_sd=0.037125934342,length_hpd95={0.0662534002492,0.197092592351},length_quant_5_95={0.0664475870523,0.192842218563},length_range={0.0406433490842,0.23097370344}],((((((((MeTR_scf_ac233112.6_165:0.155231765422[&support=100.0][&length_mean=0.166877315722,length_median=0.169818606327,length_sd=0.033427946162,length_hpd95={0.100857987248,0.217582980679},length_quant_5_95={0.109507659864,0.216990649756},length_range={0.100857987248,0.233469911386}],CiAR.Ka_chr_7_28012:0.123530197127[&support=100.0][&length_mean=0.12241569553,length_median=0.121578421412,length_sd=0.0298606894588,length_hpd95={0.0734324163285,0.185731208522},length_quant_5_95={0.0750612794339,0.178385841205},length_range={0.0415042242882,0.194985578488}])99:0.139180266651[&support=99.0][&length_mean=0.122057009142,length_median=0.11827896578,length_sd=0.0325622450811,length_hpd95={0.0541543094287,0.180890651766},length_quant_5_95={0.065056954466,0.179053770381},length_range={0.0541543094287,0.210801967303}],(CaCA_scf_133302_238:0.113743721204[&support=100.0][&length_mean=0.109042855993,length_median=0.107505493036,length_sd=0.0258405897973,length_hpd95={0.0516977128605,0.155058861288},length_quant_5_95={0.0640074418744,0.148914902901},length_range={0.046369724773,0.184681429432}],(GlMA_chr_17_184765:0.112508574656[&support=100.0][&length_mean=0.11110492766,length_median=0.108983810475,length_sd=0.0277096911727,length_hpd95={0.0562378798367,0.164324150573},length_quant_5_95={0.0675541092873,0.159810466478},length_range={0.0417121132302,0.193036631019}],PhVU_chr_03_153596:0.083293852841[&support=100.0][&length_mean=0.0824672139017,length_median=0.0815355973742,length_sd=0.0234411587755,length_hpd95={0.0450992727162,0.133536956982},length_quant_5_95={0.045725194033,0.122579716859},length_range={0.0334115392435,0.143539661478}])98:0.051004529149[&support=98.0][&length_mean=0.0487299488098,length_median=0.0465506589447,length_sd=0.0224841253202,length_hpd95={0.00348906782105,0.0953827470027},length_quant_5_95={0.0141143760424,0.0900995606234},length_range={0.00348906782105,0.108984395102}])89:0.0581992148207[&support=89.0][&length_mean=0.0606985478607,length_median=0.0584079923451,length_sd=0.0241510614984,length_hpd95={0.0223662225141,0.114750924494},length_quant_5_95={0.0230123922078,0.110371976926},length_range={0.00739615051841,0.136412243206}])42:0.0297775096652[&support=42.0][&length_mean=0.0387370213327,length_median=0.0383878285996,length_sd=0.0189440375379,length_hpd95={0.00472403789541,0.0807430898912},length_quant_5_95={0.0085271746192,0.0698491531305},length_range={0.00472403789541,0.102347667572}],(ArDU_chr_01_262:1.3349738256e-06[&support=100.0][&length_mean=0.00190761279937,length_median=1.38210884124e-06,length_sd=0.0036773918089,length_hpd95={1.14138125445e-06,0.00933665485524},length_quant_5_95={1.17552395656e-06,0.00863719396749},length_range={1.14138125445e-06,0.0195389837005}],ArIP_chr_01_784210:0.0332693063421[&support=100.0][&length_mean=0.029660904519,length_median=0.0292550954809,length_sd=0.0142199893849,length_hpd95={1.20823326313e-06,0.0556613252648},length_quant_5_95={0.00530308574211,0.0555920470585},length_range={1.20823326313e-06,0.0699017031698}])100:0.225938762693[&support=100.0][&length_mean=0.205480851303,length_median=0.205910238108,length_sd=0.0434753750804,length_hpd95={0.109074581952,0.27762028752},length_quant_5_95={0.133683774567,0.276205359697},length_range={0.109074581952,0.312302224509}])22:0.00297987629294[&support=22.0][&length_mean=0.0261015462868,length_median=0.0212819661716,length_sd=0.0259194116214,length_hpd95={1.2276656327e-06,0.122698861157},length_quant_5_95=None,length_range={1.2276656327e-06,0.122698861157}],(CaCA_scf_127737_1130:0.195931186726[&support=100.0][&length_mean=0.19588094972,length_median=0.194122313031,length_sd=0.0426188013271,length_hpd95={0.11596111194,0.278520408695},length_quant_5_95={0.128542047877,0.272440216277},length_range={0.0967896924938,0.301049729586}],(MeTR_ctg_74316_18:0.152685424848[&support=100.0][&length_mean=0.15186186909,length_median=0.146401522733,length_sd=0.0405241841759,length_hpd95={0.0868481853165,0.243364375195},length_quant_5_95={0.0931328354398,0.223965973188},length_range={0.069085931055,0.261208956166}],CiAR.Ka_chr_7_27960:0.167724794319[&support=100.0][&length_mean=0.176894744968,length_median=0.173865193917,length_sd=0.0383250995296,length_hpd95={0.100474326019,0.259190378345},length_quant_5_95={0.107241440811,0.23990533398},length_range={0.0831393390038,0.276582480571}])89:0.0947650035624[&support=89.0][&length_mean=0.103346021038,length_median=0.104189742404,length_sd=0.0386146893792,length_hpd95={0.0382704131015,0.200761566779},length_quant_5_95={0.0471567916127,0.165974935909},length_range={1.20214732165e-06,0.213218140865}])56:0.084395608987[&support=56.0][&length_mean=0.0743414403348,length_median=0.0772944011049,length_sd=0.02592342031,length_hpd95={0.0322464264222,0.118760416305},length_quant_5_95={0.0343734152119,0.1141126375},length_range={0.0166042751887,0.142046098693}])57:0.0412920381636[&support=57.0][&length_mean=0.052455636964,length_median=0.0500798796605,length_sd=0.026807589147,length_hpd95={0.0184635615037,0.100951576934},length_quant_5_95={0.0225816987076,0.0968421718659},length_range={0.0184635615037,0.138609611793}],((LuAN_scf_92387_1_2:0.112278823266[&support=100.0][&length_mean=0.107384891907,length_median=0.105414142433,length_sd=0.0275117083805,length_hpd95={0.0578043635555,0.166316919141},length_quant_5_95={0.067564689786,0.158451575485},length_range={0.0417476114744,0.19824584388}],((ArIP_chr_05_24658:0.00732702611245[&support=100.0][&length_mean=0.0060457622363,length_median=0.00102728426176,length_sd=0.00864526881029,length_hpd95={1.14138125445e-06,0.0255117950744},length_quant_5_95={1.20550557329e-06,0.0239256800948},length_range={1.14138125445e-06,0.0346079294136}],ArDU_chr_05_21700:0.0180890280939[&support=100.0][&length_mean=0.0198112131494,length_median=0.019313050844,length_sd=0.0119045063293,length_hpd95={1.26528826477e-06,0.0421447658109},length_quant_5_95={1.35587334365e-06,0.0404157980075},length_range={1.26528826477e-06,0.048571527386}])100:0.329126193127[&support=100.0][&length_mean=0.301269915083,length_median=0.299748956733,length_sd=0.0658576764558,length_hpd95={0.169452649166,0.430669518198},length_quant_5_95={0.180450027494,0.403432427831},length_range={0.104672368183,0.44708562876}],LuAN_scf_76092_44:0.0699264720138[&support=100.0][&length_mean=0.0880859914034,length_median=0.088272814977,length_sd=0.0382141262404,length_hpd95={0.0147761937588,0.152717411037},length_quant_5_95={0.0228232163686,0.146643434265},length_range={0.00975498419297,0.209706478976}])47:0.0611939668886[&support=47.0][&length_mean=0.0705573572718,length_median=0.0749320561485,length_sd=0.0244635697036,length_hpd95={0.0207243891818,0.11857961888},length_quant_5_95={0.0259820709828,0.115642078431},length_range={0.0207243891818,0.126805186781}])23:0.0165565948348[&support=23.0][&length_mean=0.0321682000085,length_median=0.0306009481664,length_sd=0.0204046746842,length_hpd95={1.19913233209e-06,0.0802189607638},length_quant_5_95=None,length_range={1.19913233209e-06,0.0802189607638}],(CaCA_lg_06_45335:0.158120674904[&support=100.0][&length_mean=0.157885808139,length_median=0.154238054098,length_sd=0.0335478815678,length_hpd95={0.102908606456,0.225577100128},length_quant_5_95={0.10442345517,0.213371976879},length_range={0.089074609591,0.251971660586}],(PhVU_chr_02_5513:0.171831804954[&support=100.0][&length_mean=0.162943818181,length_median=0.159613523257,length_sd=0.0348983567744,length_hpd95={0.109942451746,0.252343333461},length_quant_5_95={0.115370666076,0.219533298159},length_range={0.0667587619387,0.268223930635}],(GlMA_chr_01_174682:0.054238888966[&support=100.0][&length_mean=0.0509152989505,length_median=0.0479153781682,length_sd=0.0191748181658,length_hpd95={0.0146028685364,0.0879924460923},length_quant_5_95={0.0233721815057,0.0873034061878},length_range={0.0146028685364,0.103782340562}],GlMA_chr_11_11219:0.0167716916367[&support=100.0][&length_mean=0.0153224910409,length_median=0.0147602891156,length_sd=0.00979013875101,length_hpd95={1.17552395656e-06,0.0310539681095},length_quant_5_95={1.29695772621e-06,0.0301384088089},length_range={1.17552395656e-06,0.0484990817332}])82:0.0362245143973[&support=82.0][&length_mean=0.0384273937988,length_median=0.0362713799767,length_sd=0.0139724831707,length_hpd95={0.0149939864472,0.0652019643557},length_quant_5_95={0.0169658766502,0.0624139214429},length_range={0.0107449020618,0.078545024192}])57:0.0242388465927[&support=57.0][&length_mean=0.0372106892455,length_median=0.0363752223263,length_sd=0.0161658606348,length_hpd95={0.0115167493517,0.0715548078439},length_quant_5_95={0.0132593162827,0.0637909954421},length_range={1.34122749156e-06,0.0741440589289}])94:0.116171282946[&support=94.0][&length_mean=0.0906132132376,length_median=0.092120220735,length_sd=0.0256131355881,length_hpd95={0.0496094106037,0.133215117793},length_quant_5_95={0.0539151172491,0.130227718617},length_range={0.0319557661209,0.161321250659}])61:0.0572135817157[&support=61.0][&length_mean=0.0577578468635,length_median=0.0568186895663,length_sd=0.0242312376858,length_hpd95={0.0172796290555,0.101391370994},length_quant_5_95={0.0172796290555,0.0977748329105},length_range={0.00606829948198,0.101391370994}])69:0.227540974764[&support=69.0][&length_mean=0.148626535048,length_median=0.148210642924,length_sd=0.0561824816618,length_hpd95={0.060793691695,0.24545650181},length_quant_5_95={0.060793691695,0.233649062229},length_range={0.0411987790206,0.24545650181}],((LiUS_scf_2416_569:0.0819803997032[&support=100.0][&length_mean=0.0770658869429,length_median=0.0779346242812,length_sd=0.0239790881121,length_hpd95={0.0232241145912,0.112359389838},length_quant_5_95={0.0345689630549,0.107146138517},length_range={0.0149931825571,0.163203799286}],LiUS_scf_1249_1817:1.3349738256e-06[&support=100.0][&length_mean=0.00819889433267,length_median=1.40313618968e-06,length_sd=0.0135613591258,length_hpd95={1.09193766364e-06,0.0387233094668},length_quant_5_95={1.17552395656e-06,0.0357865737339},length_range={1.09193766364e-06,0.0547720677901}])100:0.46248516184[&support=100.0][&length_mean=0.429024657589,length_median=0.433398774026,length_sd=0.0747066929155,length_hpd95={0.24436363302,0.531096931816},length_quant_5_95={0.286990704869,0.530350530381},length_range={0.23342638698,0.592135286873}],(MoNO_scf_123_420:0.348229312207[&support=100.0][&length_mean=0.330951156611,length_median=0.331314388486,length_sd=0.0622763494898,length_hpd95={0.200687436366,0.439692224312},length_quant_5_95={0.223182042159,0.422900777028},length_range={0.196562436663,0.483251825443}],(((TaHA_scf_33_10698:0.25821981637[&support=100.0][&length_mean=0.274889046153,length_median=0.260431195017,length_sd=0.0832530503869,length_hpd95={0.161581111431,0.511729858863},length_quant_5_95={0.161581111431,0.435138814689},length_range={0.103271642226,0.511729858863}],((((BrRA_chr_02_76900:0.0823681298801[&support=100.0][&length_mean=0.080130801435,length_median=0.0773926119662,length_sd=0.0191689447711,length_hpd95={0.0508727831971,0.118551615608},length_quant_5_95={0.0522521711929,0.110943754061},length_range={0.0306445308727,0.140972804951}],'ScPA chr 2-4 32057':0.0588969346797[&support=100.0][&length_mean=0.0523710036623,length_median=0.0527539041438,length_sd=0.0207859953988,length_hpd95={0.0142332748021,0.0878662453792},length_quant_5_95={0.0153447146813,0.0850773266951},length_range={0.00332573418631,0.0988304959266}])55:0.0101639370034[&support=55.0][&length_mean=0.0161701402604,length_median=0.0135948662962,length_sd=0.00937157658534,length_hpd95={1.26403619046e-06,0.0351052292873},length_quant_5_95={0.00485024379549,0.0323300542692},length_range={1.26403619046e-06,0.0456989205031}],(BrRA_chr_07_114992:0.102571008125[&support=100.0][&length_mean=0.0961793487762,length_median=0.0962939103629,length_sd=0.0236755433578,length_hpd95={0.052187761386,0.13538762934},length_quant_5_95={0.0554082263529,0.131631869476},length_range={0.0377950842617,0.182325409989}],SiIR_scf_8_11134:0.0538358709503[&support=100.0][&length_mean=0.0553045433328,length_median=0.0550271273005,length_sd=0.0193752514372,length_hpd95={0.014780392808,0.0925192100669},length_quant_5_95={0.0226460973186,0.0865067093524},length_range={1.30368291406e-06,0.108367986558}])75:0.0345422656401[&support=75.0][&length_mean=0.0342081288682,length_median=0.0333444449899,length_sd=0.0149270664616,length_hpd95={0.00783524340996,0.0622411987481},length_quant_5_95={0.0123625463083,0.0573057654668},length_range={0.00638058037454,0.0811570189482}])45:0.010396271564[&support=45.0][&length_mean=0.0124199777963,length_median=0.0104161458576,length_sd=0.00845808393717,length_hpd95={1.28062613682e-06,0.0352807565752},length_quant_5_95={1.2934495265e-06,0.030562461238},length_range={1.28062613682e-06,0.0368126824575}],(EuSA_scf_6_1153:0.0905612549507[&support=100.0][&length_mean=0.083531746895,length_median=0.0836744861094,length_sd=0.0224254698316,length_hpd95={0.0419207706351,0.122943096457},length_quant_5_95={0.0445780064598,0.119810561935},length_range={0.0291997980576,0.134866364635}],((ArTH_chr_5_82442:0.04252441818[&support=100.0][&length_mean=0.0418800790282,length_median=0.0400983770965,length_sd=0.0157166239831,length_hpd95={0.0198352262789,0.0741381237024},length_quant_5_95={0.0204815573342,0.0658909994793},length_range={0.00207466394609,0.0864442538243}],ArLY_scf_8_63492:0.0288192433365[&support=100.0][&length_mean=0.0294077116393,length_median=0.0287375817184,length_sd=0.012148639177,length_hpd95={0.00734212123002,0.0479882759872},length_quant_5_95={0.0107698809493,0.045954410943},length_range={1.27314530862e-06,0.0713226942475}])98:0.0474438169343[&support=98.0][&length_mean=0.0407215239304,length_median=0.0387173423265,length_sd=0.016029389826,length_hpd95={0.0103386974695,0.0727889225006},length_quant_5_95={0.0125768567334,0.06857879981},length_range={0.00123847486856,0.0911119523816}],(CaRU_scf_8_42165:0.106875557657[&support=100.0][&length_mean=0.106054260585,length_median=0.103223262085,length_sd=0.0249300052059,length_hpd95={0.0634894993207,0.158088246814},length_quant_5_95={0.0722907195303,0.156441846621},length_range={0.05084784892,0.180880285641}],LeAL_scf_72_10060:0.133988462435[&support=100.0][&length_mean=0.131680176515,length_median=0.132504640786,length_sd=0.0275034335619,length_hpd95={0.0712131848193,0.174919163528},length_quant_5_95={0.0831282970547,0.171471225635},length_range={0.0675745914753,0.199569909128}])45:0.0159610205746[&support=45.0][&length_mean=0.0222656353243,length_median=0.0239508684273,length_sd=0.0112069389492,length_hpd95={1.21471643768e-06,0.0412783616877},length_quant_5_95={1.42949585322e-06,0.038870296878},length_range={1.21471643768e-06,0.0413877132773}])49:0.0298995599807[&support=49.0][&length_mean=0.0275742721022,length_median=0.028022723338,length_sd=0.0103100300105,length_hpd95={0.0111216958963,0.0508464104736},length_quant_5_95={0.0111216958963,0.0464278530612},length_range={0.0052194515388,0.0508464104736}])20:0.00246311768323[&support=20.0][&length_mean=0.00718625083953,length_median=0.00727179796964,length_sd=0.00683935316595,length_hpd95={1.10977332094e-06,0.0232678758713},length_quant_5_95=None,length_range={1.10977332094e-06,0.0232678758713}])45:0.0772824070737[&support=45.0][&length_mean=0.0942444702852,length_median=0.0886492530607,length_sd=0.0355126104398,length_hpd95={0.0292933339551,0.158079031838},length_quant_5_95={0.0321984374853,0.157212505987},length_range={0.0292933339551,0.178256839943}],AeAR_scf_8_9481:0.328464886222[&support=100.0][&length_mean=0.343074651378,length_median=0.346699741019,length_sd=0.0679389743892,length_hpd95={0.237019103482,0.471601452292},length_quant_5_95={0.238571324763,0.44793316178},length_range={0.0936611051842,0.475587964774}])92:0.200466169747[&support=92.0][&length_mean=0.220503698218,length_median=0.212300954385,length_sd=0.0734539413034,length_hpd95={0.0927193844277,0.353018811298},length_quant_5_95={0.101169387815,0.336069151612},length_range={0.0684400820317,0.447861548594}])99:0.24894784258[&support=99.0][&length_mean=0.295730540047,length_median=0.286350352062,length_sd=0.107645671724,length_hpd95={0.0642863350923,0.49822464889},length_quant_5_95={0.132230108338,0.48822100609},length_range={0.0642863350923,0.596474787238}],(TaHA_scf_3_40844:0.319215310735[&support=100.0][&length_mean=0.341287725457,length_median=0.33771647409,length_sd=0.0789913058948,length_hpd95={0.179538658393,0.483521809635},length_quant_5_95={0.204492097318,0.467094678624},length_range={0.158327156208,0.529962917792}],(CaRU_scf_4_3227:0.201124675772[&support=100.0][&length_mean=0.192474888669,length_median=0.199818240821,length_sd=0.0486076830734,length_hpd95={0.0852719500725,0.260017919849},length_quant_5_95={0.107067855754,0.257353339767},length_range={0.0852719500725,0.332978406513}],((ArLY_scf_4_5687:0.0183402257142[&support=100.0][&length_mean=0.0198389888883,length_median=0.0178219336643,length_sd=0.0118843876443,length_hpd95={1.26821117291e-06,0.0422387755011},length_quant_5_95={0.00192703433933,0.0417881948969},length_range={1.26821117291e-06,0.0514546553686}],ArTH_chr_2_30548:0.0992164140514[&support=100.0][&length_mean=0.0966442224543,length_median=0.0946813412705,length_sd=0.0256889778052,length_hpd95={0.06041034834,0.153606457699},length_quant_5_95={0.06041034834,0.141517002865},length_range={0.0285515055315,0.153606457699}])90:0.0437631791377[&support=90.0][&length_mean=0.0366093130347,length_median=0.0338502153936,length_sd=0.0157361974512,length_hpd95={0.0118521182866,0.0753484215703},length_quant_5_95={0.0150984433867,0.070113343294},length_range={0.00623959377728,0.0813090276542}],((EuSA_scf_15_6258:0.139039315637[&support=100.0][&length_mean=0.12276044516,length_median=0.124577146944,length_sd=0.0319011440215,length_hpd95={0.0644704989024,0.185024621448},length_quant_5_95={0.0674851539615,0.171151845546},length_range={0.0458287554691,0.232489129777}],('ScPA chr 4-2 312':0.169408303591[&support=100.0][&length_mean=0.160000608412,length_median=0.154606451886,length_sd=0.0337979519492,length_hpd95={0.101874641397,0.225170866031},length_quant_5_95={0.109530137419,0.220161742266},length_range={0.0471126986531,0.238599121995}],((BrRA_chr_09_128063:0.0279130721761[&support=100.0][&length_mean=0.0269169855077,length_median=0.0257631277613,length_sd=0.0123923952648,length_hpd95={0.00453720011817,0.0534007115925},length_quant_5_95={0.0051170104235,0.045972504691},length_range={1.26403619046e-06,0.0568197861473}],SiIR_scf_29_6036:0.044169212187[&support=100.0][&length_mean=0.0432761799146,length_median=0.0417929295243,length_sd=0.018130549105,length_hpd95={0.00505616462265,0.0814412882372},length_quant_5_95={0.0180129237551,0.079234298628},length_range={1.10977332094e-06,0.0998699142118}])73:0.0109327503952[&support=73.0][&length_mean=0.0112713441047,length_median=0.01041219084,length_sd=0.00687496726355,length_hpd95={1.19215881381e-06,0.0253707425523},length_quant_5_95={1.43310860397e-06,0.025003893116},length_range={1.19215881381e-06,0.0267769462146}],BrRA_chr_04_29832:0.0590892412439[&support=100.0][&length_mean=0.0537145156643,length_median=0.0558286381912,length_sd=0.0191499119561,length_hpd95={0.00800225944155,0.0882800197438},length_quant_5_95={0.0201164122136,0.0798089017262},length_range={0.00512073761555,0.102208827922}])44:0.00676130595959[&support=44.0][&length_mean=0.01219362583,length_median=0.0118078040856,length_sd=0.00679958746186,length_hpd95={0.00435511589786,0.0335795617662},length_quant_5_95={0.00435511589786,0.0210362947605},length_range={1.16866681407e-06,0.0335795617662}])49:0.00885382320873[&support=49.0][&length_mean=0.0170147120815,length_median=0.0150126198792,length_sd=0.0118273743999,length_hpd95={1.09193766364e-06,0.0451308489063},length_quant_5_95={1.30124116632e-06,0.04327350456},length_range={1.09193766364e-06,0.0472629685602}])35:0.0182041015858[&support=35.0][&length_mean=0.0258346550716,length_median=0.0252821933797,length_sd=0.0125539928361,length_hpd95={0.00685721733111,0.0568759446022},length_quant_5_95={0.00685721733111,0.0435593254536},length_range={1.45196082011e-06,0.0568759446022}],LeAL_scf_12_1242:0.187805589493[&support=100.0][&length_mean=0.163269383675,length_median=0.167244928974,length_sd=0.0442763175926,length_hpd95={0.0720934604563,0.24117247638},length_quant_5_95={0.0739566811691,0.222377150769},length_range={0.0321795433265,0.27215116541}])37:0.0136040490597[&support=37.0][&length_mean=0.0250704728113,length_median=0.0217110706193,length_sd=0.0137678707295,length_hpd95={0.00509279527112,0.0607851017384},length_quant_5_95={0.00689008209654,0.0480255476606},length_range={0.00509279527112,0.0667710527598}])39:0.0499887002499[&support=39.0][&length_mean=0.0620386974881,length_median=0.0594676775787,length_sd=0.0251226750463,length_hpd95={0.00739568147601,0.108410927616},length_quant_5_95={0.0202633711059,0.107117402746},length_range={0.00739568147601,0.121504941477}])56:0.0796581341103[&support=56.0][&length_mean=0.117442289777,length_median=0.109243195256,length_sd=0.048901583257,length_hpd95={0.0183152366487,0.211446861441},length_quant_5_95={0.0391657948322,0.194457862964},length_range={0.0183152366487,0.25661829354}])100:0.294776132717[&support=100.0][&length_mean=0.340243364246,length_median=0.339048259158,length_sd=0.107990402083,length_hpd95={0.137335219268,0.522134657465},length_quant_5_95={0.169381891187,0.502636910401},length_range={0.128678332966,0.636204020891}])39:0.165904338404[&support=39.0][&length_mean=0.185104801826,length_median=0.18505038281,length_sd=0.0689522806388,length_hpd95={0.0476295606996,0.30770663322},length_quant_5_95={0.0581265525646,0.289366741329},length_range={0.0476295606996,0.349646933501}],((CiLA_chr_1_108332:0.00845655167905[&support=100.0][&length_mean=0.0240414417782,length_median=0.0118497798881,length_sd=0.031125492642,length_hpd95={1.09193766364e-06,0.0921253650485},length_quant_5_95={1.19913233209e-06,0.0886211118108},length_range={1.09193766364e-06,0.117723364676}],(CuME_chr_08_112716:0.0289431190756[&support=100.0][&length_mean=0.0243981327812,length_median=0.0260502150238,length_sd=0.0132237700132,length_hpd95={1.17552395656e-06,0.0425621103583},length_quant_5_95={1.21471643768e-06,0.0424662245357},length_range={1.17552395656e-06,0.0505061820565}],CuSA_chr_6_94274:0.0316305944837[&support=100.0][&length_mean=0.0312952332114,length_median=0.0302184038318,length_sd=0.0135808664533,length_hpd95={0.0143615415227,0.0662699542418},length_quant_5_95={0.0143774498652,0.0580808815351},length_range={0.00281157526712,0.0857059159026}])85:0.0841913983037[&support=85.0][&length_mean=0.0823831182166,length_median=0.0811200173829,length_sd=0.0282664760542,length_hpd95={0.0260222050498,0.12841423342},length_quant_5_95={0.03468222745,0.127320686934},length_range={0.013336679753,0.147402601605}])100:0.480585838193[&support=100.0][&length_mean=0.484759443448,length_median=0.488117323754,length_sd=0.0853387196312,length_hpd95={0.338018418355,0.653421636397},length_quant_5_95={0.354736656224,0.61419421375},length_range={0.235229634082,0.673764345362}],(CaSA.PK_scf_43257_7:0.00388058873042[&support=100.0][&length_mean=0.00454203305168,length_median=0.00387753290683,length_sd=0.00423023418148,length_hpd95={1.10977332094e-06,0.0122252358521},length_quant_5_95={1.26399625602e-06,0.0120548607282},length_range={1.10977332094e-06,0.0196227934148}],CaSA.Fi_ctg_14469617_5:1.3349738256e-06[&support=100.0][&length_mean=4.1345611407e-05,length_median=1.30761986133e-06,length_sd=0.000400376951464,length_hpd95={1.14138125445e-06,1.4726710804e-06},length_quant_5_95={1.15236077171e-06,1.44901862102e-06},length_range={1.09193766364e-06,0.00400507733753}])100:0.364296949244[&support=100.0][&length_mean=0.374649377221,length_median=0.380312816899,length_sd=0.079876028954,length_hpd95={0.193373867605,0.499734994444},length_quant_5_95={0.238689698354,0.498996098223},length_range={0.182759714452,0.589920248888}])18:0.0993982626107[&support=18.0][&length_mean=0.123706581823,length_median=0.115509718771,length_sd=0.0615040397606,length_hpd95={1.37276144666e-06,0.252935963349},length_quant_5_95=None,length_range={1.37276144666e-06,0.252935963349}])0:0.00704664504766[&support=0.0])2:0.0201094244414[&support=2.0][&length_mean=0.0105300772583,length_median=0.0105300772583,length_sd=0.0148899097759,length_hpd95=None,length_quant_5_95={0.0210588334321,0.0210588334321},length_range={1.32108443128e-06,0.0210588334321}])3:0.0728219178694[&support=3.0][&length_mean=0.0664786611547,length_median=0.0794428421256,length_sd=0.043044693696,length_hpd95=None,length_quant_5_95={0.101551271537,0.101551271537},length_range={0.0184418698015,0.101551271537}])0:0.025918856135[&support=0.0],((((PyCO_scf_19577_8:0.0105289331308[&support=100.0][&length_mean=0.00950487161765,length_median=0.0103215133398,length_sd=0.0055703240872,length_hpd95={1.30147446405e-06,0.0187854081495},length_quant_5_95={1.35828669039e-06,0.0180991538491},length_range={1.30147446405e-06,0.0241433710717}],PyBR_scf_4.0_9723:0.0105715524507[&support=100.0][&length_mean=0.0106871214204,length_median=0.0106544844015,length_sd=0.00575498687844,length_hpd95={1.30124116632e-06,0.0207207420479},length_quant_5_95={1.35190652532e-06,0.0199806290486},length_range={1.30124116632e-06,0.0250823400435}])99:0.0360756400695[&support=99.0][&length_mean=0.0344840965034,length_median=0.0342400716405,length_sd=0.0155951966006,length_hpd95={0.00631797407714,0.0650191601878},length_quant_5_95={0.0108869399116,0.0621805955765},length_range={0.00631797407714,0.0845463307249}],(MaDO_chr_15_179568:0.00690226024162[&support=100.0][&length_mean=0.00623992193652,length_median=0.00660186946397,length_sd=0.0048059048287,length_hpd95={1.09193766364e-06,0.0171531853004},length_quant_5_95={1.30307396945e-06,0.0160507321341},length_range={1.09193766364e-06,0.0215398344579}],(PyBR_scf_197.0_2325:0.00681678023812[&support=100.0][&length_mean=0.00639120615331,length_median=0.00661739941571,length_sd=0.00455354491224,length_hpd95={1.19913233209e-06,0.0142471991329},length_quant_5_95={1.25735079735e-06,0.0139414902871},length_range={1.19913233209e-06,0.0190508713964}],PyBR_scf_520.0_2920:0.0137893288753[&support=100.0][&length_mean=0.0142052243335,length_median=0.013906100805,length_sd=0.00678965651845,length_hpd95={0.00329449894189,0.0269879872789},length_quant_5_95={0.00333238213646,0.0251880853674},length_range={1.25047266935e-06,0.0302274086263}])71:0.00331555322361[&support=71.0][&length_mean=0.0049779810767,length_median=0.00337645977686,length_sd=0.0034205015817,length_hpd95={1.20214732165e-06,0.013254772052},length_quant_5_95={0.00301739562426,0.011505040905},length_range={1.20214732165e-06,0.0168134631191}])97:0.033723583458[&support=97.0][&length_mean=0.032548811958,length_median=0.0323419851709,length_sd=0.0123839517323,length_hpd95={0.010001518929,0.0560086173014},length_quant_5_95={0.0103894031869,0.0531492738665},length_range={1.14138125445e-06,0.0659906637788}])95:0.0713335672389[&support=95.0][&length_mean=0.0817835914577,length_median=0.0798467139183,length_sd=0.0257555335689,length_hpd95={0.0415247305796,0.126844862053},length_quant_5_95={0.0433201698472,0.125657250984},length_range={0.0415247305796,0.150364868943}],((FrII_scf_00001632.1_18:0.00403098154849[&support=100.0][&length_mean=0.00447150143611,length_median=0.00388959080545,length_sd=0.00426006095637,length_hpd95={1.09193766364e-06,0.0127974679994},length_quant_5_95={1.19070092548e-06,0.0127602571911},length_range={1.09193766364e-06,0.0180145900981}],(FrVE_lg_6_109489:0.00790102602451[&support=100.0][&length_mean=0.00774051482256,length_median=0.00783819861781,length_sd=0.00568557151077,length_hpd95={1.15236077171e-06,0.0179423140439},length_quant_5_95={1.21471643768e-06,0.0166320907218},length_range={1.15236077171e-06,0.0233437797643}],(FrNU_scf_00078196.1_20:0.00790105740026[&support=100.0][&length_mean=0.00721200542404,length_median=0.00764900369162,length_sd=0.00503908016951,length_hpd95={1.14138125445e-06,0.0186414629621},length_quant_5_95={1.26528826477e-06,0.0157698209212},length_range={1.14138125445e-06,0.0219614408969}],FrNI_scf_00104625.1_5:1.3349738256e-06[&support=100.0][&length_mean=1.30824251568e-06,length_median=1.30761986133e-06,length_sd=8.69626502465e-08,length_hpd95={1.14138125445e-06,1.46192103215e-06},length_quant_5_95={1.15236077171e-06,1.44898215886e-06},length_range={1.09193766364e-06,1.57486308144e-06}])38:1.3349738256e-06[&support=38.0][&length_mean=1.31768511652e-06,length_median=1.31291989838e-06,length_sd=7.12232768838e-08,length_hpd95={1.17941621168e-06,1.45196082011e-06},length_quant_5_95={1.17941621168e-06,1.44178279046e-06},length_range={1.14138125445e-06,1.45196082011e-06}])65:0.00387364541213[&support=65.0][&length_mean=0.00613602364405,length_median=0.00407861542714,length_sd=0.00363298740773,length_hpd95={0.00304007435131,0.0128297612991},length_quant_5_95={0.00334829573678,0.0126503264069},length_range={1.34044840436e-06,0.021166978492}])100:0.19122962397[&support=100.0][&length_mean=0.176303479196,length_median=0.17288821301,length_sd=0.038283360836,length_hpd95={0.10714620565,0.245948090622},length_quant_5_95={0.115412617495,0.238316856266},length_range={0.0935965718266,0.276593034928}],PrPE_scf_7_52240:0.0948526620572[&support=100.0][&length_mean=0.0983425965863,length_median=0.0964391266135,length_sd=0.0245859642113,length_hpd95={0.0605842657972,0.145460307862},length_quant_5_95={0.0630940044106,0.138880821917},length_range={1.2934495265e-06,0.148903672995}])57:0.0397886630854[&support=57.0][&length_mean=0.0529343854878,length_median=0.0516213156625,length_sd=0.0221441817406,length_hpd95={0.0124244679167,0.0977161439776},length_quant_5_95={0.0170872386354,0.0944753030596},length_range={0.0124244679167,0.114726389262}])95:0.197231213336[&support=95.0][&length_mean=0.176428603869,length_median=0.179200103395,length_sd=0.0476191507049,length_hpd95={0.0718094660777,0.253426211225},length_quant_5_95={0.100528907055,0.235253709743},length_range={1.31494556339e-06,0.310713910889}],(((EuGR_scf_6_192772:0.784033408744[&support=100.0][&length_mean=0.716328923586,length_median=0.685902127809,length_sd=0.124711833153,length_hpd95={0.512354076777,0.9980269499},length_quant_5_95={0.513468181755,0.944469029946},length_range={0.435633893884,1.04739547693}],EuCA_ctg_055172_400:0.0352852517023[&support=100.0][&length_mean=0.0766838928943,length_median=0.0841890891653,length_sd=0.0402774976574,length_hpd95={1.16866681407e-06,0.131269229436},length_quant_5_95={1.37114142812e-06,0.12834661207},length_range={1.16866681407e-06,0.162560984187}])28:0.0638454235341[&support=28.0][&length_mean=0.0724943010068,length_median=0.0721983877951,length_sd=0.0221747215315,length_hpd95={0.0283985382584,0.138968028533},length_quant_5_95=None,length_range={0.0283985382584,0.138968028533}],EuCA_ctg_031336_177:0.117095281849[&support=100.0][&length_mean=0.115603595081,length_median=0.119636691907,length_sd=0.0301429362753,length_hpd95={0.0527952985982,0.167652731645},length_quant_5_95={0.05616245086,0.15495403313},length_range={1.38628026497e-06,0.18108433309}])35:0.14111052657[&support=35.0][&length_mean=0.152192827649,length_median=0.152106851417,length_sd=0.033681446061,length_hpd95={0.0845436556538,0.20310026643},length_quant_5_95={0.0933898613607,0.200800578182},length_range={0.0845436556538,0.21369049825}],((((EuGR_scf_6_193319:0.00332908657122[&support=100.0][&length_mean=0.00318519782748,length_median=0.00326539911006,length_sd=0.00319692567721,length_hpd95={1.14138125445e-06,0.0102544981761},length_quant_5_95={1.17941621168e-06,0.0102145432346},length_range={1.14138125445e-06,0.0131286082982}],EuGR_scf_9_63568:1.3349738256e-06[&support=100.0][&length_mean=1.30824251568e-06,length_median=1.30761986133e-06,length_sd=8.69626502465e-08,length_hpd95={1.14138125445e-06,1.46192103215e-06},length_quant_5_95={1.15236077171e-06,1.44898215886e-06},length_range={1.09193766364e-06,1.57486308144e-06}])100:0.0203848736076[&support=100.0][&length_mean=0.0183340031804,length_median=0.0175334456437,length_sd=0.00794879278046,length_hpd95={0.00654175406113,0.0346684396666},length_quant_5_95={0.00679818307628,0.031703021878},length_range={1.28800344924e-06,0.0480831467555}],(EuGR_scf_9_63890:0.00674336531837[&support=100.0][&length_mean=0.00627444295948,length_median=0.00640987891221,length_sd=0.00470348451905,length_hpd95={1.19070092548e-06,0.0139186572168},length_quant_5_95={1.29281475651e-06,0.0138988899376},length_range={1.19070092548e-06,0.0265491596067}],EuCA_ctg_025488_37:0.0100963636117[&support=100.0][&length_mean=0.010002267361,length_median=0.00980132444492,length_sd=0.00525273261043,length_hpd95={1.32715284724e-06,0.0200437669305},length_quant_5_95={0.00314903317098,0.0188707982398},length_range={1.32715284724e-06,0.0240360890164}])82:0.00325381290065[&support=82.0][&length_mean=0.00417518329826,length_median=0.00333639076689,length_sd=0.00291480241986,length_hpd95={1.09193766364e-06,0.0103527624904},length_quant_5_95={1.21240485078e-06,0.0102057653045},length_range={1.09193766364e-06,0.0109889847758}])87:0.0155309786897[&support=87.0][&length_mean=0.0176675665682,length_median=0.0168285444192,length_sd=0.00810310143662,length_hpd95={0.00522634378293,0.0361989778485},length_quant_5_95={0.00601563050732,0.0349206414501},length_range={0.00522634378293,0.0384201319006}],EuGR_scf_6_193586:0.0118975991281[&support=100.0][&length_mean=0.0143547100458,length_median=0.0132845520169,length_sd=0.00854711983932,length_hpd95={1.19070092548e-06,0.0309507161489},length_quant_5_95={0.00255570741165,0.029337532144},length_range={1.19070092548e-06,0.0430874499972}])100:0.12227861701[&support=100.0][&length_mean=0.116055292999,length_median=0.115812460402,length_sd=0.0220781752527,length_hpd95={0.0783095649195,0.16570636819},length_quant_5_95={0.0793341138523,0.153190146997},length_range={0.0693303525613,0.174031630234}],((EuGR_scf_9_63899:0.00961414729652[&support=100.0][&length_mean=0.00898422267038,length_median=0.0076090747012,length_sd=0.00631614427957,length_hpd95={1.14429843386e-06,0.023180689549},length_quant_5_95={1.32319031819e-06,0.0215664006058},length_range={1.14429843386e-06,0.029141062845}],EuCA_ctg_025488_47:0.0224035656651[&support=100.0][&length_mean=0.0218129984982,length_median=0.0203834525771,length_sd=0.00992690808902,length_hpd95={0.0066358983933,0.0413654907224},length_quant_5_95={0.00758879580692,0.041166032976},length_range={0.0066358983933,0.0529608560151}])100:0.0774737939025[&support=100.0][&length_mean=0.0738412218598,length_median=0.072923171318,length_sd=0.0193749855175,length_hpd95={0.0436563564899,0.114897721989},length_quant_5_95={0.0445214601165,0.110830114633},length_range={0.0331398862864,0.117266168877}],(EuGR_scf_6_193234:0.00744868748747[&support=100.0][&length_mean=0.00670830960371,length_median=0.00448108005682,length_sd=0.00741400078237,length_hpd95={1.15236077171e-06,0.0198571409325},length_quant_5_95={1.20823326313e-06,0.0197160640918},length_range={1.15236077171e-06,0.0361570413355}],((EuGR_scf_6_193261:0.00785542348138[&support=100.0][&length_mean=0.0082501912694,length_median=0.00776078395889,length_sd=0.00591073224051,length_hpd95={1.20214732165e-06,0.020276496786},length_quant_5_95={1.30622947164e-06,0.0197804401432},length_range={1.20214732165e-06,0.0285378589735}],EuCA_ctg_004830_158:0.0041709942679[&support=100.0][&length_mean=0.00317539302204,length_median=0.00392298905114,length_sd=0.00325267345832,length_hpd95={1.14138125445e-06,0.00985143575899},length_quant_5_95={1.20214732165e-06,0.0091238511535},length_range={1.14138125445e-06,0.0137335110693}])68:0.00414965923903[&support=68.0][&length_mean=0.00627196080374,length_median=0.00458772634763,length_sd=0.00329063745987,length_hpd95={1.2276656327e-06,0.013055693428},length_quant_5_95={0.00356330570882,0.0118037270455},length_range={1.2276656327e-06,0.0179182169741}],EuGR_scf_9_63713:1.3349738256e-06[&support=100.0][&length_mean=1.30824251568e-06,length_median=1.30761986133e-06,length_sd=8.69626502465e-08,length_hpd95={1.14138125445e-06,1.46192103215e-06},length_quant_5_95={1.15236077171e-06,1.44898215886e-06},length_range={1.09193766364e-06,1.57486308144e-06}])90:0.00466067632642[&support=90.0][&length_mean=0.00679199619031,length_median=0.00502821579321,length_sd=0.00660541359838,length_hpd95={1.14138125445e-06,0.0187244193341},length_quant_5_95={1.20214732165e-06,0.0187244193341},length_range={1.14138125445e-06,0.0268831146107}])99:0.103877917142[&support=99.0][&length_mean=0.0998876651016,length_median=0.0991541311546,length_sd=0.0234391063149,length_hpd95={0.0505857652427,0.141619330314},length_quant_5_95={0.0667850203043,0.137719262709},length_range={0.046708001223,0.180939068671}])57:0.0118654614436[&support=57.0][&length_mean=0.0178146765213,length_median=0.0172261072423,length_sd=0.0108950885178,length_hpd95={0.00297412113542,0.0380902277269},length_quant_5_95={0.00310063402842,0.0331462528454},length_range={1.21729811237e-06,0.0627431043253}])67:0.0349637367579[&support=67.0][&length_mean=0.0445739055599,length_median=0.0440667611998,length_sd=0.0221760752435,length_hpd95={1.33571888684e-06,0.0829630091606},length_quant_5_95={0.000168358621682,0.0828112855372},length_range={1.33571888684e-06,0.0960900347747}])35:0.272825859187[&support=35.0][&length_mean=0.241652647395,length_median=0.234329886244,length_sd=0.0528023686187,length_hpd95={0.12366368372,0.325226792877},length_quant_5_95={0.168578886992,0.315951317793},length_range={0.12366368372,0.414108632557}])4:0.0281438304044[&support=4.0][&length_mean=0.0548164302418,length_median=0.0545552340714,length_sd=0.0207947695932,length_hpd95=None,length_quant_5_95={0.0778796261423,0.0778796261423},length_range={0.0322756266822,0.0778796261423}])4:0.0405578088464[&support=4.0][&length_mean=0.0346476713202,length_median=0.0330445750856,length_sd=0.0189806191824,length_hpd95=None,length_quant_5_95={0.0572222958513,0.0572222958513},length_range={0.0152792392586,0.0572222958513}],((((((MiGU_scf_8_8694:0.25889740529[&support=100.0][&length_mean=0.267038850877,length_median=0.265228995687,length_sd=0.0538254505247,length_hpd95={0.158708262325,0.35458921155},length_quant_5_95={0.170366639315,0.348976980121},length_range={0.146490052666,0.414735384638}],SeIN_lg_15_9726:0.200424502871[&support=100.0][&length_mean=0.199338226011,length_median=0.199349104191,length_sd=0.0442584616108,length_hpd95={0.109132573487,0.277382043867},length_quant_5_95={0.131028981085,0.269199407815},length_range={0.0870040172292,0.324037237547}])95:0.126484141226[&support=95.0][&length_mean=0.118554239097,length_median=0.120251758967,length_sd=0.0380529626153,length_hpd95={0.0465958908002,0.176428570968},length_quant_5_95={0.0546992066966,0.174616214621},length_range={0.0237723678115,0.261081575445}],((FrEX_scf_14360_8:0.0324994058848[&support=100.0][&length_mean=0.0316825910597,length_median=0.0330819156164,length_sd=0.0129936610734,length_hpd95={0.00442335933119,0.0550552403636},length_quant_5_95={0.00872041345229,0.0513987622811},length_range={1.22758187197e-06,0.06755828651}],FrEX_scf_20018_3:1.3349738256e-06[&support=100.0][&length_mean=0.000850908351072,length_median=1.32376506645e-06,length_sd=0.00346666539199,length_hpd95={1.09193766364e-06,0.0112673036178},length_quant_5_95={1.16866681407e-06,0.00413747649775},length_range={1.09193766364e-06,0.0196790432609}])99:0.082499563356[&support=99.0][&length_mean=0.0897747542712,length_median=0.089998401807,length_sd=0.02868306523,length_hpd95={0.0287267979024,0.135210359173},length_quant_5_95={0.046544205036,0.133134764639},length_range={0.0287267979024,0.174127933769}],FrEX_scf_8460_10:0.164820019908[&support=100.0][&length_mean=0.167945739759,length_median=0.16212424877,length_sd=0.0363519828144,length_hpd95={0.116446646449,0.254685496629},length_quant_5_95={0.116446646449,0.225323965329},length_range={0.0621417493624,0.254685496629}])99:0.114049613985[&support=99.0][&length_mean=0.11523704033,length_median=0.111091909745,length_sd=0.039573604097,length_hpd95={0.0444282051022,0.199467770491},length_quant_5_95={0.0464501107487,0.183563903992},length_range={0.0318849959056,0.220838192337}])88:0.0921066031946[&support=88.0][&length_mean=0.0743884717578,length_median=0.0762389869899,length_sd=0.0491259661451,length_hpd95={1.29281475651e-06,0.173824184639},length_quant_5_95={1.349004983e-06,0.169986247259},length_range={1.29281475651e-06,0.184816687896}],(((NiTO_scf_31316_86:0.0198929695673[&support=100.0][&length_mean=0.0188864821211,length_median=0.0186120031972,length_sd=0.00869480106091,length_hpd95={0.00311180270255,0.0352972679808},length_quant_5_95={0.00350268885213,0.0337127023722},length_range={1.21729811237e-06,0.0410151768249}],(NiSY_scf_25424_227:0.0107812332309[&support=100.0][&length_mean=0.0103424155884,length_median=0.0100366909977,length_sd=0.00706900015428,length_hpd95={1.09193766364e-06,0.0226774986491},length_quant_5_95={1.33907173941e-06,0.0222390370631},length_range={1.09193766364e-06,0.0470066025596}],NiBE_scf_465_3928:0.0288741706164[&support=100.0][&length_mean=0.0297962634888,length_median=0.0289904347683,length_sd=0.0106888475556,length_hpd95={0.00723502882733,0.0467473023637},length_quant_5_95={0.0111604404629,0.0464091243476},length_range={0.00723502882733,0.0645232521181}])96:0.00860617913512[&support=96.0][&length_mean=0.00908241646236,length_median=0.0085519863727,length_sd=0.00540208251218,length_hpd95={1.09193766364e-06,0.0209128510574},length_quant_5_95={0.00192808026096,0.0204800258733},length_range={1.09193766364e-06,0.024234293377}])85:0.0367759868002[&support=85.0][&length_mean=0.0338716223901,length_median=0.0314692428451,length_sd=0.0191537658872,length_hpd95={1.41235420801e-06,0.0680891202056},length_quant_5_95={0.00687371380334,0.0645902258603},length_range={1.41235420801e-06,0.106068150005}],(SoTU_chr_02_126880:0.0769914197348[&support=100.0][&length_mean=0.0768842294312,length_median=0.0773006880561,length_sd=0.0195394328675,length_hpd95={0.0482975867389,0.115949111359},length_quant_5_95={0.0487760748807,0.111640323688},length_range={0.0373422140651,0.154824551709}],(CaAN_chr_02_413985:0.0161041281781[&support=100.0][&length_mean=0.0169543854669,length_median=0.0156919917095,length_sd=0.0092732359603,length_hpd95={0.00359463186167,0.0388230058723},length_quant_5_95={0.00364728853545,0.0363174801666},length_range={1.25735079735e-06,0.0392046502757}],CaCH_scf_102917_242:0.00311812665472[&support=100.0][&length_mean=0.00369321461715,length_median=0.00315867210433,length_sd=0.00334171126873,length_hpd95={1.10977332094e-06,0.0106937720545},length_quant_5_95={1.21471643768e-06,0.00774076158375},length_range={1.10977332094e-06,0.0141188162572}])100:0.0503378237564[&support=100.0][&length_mean=0.0493845221057,length_median=0.0495250718913,length_sd=0.0169485626183,length_hpd95={0.023760447489,0.0856783186572},length_quant_5_95={0.0242978606849,0.0767690386179},length_range={0.00896431942742,0.0974625583931}])98:0.0595815219741[&support=98.0][&length_mean=0.064118348615,length_median=0.0598167228309,length_sd=0.0234720296705,length_hpd95={0.0266057802066,0.111919847515},length_quant_5_95={0.030789526698,0.10848307077},length_range={0.0194618605664,0.135311701761}])100:0.139797843073[&support=100.0][&length_mean=0.146202986734,length_median=0.14889254929,length_sd=0.0358683169945,length_hpd95={0.0715374012597,0.207922652882},length_quant_5_95={0.0864531795091,0.199831894754},length_range={0.0606876756207,0.25862094152}],((NiBE_scf_1697_919:0.0419484370895[&support=100.0][&length_mean=0.0450124009342,length_median=0.0450903440209,length_sd=0.0137689519307,length_hpd95={0.0183117589221,0.0711216159171},length_quant_5_95={0.0183117589221,0.0662639444888},length_range={0.00800981754262,0.0711216159171}],(NiSY_scf_35720_248:0.0139244812225[&support=100.0][&length_mean=0.012874648,length_median=0.0120654681692,length_sd=0.00716230358045,length_hpd95={1.20823326313e-06,0.0266493112643},length_quant_5_95={0.000319438300334,0.0251693603698},length_range={1.20823326313e-06,0.0297802266823}],NiTO_scf_3364_1326:0.0510240045402[&support=100.0][&length_mean=0.0417301900396,length_median=0.0421021657761,length_sd=0.0152444867245,length_hpd95={0.0107017581747,0.0654103166051},length_quant_5_95={0.0146829950602,0.0649473888196},length_range={0.00793772327408,0.0900744466196}])47:0.0123996235125[&support=47.0][&length_mean=0.017333063141,length_median=0.0172295870026,length_sd=0.00819770317016,length_hpd95={0.00393397958285,0.0348681154471},length_quant_5_95={0.00449610607107,0.0339889279481},length_range={0.00393397958285,0.0418053004394}])100:0.0824160685611[&support=100.0][&length_mean=0.0810328069965,length_median=0.079696461519,length_sd=0.0231267633212,length_hpd95={0.0435385596507,0.130666980722},length_quant_5_95={0.0460145552295,0.126032142006},length_range={0.0316317164642,0.144710351726}],(SoPI_ctg_6742575_3:0.0530970746466[&support=100.0][&length_mean=0.0505939159307,length_median=0.0513631706538,length_sd=0.0157057664123,length_hpd95={0.0202303344674,0.0784970519712},length_quant_5_95={0.0239686198973,0.07598446805},length_range={0.0135720224157,0.0935345893108}],SoTU_chr_03_20601:0.0245441926353[&support=100.0][&length_mean=0.024664058621,length_median=0.0229702065653,length_sd=0.0116738127089,length_hpd95={1.24301527723e-06,0.0452029499061},length_quant_5_95={0.00652036606611,0.0448503890019},length_range={1.24301527723e-06,0.0589991673887}])100:0.156121296105[&support=100.0][&length_mean=0.147459112767,length_median=0.146539076368,length_sd=0.0312162534922,length_hpd95={0.093456631837,0.203589523073},length_quant_5_95={0.0996362196754,0.197037919467},length_range={0.093456631837,0.244240835511}])99:0.0961826856679[&support=99.0][&length_mean=0.0936131888013,length_median=0.092045267086,length_sd=0.0303711169654,length_hpd95={0.0338816104619,0.147231637551},length_quant_5_95={0.0405613015397,0.143974672807},length_range={0.00896113863937,0.177769581351}])100:0.210298457619[&support=100.0][&length_mean=0.213246253166,length_median=0.214454781301,length_sd=0.054082694935,length_hpd95={0.112390378508,0.31300641463},length_quant_5_95={0.11911158748,0.30638717892},length_range={0.112390378508,0.372896690404}])63:0.137638652473[&support=63.0][&length_mean=0.118008334745,length_median=0.116704606221,length_sd=0.0420044937146,length_hpd95={0.0350356925259,0.190492934392},length_quant_5_95={0.0456343613927,0.185120954572},length_range={0.0141245175381,0.217664506792}],(((PoTR_chr_05_109127:0.0038417428831[&support=100.0][&length_mean=0.00429756819489,length_median=0.00362546320169,length_sd=0.00460499168262,length_hpd95={1.09193766364e-06,0.0131293972268},length_quant_5_95={1.19215881381e-06,0.0122343542841},length_range={1.09193766364e-06,0.0236925057707}],PoEU_scf_354.1_775:0.0152081675526[&support=100.0][&length_mean=0.0146466980568,length_median=0.0146273780865,length_sd=0.00708167762254,length_hpd95={1.24301527723e-06,0.0261115418854},length_quant_5_95={0.00309557931211,0.0259155168147},length_range={1.24301527723e-06,0.0364733633572}])99:0.10571190801[&support=99.0][&length_mean=0.102466687373,length_median=0.102660992038,length_sd=0.0253593380438,length_hpd95={0.0580176504363,0.150767277627},length_quant_5_95={0.0598518717091,0.143263429898},length_range={0.0435933780198,0.158930321385}],(PoEU_scf_234.1_139:0.0347168889713[&support=100.0][&length_mean=0.0326590886286,length_median=0.0321865672669,length_sd=0.0108708272087,length_hpd95={0.0153333913572,0.0559161596325},length_quant_5_95={0.0153747903333,0.0495054584817},length_range={0.00768294451847,0.0606972451817}],(PoTR_chr_07_72718:0.00375727425785[&support=100.0][&length_mean=0.00405880518832,length_median=0.00375277554052,length_sd=0.00339056491507,length_hpd95={1.09193766364e-06,0.0113052288281},length_quant_5_95={1.24301527723e-06,0.0110653125828},length_range={1.09193766364e-06,0.0149415700499}],PoTR_chr_07_72626:0.00377098652915[&support=100.0][&length_mean=0.00421215406123,length_median=0.00379363377299,length_sd=0.00422057064274,length_hpd95={1.14429843386e-06,0.0119977998472},length_quant_5_95={1.20550557329e-06,0.0116462674863},length_range={1.14429843386e-06,0.016099751814}])69:1.3349738256e-06[&support=69.0][&length_mean=1.31431160249e-06,length_median=1.3203387058e-06,length_sd=8.74870388299e-08,length_hpd95={1.10977332094e-06,1.46192103215e-06},length_quant_5_95={1.14429843386e-06,1.44901862102e-06},length_range={1.09193766364e-06,1.57486308144e-06}])100:0.0436709291963[&support=100.0][&length_mean=0.0442407590389,length_median=0.042827181526,length_sd=0.0178938347963,length_hpd95={0.017269168665,0.0777438291622},length_quant_5_95={0.0189124169953,0.0740441871058},length_range={0.00858677968918,0.121824002799}])98:0.13380275749[&support=98.0][&length_mean=0.139568797394,length_median=0.137251166822,length_sd=0.0290660457925,length_hpd95={0.0871289501284,0.19959450388},length_quant_5_95={0.0871289501284,0.18605851301},length_range={0.0704055467808,0.19959450388}],((JaCU_scf_12633_34:0.226794916755[&support=100.0][&length_mean=0.232792390003,length_median=0.236146022884,length_sd=0.0426933535896,length_hpd95={0.154211575173,0.314237736114},length_quant_5_95={0.159224848383,0.304285144506},length_range={0.142772514054,0.347901150739}],RiCO_ctg_29676_38:0.189175511329[&support=100.0][&length_mean=0.19145001029,length_median=0.193246000126,length_sd=0.0349058970594,length_hpd95={0.123958727917,0.248725579318},length_quant_5_95={0.134882891915,0.245111008491},length_range={0.121497391761,0.297833257979}])93:0.0623950852746[&support=93.0][&length_mean=0.062940438995,length_median=0.0605600790414,length_sd=0.0265449681055,length_hpd95={0.0150370857496,0.112640049331},length_quant_5_95={0.0204306794631,0.10729507849},length_range={0.00876759104317,0.127872129826}],(MaES_chr_viii_35996:0.1220673352[&support=100.0][&length_mean=0.12320573212,length_median=0.123975644232,length_sd=0.0245466374252,length_hpd95={0.0813793651563,0.17004827731},length_quant_5_95={0.0855740622545,0.1610571596},length_range={0.0635939257179,0.176247213569}],((MaES_chr_xviii_47367:0.0407189412501[&support=100.0][&length_mean=0.0420459359591,length_median=0.0415294955986,length_sd=0.0133107775066,length_hpd95={0.0117122411397,0.0618917085412},length_quant_5_95={0.0160970783836,0.0609673666105},length_range={0.0117122411397,0.0765691202988}],HeBR_scf_155851_130:0.0703476611411[&support=100.0][&length_mean=0.0677397830464,length_median=0.065557057997,length_sd=0.0166413641339,length_hpd95={0.0430960442395,0.0991314813772},length_quant_5_95={0.0447300449907,0.0938594584732},length_range={1.35190652532e-06,0.115913885306}])43:0.014495839218[&support=43.0][&length_mean=0.0178909087148,length_median=0.0174798552511,length_sd=0.00703825060706,length_hpd95={0.00658603171568,0.0342835456228},length_quant_5_95={0.00658603171568,0.0324777231086},length_range={0.00282679817137,0.0342835456228}],(HeBR_scf_155851_99:0.0949978141576[&support=100.0][&length_mean=0.0888698174635,length_median=0.0885545055481,length_sd=0.0227109322803,length_hpd95={0.0513825861022,0.133508812349},length_quant_5_95={0.0551249167761,0.129951367169},length_range={0.0391080676868,0.146086002211}],HeBR_scf_155851_143:0.0374257981727[&support=100.0][&length_mean=0.0357905379608,length_median=0.0346081021269,length_sd=0.0124061346984,length_hpd95={0.0140065941616,0.0611162243784},length_quant_5_95={0.0141972460771,0.0539777830666},length_range={0.00812309051382,0.0728392253575}])43:0.00451699637991[&support=43.0][&length_mean=0.00875660067313,length_median=0.00666875290916,length_sd=0.00707566067278,length_hpd95={0.0011942160077,0.0306706320346},length_quant_5_95={0.0011942160077,0.0203250777367},length_range={1.29223530275e-06,0.0306706320346}])83:0.0312557896528[&support=83.0][&length_mean=0.0288759938241,length_median=0.029329171708,length_sd=0.0122123682321,length_hpd95={0.00464156042192,0.0496358811685},length_quant_5_95={0.00628588358022,0.0470717225151},length_range={0.00464156042192,0.0580315125129}])81:0.0336807769405[&support=81.0][&length_mean=0.0452741098302,length_median=0.041333892599,length_sd=0.0198769795282,length_hpd95={0.0133406016191,0.0850985650472},length_quant_5_95={0.0162477454003,0.083497716642},length_range={0.00519648611798,0.111846000662}])97:0.147725431414[&support=97.0][&length_mean=0.141199347025,length_median=0.135933716013,length_sd=0.0334124365197,length_hpd95={0.0953538506055,0.215884773855},length_quant_5_95={0.0968122299581,0.203232020412},length_range={0.0822647777005,0.239766239548}])73:0.0544787617615[&support=73.0][&length_mean=0.0674557504192,length_median=0.0650201335662,length_sd=0.0244710991233,length_hpd95={0.0259733817313,0.125805241586},length_quant_5_95={0.0259733817313,0.105551714146},length_range={0.00670533285554,0.125805241586}])13:0.0341515980787[&support=13.0][&length_mean=0.0373055650907,length_median=0.0357714019494,length_sd=0.0111731245882,length_hpd95={0.0202755053918,0.0570422116277},length_quant_5_95=None,length_range={0.0202755053918,0.0570422116277}],(((CiCL_scf_7_106244:0.00341545125523[&support=100.0][&length_mean=0.00335663920833,length_median=0.00334488296504,length_sd=0.00354846444038,length_hpd95={1.10977332094e-06,0.0107595942037},length_quant_5_95={1.21471643768e-06,0.0105494060695},length_range={1.10977332094e-06,0.0139273855801}],CiSI_scf_00006_4933:1.3349738256e-06[&support=100.0][&length_mean=1.30824251568e-06,length_median=1.30761986133e-06,length_sd=8.69626502465e-08,length_hpd95={1.14138125445e-06,1.46192103215e-06},length_quant_5_95={1.15236077171e-06,1.44898215886e-06},length_range={1.09193766364e-06,1.57486308144e-06}])100:0.123733307758[&support=100.0][&length_mean=0.123877139006,length_median=0.122585766401,length_sd=0.0303111518165,length_hpd95={0.0553695298396,0.181091762661},length_quant_5_95={0.0618446808092,0.165132381524},length_range={0.00643824254235,0.204074050256}],((AzIN_scf_2708_1_18:0.145114434767[&support=100.0][&length_mean=0.136745894849,length_median=0.133894105355,length_sd=0.0251388525777,length_hpd95={0.0817260791082,0.177298965629},length_quant_5_95={0.0956925742904,0.177027723475},length_range={0.0817260791082,0.19362419353}],((AzIN_scf_2708_1_30:0.0606385130075[&support=100.0][&length_mean=0.0617134731909,length_median=0.0591046024474,length_sd=0.0161526423718,length_hpd95={0.0296656073564,0.0909261460676},length_quant_5_95={0.0352717567738,0.090666184446},length_range={0.0296656073564,0.102204901794}],AzIN_scf_2708_2_71:0.0891810424931[&support=100.0][&length_mean=0.090016776992,length_median=0.0903226982138,length_sd=0.0224748934296,length_hpd95={0.0469985650676,0.134091617158},length_quant_5_95={0.0501351968446,0.125800310767},length_range={0.0306450990915,0.13734615401}])94:0.0331134331439[&support=94.0][&length_mean=0.033599601898,length_median=0.0324487315075,length_sd=0.0113816646959,length_hpd95={0.0087175375834,0.052372483431},length_quant_5_95={0.0149608806252,0.050307775773},length_range={0.0087175375834,0.0685029465885}],AzIN_scf_8125_2_25:0.0602271888145[&support=100.0][&length_mean=0.0573044120956,length_median=0.0589098671881,length_sd=0.0154514269188,length_hpd95={0.026462444134,0.0851854528673},length_quant_5_95={0.0285973360857,0.0799482775118},length_range={0.00187195576281,0.0937560517898}])73:0.0185129430235[&support=73.0][&length_mean=0.0226651470213,length_median=0.0212758584586,length_sd=0.0113046780918,length_hpd95={0.00660831273399,0.0489485708938},length_quant_5_95={0.00660831273399,0.0411295260537},length_range={1.26528826477e-06,0.0489485708938}])39:0.0187367589975[&support=39.0][&length_mean=0.032948261982,length_median=0.0320140043247,length_sd=0.0154584084261,length_hpd95={0.0109234937326,0.0708579692432},length_quant_5_95={0.0109234937326,0.0625693971922},length_range={0.00300354167814,0.0708579692432}],((AzIN_scf_2043_2_22:0.406008280359[&support=100.0][&length_mean=0.392623249671,length_median=0.395164083396,length_sd=0.0724216430128,length_hpd95={0.269222442054,0.529240005151},length_quant_5_95={0.278283484279,0.518643844494},length_range={0.269222442054,0.577198523111}],AzIN_scf_2708_2_45:0.0422942502898[&support=100.0][&length_mean=0.0477747585652,length_median=0.0480049626092,length_sd=0.0260863795877,length_hpd95={1.10977332094e-06,0.094554652355},length_quant_5_95={1.31735635469e-06,0.0919723006775},length_range={1.10977332094e-06,0.115878264354}])61:0.0258090211613[&support=61.0][&length_mean=0.0363469159494,length_median=0.0348649907891,length_sd=0.0190846247048,length_hpd95={1.25047266935e-06,0.0686222215663},length_quant_5_95={0.00730292796189,0.067598938051},length_range={1.25047266935e-06,0.0814847616705}],AzIN_scf_2043_2_3:0.0722786032961[&support=100.0][&length_mean=0.0685845859488,length_median=0.0702244309242,length_sd=0.0188410515326,length_hpd95={0.0328463178146,0.106139878757},length_quant_5_95={0.0332316034326,0.0963009409998},length_range={1.34122749156e-06,0.111891838198}])69:0.0708938643667[&support=69.0][&length_mean=0.0760567621914,length_median=0.0763303737511,length_sd=0.0188170519969,length_hpd95={0.039761584903,0.113669658051},length_quant_5_95={0.0402688364371,0.106435151279},length_range={0.0254485447285,0.119205818431}])61:0.0373306358789[&support=61.0][&length_mean=0.0343903893483,length_median=0.029351210372,length_sd=0.0174243886247,length_hpd95={0.00999528834417,0.0759942304028},length_quant_5_95={0.0115431910661,0.0748557978423},length_range={0.00999528834417,0.0870449675995}])71:0.0705543560888[&support=71.0][&length_mean=0.0710625100194,length_median=0.0715867428001,length_sd=0.0199623273,length_hpd95={0.0358007147023,0.10442847166},length_quant_5_95={0.0380546746256,0.0985013443864},length_range={0.0250449227691,0.124349429978}],(GoRA_chr_08_258111:0.182228513357[&support=100.0][&length_mean=0.172356239071,length_median=0.179803293198,length_sd=0.0381313319723,length_hpd95={0.113936131639,0.263745660174},length_quant_5_95={0.113936131639,0.220643330787},length_range={0.040752976862,0.263745660174}],((ThCA.Cr_chr_01_161924:0.00350504286522[&support=100.0][&length_mean=0.00364249781793,length_median=0.00341565613343,length_sd=0.00354591636117,length_hpd95={1.10977332094e-06,0.0105176576408},length_quant_5_95={1.19913233209e-06,0.0100085510183},length_range={1.10977332094e-06,0.0185809993607}],ThCA.Ma_chr_1_202461:0.0070245433637[&support=100.0][&length_mean=0.00697436952374,length_median=0.00691099414429,length_sd=0.00569059930916,length_hpd95={1.20823326313e-06,0.0174949398732},length_quant_5_95={1.25047266935e-06,0.0174724398061},length_range={1.20823326313e-06,0.0224778678157}])97:0.038490266168[&support=97.0][&length_mean=0.0285150432178,length_median=0.0261310184731,length_sd=0.0141379017636,length_hpd95={0.00302210218387,0.0513590962498},length_quant_5_95={0.00801318055564,0.051182523395},length_range={1.21471643768e-06,0.0712836443001}],((ThCA.Ma_chr_1_202452:0.0126490266006[&support=100.0][&length_mean=0.00908396892273,length_median=0.00871001100415,length_sd=0.0085493217649,length_hpd95={1.09193766364e-06,0.0248365552372},length_quant_5_95={1.17552395656e-06,0.0234486249344},length_range={1.09193766364e-06,0.0295543561989}],ThCA.Cr_chr_01_161913:1.3349738256e-06[&support=100.0][&length_mean=0.00416367875621,length_median=1.51341195078e-06,length_sd=0.00564085477486,length_hpd95={1.15236077171e-06,0.0169723447829},length_quant_5_95={1.21471643768e-06,0.0160953072225},length_range={1.15236077171e-06,0.0204858115274}])100:0.32251579236[&support=100.0][&length_mean=0.319656438331,length_median=0.320346232889,length_sd=0.0506905407281,length_hpd95={0.230495508799,0.426791913097},length_quant_5_95={0.230495508799,0.395161751648},length_range={0.205604357526,0.426791913097}],(((GoRA_chr_03_227128:0.0133020846217[&support=100.0][&length_mean=0.0131311259217,length_median=0.0131061007979,length_sd=0.00741703742453,length_hpd95={1.17941621168e-06,0.0261336404767},length_quant_5_95={1.35190652532e-06,0.0255852869155},length_range={1.17941621168e-06,0.032276491685}],GoRA_chr_03_227227:1.3349738256e-06[&support=100.0][&length_mean=1.30824251568e-06,length_median=1.30761986133e-06,length_sd=8.69626502465e-08,length_hpd95={1.14138125445e-06,1.46192103215e-06},length_quant_5_95={1.15236077171e-06,1.44898215886e-06},length_range={1.09193766364e-06,1.57486308144e-06}])100:0.0426123217081[&support=100.0][&length_mean=0.0425786659018,length_median=0.0432545140949,length_sd=0.0156512845766,length_hpd95={0.0146986955409,0.0740638923175},length_quant_5_95={0.0192414792637,0.0711984067812},length_range={0.00176885727948,0.0796906324986}],GoRA_chr_03_227124:0.0684764184385[&support=100.0][&length_mean=0.0680063840445,length_median=0.0686935181562,length_sd=0.0246041164352,length_hpd95={0.0139046851369,0.116059823879},length_quant_5_95={0.0344665513949,0.105727181543},length_range={1.16866681407e-06,0.140019565944}])93:0.0491125290771[&support=93.0][&length_mean=0.0502075248144,length_median=0.0484898036735,length_sd=0.0177940279664,length_hpd95={0.0226756899903,0.0896131497954},length_quant_5_95={0.0226756899903,0.0798689323749},length_range={0.00698974266172,0.0896131497954}],GoRA_chr_03_227090:0.0969289062313[&support=100.0][&length_mean=0.095414964682,length_median=0.0953146041792,length_sd=0.0269500105904,length_hpd95={0.0503042141937,0.15127770055},length_quant_5_95={0.0514531814441,0.141888647021},length_range={0.0394074007593,0.167810450169}])96:0.0813662247873[&support=96.0][&length_mean=0.0813558920601,length_median=0.0805457344549,length_sd=0.0294301024887,length_hpd95={0.0331383854051,0.132572743689},length_quant_5_95={0.0371894374394,0.131154459666},length_range={0.0217106313481,0.164062296379}])34:0.0264597160331[&support=34.0][&length_mean=0.0425643068164,length_median=0.0405005988766,length_sd=0.0152136775126,length_hpd95={0.0129174533148,0.0712734295426},length_quant_5_95={0.0143941622872,0.0688591460833},length_range={0.0129174533148,0.0750361856671}])31:0.0262757604679[&support=31.0][&length_mean=0.0327156874826,length_median=0.0303760248695,length_sd=0.0134129096758,length_hpd95={0.0112994671739,0.0655141378117},length_quant_5_95={0.0112994671739,0.058520294073},length_range={1.10977332094e-06,0.0655141378117}])89:0.197476711654[&support=89.0][&length_mean=0.187377925588,length_median=0.197002747774,length_sd=0.0518330184311,length_hpd95={0.0318964150523,0.265643919718},length_quant_5_95={0.0525155028406,0.256609615355},length_range={0.0318964150523,0.288430100465}])46:0.0385247865846[&support=46.0][&length_mean=0.0464537285746,length_median=0.0399942551051,length_sd=0.0267076684798,length_hpd95={0.00913460581588,0.10193844026},length_quant_5_95={0.00963380258918,0.0943254933507},length_range={0.00913460581588,0.103397553533}])7:0.00681582690019[&support=7.0][&length_mean=0.029819612274,length_median=0.0327892639046,length_sd=0.015679934475,length_hpd95=None,length_quant_5_95={0.0476525362621,0.0476525362621},length_range={0.00998001516162,0.0476525362621}],(BeNA_scf_16996_34:0.0566413294944[&support=100.0][&length_mean=0.0529878709402,length_median=0.0533121653524,length_sd=0.0191256192884,length_hpd95={0.0182427456188,0.0894587536119},length_quant_5_95={0.0233409206908,0.0826971202046},length_range={1.14429843386e-06,0.105221186146}],(BeNA_scf_29328_15:0.00693157298607[&support=100.0][&length_mean=0.00723810251538,length_median=0.0068321653714,length_sd=0.00490459637527,length_hpd95={1.19913233209e-06,0.0171248449552},length_quant_5_95={1.32108443128e-06,0.0148882560856},length_range={1.19913233209e-06,0.0261861999505}],BeNA_scf_14434_133:0.010929659188[&support=100.0][&length_mean=0.011251577446,length_median=0.0106715312155,length_sd=0.00686480672962,length_hpd95={1.21471643768e-06,0.0259836735997},length_quant_5_95={1.45196082011e-06,0.0242296618001},length_range={1.21471643768e-06,0.0343223374397}])99:0.0450568801112[&support=99.0][&length_mean=0.0510247399246,length_median=0.0493350069915,length_sd=0.018794631173,length_hpd95={0.0195278470529,0.0810198912625},length_quant_5_95={0.0253310108895,0.0804107337381},length_range={0.0161454411598,0.122155522433}])99:0.229853961319[&support=99.0][&length_mean=0.18994212171,length_median=0.192301475903,length_sd=0.0469506962681,length_hpd95={0.0891454164023,0.261629155123},length_quant_5_95={0.124888245124,0.25804859309},length_range={0.0891454164023,0.300331197816}])7:0.0355843191561[&support=7.0][&length_mean=0.054662838623,length_median=0.0529997201793,length_sd=0.0147669708197,length_hpd95=None,length_quant_5_95={0.0839853422732,0.0839853422732},length_range={0.0373915184214,0.0839853422732}])8:0.0564212213368[&support=8.0][&length_mean=0.0683121356736,length_median=0.0535553475531,length_sd=0.0424809438964,length_hpd95=None,length_quant_5_95={0.155498318556,0.155498318556},length_range={0.0223880858791,0.155498318556}])13:0.0918922126485[&support=13.0][&length_mean=0.0954893582914,length_median=0.0936054850504,length_sd=0.04661953135,length_hpd95={0.00811384408008,0.169947581827},length_quant_5_95=None,length_range={0.00811384408008,0.169947581827}],(EuCA_ctg_052267_53:1.3349738256e-06[&support=100.0][&length_mean=0.00503085282153,length_median=1.4417974865e-06,length_sd=0.00766638428223,length_hpd95={1.09193766364e-06,0.0221012063759},length_quant_5_95={1.19026954681e-06,0.0220565267398},length_range={1.09193766364e-06,0.0317459719648}],(EuGR_scf_8_418547:0.120133526856[&support=100.0][&length_mean=0.100071220542,length_median=0.103111643969,length_sd=0.0313923892727,length_hpd95={0.0316654784557,0.155076937544},length_quant_5_95={0.0513344221651,0.149455949966},length_range={0.0132943272564,0.174808969777}],EuGR_scf_8_418605:0.00506200213858[&support=100.0][&length_mean=0.00584265312529,length_median=0.00365503676037,length_sd=0.00584370213394,length_hpd95={1.14138125445e-06,0.0190015792178},length_quant_5_95={1.21240485078e-06,0.0164936360529},length_range={1.14138125445e-06,0.0256526554483}])48:0.013577116636[&support=48.0][&length_mean=0.0165580949852,length_median=0.0163596524644,length_sd=0.00676828228072,length_hpd95={0.00346186744306,0.0299744547367},length_quant_5_95={0.00346186744306,0.0276600452576},length_range={1.43310860397e-06,0.0299744547367}])100:0.456208956893[&support=100.0][&length_mean=0.379713092081,length_median=0.384019495421,length_sd=0.0851201050924,length_hpd95={0.217142980956,0.54551599428},length_quant_5_95={0.245882433936,0.507366094256},length_range={0.156077694699,0.637246543908}])5:0.0640790185472[&support=5.0][&length_mean=0.0606123449809,length_median=0.068713986614,length_sd=0.0407470245864,length_hpd95=None,length_quant_5_95={0.0973290437245,0.0973290437245},length_range={1.38628026497e-06,0.0973290437245}])0:0.0254455957711[&support=0.0],(((SpPO_chr_4_56998:0.446710113491[&support=100.0][&length_mean=0.401360010487,length_median=0.407731051517,length_sd=0.0955724159253,length_hpd95={0.177956534977,0.569016309538},length_quant_5_95={0.247767558455,0.545955955808},length_range={0.177956534977,0.668629396596}],(KaFE_scf_1368498_168:0.266926515297[&support=100.0][&length_mean=0.376688852417,length_median=0.374379700248,length_sd=0.136050940219,length_hpd95={0.10910952566,0.605291846979},length_quant_5_95={0.140753290634,0.603266362168},length_range={0.10910952566,0.773999128107}],UtGI_scf_00238_177:0.392575321872[&support=100.0][&length_mean=0.418645864503,length_median=0.403487576687,length_sd=0.123997098577,length_hpd95={0.160017519173,0.667710753342},length_quant_5_95={0.216180635013,0.641925574951},length_range={0.105586071451,0.743907730995}])43:0.115926513537[&support=43.0][&length_mean=0.21998762385,length_median=0.222065840864,length_sd=0.0808509144434,length_hpd95={0.0709747353551,0.354718960866},length_quant_5_95={0.0709747353551,0.334784075003},length_range={0.0253049849201,0.354718960866}])6:0.156508233902[&support=6.0][&length_mean=0.124891963216,length_median=0.118290301779,length_sd=0.0324826551015,length_hpd95=None,length_quant_5_95={0.163829385015,0.163829385015},length_range={0.0769706586647,0.163829385015}],AqCO_scf_15_2715:0.308223264409[&support=100.0][&length_mean=0.327890280184,length_median=0.332022737215,length_sd=0.0646364580527,length_hpd95={0.202061506592,0.440366667475},length_quant_5_95={0.219014128952,0.434406453502},length_range={0.154343953053,0.47487643229}])0:0.0988848497822[&support=0.0],(NeNU_scf_00003_56181:0.14242525781[&support=100.0][&length_mean=0.141360074699,length_median=0.139069579475,length_sd=0.0486535837132,length_hpd95={0.0658133869269,0.251157157276},length_quant_5_95={0.0713113810584,0.229291324161},length_range={0.00701864822966,0.307762324398}],NeNU_scf_00099_6847:0.199712775119[&support=100.0][&length_mean=0.210549520167,length_median=0.204136259589,length_sd=0.0575383200552,length_hpd95={0.0843395809356,0.313258554986},length_quant_5_95={0.120551563886,0.309444687116},length_range={0.0843395809356,0.378257664491}])100:0.418744306507[&support=100.0][&length_mean=0.343550666838,length_median=0.347794428391,length_sd=0.0762172212067,length_hpd95={0.202518898097,0.469970255344},length_quant_5_95={0.211387433651,0.466805716941},length_range={0.202518898097,0.519803349569}])0:0.0273042019126[&support=0.0])0:0.0531728412063[&support=0.0],((((((BrDI_chr_1_269090:0.148773776425[&support=100.0][&length_mean=0.16081989197,length_median=0.15833340945,length_sd=0.0431278234689,length_hpd95={0.0955508074537,0.225391076514},length_quant_5_95={0.100230609395,0.223464230919},length_range={0.0711184228598,0.342811437635}],((PhHE_scf_01003396_771:0.0516668046319[&support=100.0][&length_mean=0.0510073696826,length_median=0.0490680412137,length_sd=0.0171331781121,length_hpd95={0.0209114830585,0.0828933354495},length_quant_5_95={0.0244978509768,0.0774918879637},length_range={0.013014982292,0.0994373387148}],(SeIT_chr_9_170607:0.0835208563468[&support=100.0][&length_mean=0.0817125825429,length_median=0.0807366545829,length_sd=0.0206862389791,length_hpd95={0.04574467821,0.118697222031},length_quant_5_95={0.0475198521246,0.113218405703},length_range={0.0422066341269,0.147009811828}],SoBI_chr_01_202134:0.0790385983906[&support=100.0][&length_mean=0.0782809212728,length_median=0.0752472211493,length_sd=0.0210996148077,length_hpd95={0.0434901819993,0.121694328237},length_quant_5_95={0.0462181429204,0.119471189458},length_range={0.029343796725,0.127047688233}])100:0.159892139877[&support=100.0][&length_mean=0.143561862432,length_median=0.145969980903,length_sd=0.0343465581234,length_hpd95={0.0860168731953,0.203223090137},length_quant_5_95={0.0877601379354,0.197564575388},length_range={0.0539767081752,0.228492174156}])37:0.00758357972319[&support=37.0][&length_mean=0.0122627111205,length_median=0.00908165357102,length_sd=0.0142366221921,length_hpd95={1.15236077171e-06,0.039700762253},length_quant_5_95={1.17552395656e-06,0.0388941592363},length_range={1.15236077171e-06,0.0593685675624}],((OrSA.Ja_chr_03_226607:0.00943993492059[&support=100.0][&length_mean=0.00919610341288,length_median=0.00908962114564,length_sd=0.00695154839273,length_hpd95={1.17552395656e-06,0.022273989054},length_quant_5_95={1.27314530862e-06,0.0217980570193},length_range={1.17552395656e-06,0.027326426545}],OrSA.In_chr_03_245043:1.3349738256e-06[&support=100.0][&length_mean=1.30824251568e-06,length_median=1.30761986133e-06,length_sd=8.69626502465e-08,length_hpd95={1.14138125445e-06,1.46192103215e-06},length_quant_5_95={1.15236077171e-06,1.44898215886e-06},length_range={1.09193766364e-06,1.57486308144e-06}])100:0.211686544562[&support=100.0][&length_mean=0.209341229268,length_median=0.201643576054,length_sd=0.0445572293592,length_hpd95={0.124119805492,0.293555465467},length_quant_5_95={0.135540120819,0.288655708434},length_range={0.0771578045629,0.339564014605}],OrBR_chr_3_153092:0.0564439691994[&support=100.0][&length_mean=0.0555174584273,length_median=0.054343782768,length_sd=0.0196489975129,length_hpd95={0.01632402594,0.0996183246317},length_quant_5_95={0.0184990663471,0.0900381150307},length_range={0.00859730677319,0.105114264688}])87:0.094755488689[&support=87.0][&length_mean=0.0786109913329,length_median=0.076736170732,length_sd=0.0258616416676,length_hpd95={0.0253786374865,0.125532152307},length_quant_5_95={0.0308211642225,0.122838530087},length_range={0.0141431149756,0.146745814392}])40:0.054830758617[&support=40.0][&length_mean=0.0753374255717,length_median=0.073401056872,length_sd=0.0227346837453,length_hpd95={0.0320070492326,0.118974190801},length_quant_5_95={0.042958388919,0.111753298804},length_range={0.0320070492326,0.13608453833}])100:0.255137109936[&support=100.0][&length_mean=0.246129168775,length_median=0.238674109753,length_sd=0.0668058924274,length_hpd95={0.136708527423,0.38356068536},length_quant_5_95={0.146845503279,0.362317775067},length_range={0.0646356089504,0.453770270468}],((BrDI_chr_1_402044:0.165849506229[&support=100.0][&length_mean=0.175481351144,length_median=0.175737312823,length_sd=0.052780982125,length_hpd95={0.059610111219,0.251452796972},length_quant_5_95={0.0861057707572,0.245745642401},length_range={0.059610111219,0.377155696305}],((((SoBI_chr_01_340892:0.0274924345212[&support=100.0][&length_mean=0.0288322981132,length_median=0.0264158034456,length_sd=0.0154233622429,length_hpd95={1.28777646925e-06,0.0606312754753},length_quant_5_95={0.00284876637112,0.0598506101893},length_range={1.28777646925e-06,0.0688007302748}],SoBI_chr_01_340810:0.0539447548843[&support=100.0][&length_mean=0.0531515712625,length_median=0.0529822194928,length_sd=0.020335165605,length_hpd95={0.0196037194011,0.0884011765785},length_quant_5_95={0.0255362263425,0.0811817642699},length_range={0.00958450378684,0.13901742364}])99:0.132371700198[&support=99.0][&length_mean=0.131445873913,length_median=0.131651232224,length_sd=0.0307610108062,length_hpd95={0.0784680575459,0.192027719931},length_quant_5_95={0.0794404760014,0.181667099393},length_range={0.0391028114122,0.206874841714}],(PaVI_chr_09a_177585:0.0288935048019[&support=100.0][&length_mean=0.0275617768487,length_median=0.0273814192744,length_sd=0.0154516985199,length_hpd95={1.14138125445e-06,0.0504631041754},length_quant_5_95={1.44181218254e-06,0.0502337515522},length_range={1.14138125445e-06,0.0717624140739}],(PaHA_scf_147_2797:0.0431008832937[&support=100.0][&length_mean=0.0408996666384,length_median=0.0409081535208,length_sd=0.0168554540755,length_hpd95={0.0113142881073,0.0698639192208},length_quant_5_95={0.0142540927157,0.0690689480907},length_range={0.00635456976149,0.0987235837474}],PaVI_chr_09b_67367:0.0401757366837[&support=100.0][&length_mean=0.0410959990659,length_median=0.041097568472,length_sd=0.015834270842,length_hpd95={0.0135094479275,0.0757555642718},length_quant_5_95={0.016574579801,0.066708928093},length_range={1.3203387058e-06,0.0925712820483}])49:0.0103880378058[&support=49.0][&length_mean=0.0177076769732,length_median=0.0156268459643,length_sd=0.00883855079114,length_hpd95={0.006986913207,0.0386924739013},length_quant_5_95={0.00754254113285,0.0382315348841},length_range={0.006986913207,0.0417946923898}])89:0.0470682110249[&support=89.0][&length_mean=0.0479762483648,length_median=0.0459633442321,length_sd=0.0178036251796,length_hpd95={0.0163755543851,0.0790364030863},length_quant_5_95={0.0225594760308,0.0785015306849},length_range={0.0163755543851,0.123311137858}])56:0.0203926142702[&support=56.0][&length_mean=0.0324974224331,length_median=0.0313240250681,length_sd=0.0132303235504,length_hpd95={0.0139993077521,0.0624386271203},length_quant_5_95={0.0145324781359,0.0551887463978},length_range={0.00662581963072,0.073276227763}],(SeIT_chr_9_300280:0.0887006883558[&support=100.0][&length_mean=0.0807118001949,length_median=0.0795343031009,length_sd=0.0239312863045,length_hpd95={0.0299966406149,0.115562593267},length_quant_5_95={0.0448485030666,0.113170151666},length_range={0.0299966406149,0.176383226683}],SeIT_chr_9_300249:0.0689922602999[&support=100.0][&length_mean=0.0732969769148,length_median=0.073072057942,length_sd=0.0224959179686,length_hpd95={0.0302674102414,0.114721718626},length_quant_5_95={0.0373852541117,0.108805977821},length_range={0.00755648195587,0.144040938861}])69:0.0286679780312[&support=69.0][&length_mean=0.0403922032542,length_median=0.0394500262204,length_sd=0.0180497745548,length_hpd95={0.00741761039019,0.0756968345541},length_quant_5_95={0.0131414618399,0.0678742607518},length_range={0.00741761039019,0.101437785298}])100:0.128909098167[&support=100.0][&length_mean=0.107615376728,length_median=0.10767596835,length_sd=0.0341014147542,length_hpd95={0.0513670417422,0.17301833354},length_quant_5_95={0.053787393761,0.164386146033},length_range={0.0378467522717,0.201047841478}],(((OrSA.Ja_chr_03_64050:0.00443901524804[&support=100.0][&length_mean=0.00427651421769,length_median=0.00430351785511,length_sd=0.00452640472094,length_hpd95={1.09193766364e-06,0.0128015060711},length_quant_5_95={1.19913233209e-06,0.0122865066988},length_range={1.09193766364e-06,0.0247427933635}],OrSA.In_chr_03_67955:1.3349738256e-06[&support=100.0][&length_mean=1.30824251568e-06,length_median=1.30761986133e-06,length_sd=8.69626502465e-08,length_hpd95={1.14138125445e-06,1.46192103215e-06},length_quant_5_95={1.15236077171e-06,1.44898215886e-06},length_range={1.09193766364e-06,1.57486308144e-06}])95:0.0463059718139[&support=95.0][&length_mean=0.0477387251132,length_median=0.0427232967017,length_sd=0.0240337599743,length_hpd95={0.00941405324086,0.0996645621707},length_quant_5_95={0.0152863285661,0.0924683683375},length_range={0.00076302540153,0.122583093204}],OrBR_chr_3_48638:0.10677207205[&support=100.0][&length_mean=0.10597882529,length_median=0.104971983657,length_sd=0.029004553041,length_hpd95={0.0468729663774,0.16441241018},length_quant_5_95={0.0583551809736,0.155346996194},length_range={0.0468729663774,0.189442174426}])100:0.210619180303[&support=100.0][&length_mean=0.208086915672,length_median=0.207118279167,length_sd=0.0445470437606,length_hpd95={0.132328907311,0.290120277038},length_quant_5_95={0.140918770303,0.281757685615},length_range={0.127437849401,0.303966577732}],PhHE_scf_01002760_234:0.123891885215[&support=100.0][&length_mean=0.125597667612,length_median=0.123703149279,length_sd=0.0321365583695,length_hpd95={0.0730383820622,0.194591550333},length_quant_5_95={0.0743565044116,0.175095391582},length_range={0.0539166325226,0.218401990992}])72:0.0312744158303[&support=72.0][&length_mean=0.0376222085659,length_median=0.0328935102758,length_sd=0.0227130176165,length_hpd95={0.00285346557294,0.0869340681256},length_quant_5_95={0.00538073067051,0.081881715063},length_range={1.45196082011e-06,0.115117909671}])70:0.0712438769488[&support=70.0][&length_mean=0.0803294672127,length_median=0.0801694319421,length_sd=0.0334082778417,length_hpd95={0.025245720503,0.147450614786},length_quant_5_95={0.0272792446369,0.14509095846},length_range={0.00351814440653,0.151065775499}])92:0.199181447597[&support=92.0][&length_mean=0.184264454619,length_median=0.182124256628,length_sd=0.0548726098946,length_hpd95={0.0727775194683,0.280572240166},length_quant_5_95={0.100680692452,0.277968727794},length_range={0.0727775194683,0.357850894837}],(((PaHA_scf_147_2812:0.0278166519594[&support=100.0][&length_mean=0.0273739043272,length_median=0.0279190794503,length_sd=0.0121793552381,length_hpd95={0.00424352426588,0.051149632115},length_quant_5_95={0.00513588885088,0.0490450466274},length_range={1.31089423337e-06,0.0670269915563}],(PaVI_ctg_85087_29:0.0220394065787[&support=100.0][&length_mean=0.0228509858887,length_median=0.023679873883,length_sd=0.00911670511176,length_hpd95={0.00424007905243,0.0398406131939},length_quant_5_95={0.0054358952014,0.0376060964522},length_range={1.35190652532e-06,0.0443838161456}],PaVI_chr_09b_67384:0.0455811173533[&support=100.0][&length_mean=0.0470234615398,length_median=0.0471600138267,length_sd=0.0144657472195,length_hpd95={0.024712175314,0.0787657568638},length_quant_5_95={0.024982695581,0.0749333364857},length_range={0.0153160533465,0.0851732217362}])100:0.0227118740642[&support=100.0][&length_mean=0.0230357425922,length_median=0.0216960446138,length_sd=0.0133056341082,length_hpd95={1.34453441965e-06,0.0477416166575},length_quant_5_95={0.00619177750363,0.0476313092442},length_range={1.34453441965e-06,0.0759056721371}])99:0.0689290570387[&support=99.0][&length_mean=0.0695199268579,length_median=0.0663979266611,length_sd=0.0241021380505,length_hpd95={0.0262412364219,0.116387937741},length_quant_5_95={0.0302673746485,0.111756426784},length_range={0.0181348853295,0.135741643331}],(SoBI_chr_01_340955:0.0754676683317[&support=100.0][&length_mean=0.0748310130813,length_median=0.0765357270586,length_sd=0.0190196140397,length_hpd95={0.044015104608,0.110850652762},length_quant_5_95={0.0453726558132,0.10824185403},length_range={0.0388915519541,0.116859161773}],SeIT_chr_9_300311:0.0645879729173[&support=100.0][&length_mean=0.0609691107289,length_median=0.0602205130303,length_sd=0.0186169961492,length_hpd95={0.0295921812505,0.101751235128},length_quant_5_95={0.0306450228189,0.0916238226235},length_range={0.0157588560424,0.109713258557}])65:0.0171929360546[&support=65.0][&length_mean=0.0238797733706,length_median=0.021908931813,length_sd=0.0127868964873,length_hpd95={0.00346703591921,0.0499839475025},length_quant_5_95={0.00594801673344,0.0468498427053},length_range={0.00346703591921,0.0560978787358}])100:0.124957247372[&support=100.0][&length_mean=0.139023425056,length_median=0.139694792099,length_sd=0.0428327850623,length_hpd95={0.0621734456439,0.214294591083},length_quant_5_95={0.0692942039303,0.197763271414},length_range={0.0489615698901,0.279861672185}],(PhHE_scf_01004822_313:0.101445797954[&support=100.0][&length_mean=0.0946759659651,length_median=0.0957315487323,length_sd=0.0283414956617,length_hpd95={0.0411497944341,0.155085207087},length_quant_5_95={0.0424246236423,0.148894442977},length_range={0.018239364362,0.166457199419}],((OrBR_chr_3_48668:0.155126177301[&support=100.0][&length_mean=0.15342726695,length_median=0.150362754333,length_sd=0.0309871307225,length_hpd95={0.0976709906337,0.214942945242},length_quant_5_95={0.0985974327809,0.208986051309},length_range={0.0845061966568,0.216567745653}],(OrSA.In_chr_03_68043:0.00771864359465[&support=100.0][&length_mean=0.00757477959178,length_median=0.00737159091045,length_sd=0.00620366802369,length_hpd95={1.20214732165e-06,0.0212260471406},length_quant_5_95={1.23592556291e-06,0.0195992729277},length_range={1.20214732165e-06,0.0268338336488}],OrSA.Ja_chr_03_64155:1.3349738256e-06[&support=100.0][&length_mean=1.30824251568e-06,length_median=1.30761986133e-06,length_sd=8.69626502465e-08,length_hpd95={1.14138125445e-06,1.46192103215e-06},length_quant_5_95={1.15236077171e-06,1.44898215886e-06},length_range={1.09193766364e-06,1.57486308144e-06}])100:0.102427567482[&support=100.0][&length_mean=0.10462911289,length_median=0.104589460221,length_sd=0.0311901831129,length_hpd95={0.05472405074,0.169540860936},length_quant_5_95={0.05472405074,0.162104919678},length_range={0.0205674778718,0.169540860936}])93:0.12169832716[&support=93.0][&length_mean=0.110996645536,length_median=0.108700268824,length_sd=0.0410197945601,length_hpd95={0.0520475792121,0.191054664001},length_quant_5_95={0.0530187580035,0.17855609022},length_range={0.0359889952328,0.231072519228}],BrDI_chr_1_402157:0.256994665495[&support=100.0][&length_mean=0.26227023642,length_median=0.263478590429,length_sd=0.0461853816315,length_hpd95={0.156047876532,0.351114923593},length_quant_5_95={0.178393534322,0.331381535434},length_range={0.156047876532,0.389562115677}])39:0.0306036304404[&support=39.0][&length_mean=0.0364689438259,length_median=0.0345255909253,length_sd=0.0221015769789,length_hpd95={1.26821117291e-06,0.0780073393027},length_quant_5_95={1.28062613682e-06,0.0770212869645},length_range={1.26821117291e-06,0.0823607779903}])35:0.0466921255681[&support=35.0][&length_mean=0.0673953822717,length_median=0.0619466745531,length_sd=0.025926910989,length_hpd95={0.0287456764441,0.118542896123},length_quant_5_95={0.0302079791322,0.102371093607},length_range={0.0287456764441,0.134714620065}])100:0.211161079662[&support=100.0][&length_mean=0.207936974702,length_median=0.205379217649,length_sd=0.056514035842,length_hpd95={0.106956817455,0.337294342036},length_quant_5_95={0.115038380572,0.281871147888},length_range={0.0739238318308,0.396794520788}])67:0.0808521187617[&support=67.0][&length_mean=0.134057537778,length_median=0.12147304866,length_sd=0.0695284467167,length_hpd95={0.0380782434995,0.332338885258},length_quant_5_95={0.0426282120442,0.293501744777},length_range={0.0179530290715,0.372912699059}])97:0.272492556881[&support=97.0][&length_mean=0.241264305716,length_median=0.24829918602,length_sd=0.0772082335889,length_hpd95={0.114756355616,0.371605007723},length_quant_5_95={0.118532583763,0.348234587833},length_range={1.28505162694e-06,0.401201656284}],(((ElGU_chr_7_48393:0.0964673012052[&support=100.0][&length_mean=0.0966291219859,length_median=0.0972008895694,length_sd=0.0255936130956,length_hpd95={0.0458571438711,0.141466488421},length_quant_5_95={0.0467860752136,0.13750678461},length_range={0.031721135439,0.159893710163}],PhDA_scf_000017_10633:0.0673224716258[&support=100.0][&length_mean=0.0656342802011,length_median=0.0631691107625,length_sd=0.0198924372983,length_hpd95={0.0316208521827,0.104249492364},length_quant_5_95={0.0345411382916,0.102066957249},length_range={0.0304133088123,0.123418251921}])90:0.03424392482[&support=90.0][&length_mean=0.0387346901343,length_median=0.0378933674654,length_sd=0.0179657122816,length_hpd95={1.30513158247e-06,0.0687936594866},length_quant_5_95={0.00620759696487,0.0687936594866},length_range={1.30513158247e-06,0.0892499374204}],(PhDA_scf_000109_280:0.0870508027495[&support=100.0][&length_mean=0.0836591972328,length_median=0.0826011703433,length_sd=0.023038733517,length_hpd95={0.0432293382457,0.126692438127},length_quant_5_95={0.0494494091639,0.125049739071},length_range={0.0348152212089,0.142333360576}],(ElGU_chr_3_71946:0.000852325155803[&support=100.0][&length_mean=0.00228523176257,length_median=1.37985848488e-06,length_sd=0.00402446023086,length_hpd95={1.10977332094e-06,0.013541809463},length_quant_5_95={1.17552395656e-06,0.00984621108204},length_range={1.10977332094e-06,0.0174131377179}],ElOL_scf_00187_4136:0.0189822367555[&support=100.0][&length_mean=0.0179286378818,length_median=0.0173515212707,length_sd=0.0102087519554,length_hpd95={1.10977332094e-06,0.0367932436971},length_quant_5_95={1.32456383309e-06,0.0346069936523},length_range={1.10977332094e-06,0.0456969510851}])100:0.100632195368[&support=100.0][&length_mean=0.10228839869,length_median=0.102081600908,length_sd=0.0291637472546,length_hpd95={0.0470027759812,0.151080612915},length_quant_5_95={0.0582997839704,0.145446992097},length_range={0.0239907449496,0.209464737668}])93:0.051007570575[&support=93.0][&length_mean=0.0497831743272,length_median=0.051187076244,length_sd=0.0184078641506,length_hpd95={0.0143207045512,0.0811082147178},length_quant_5_95={0.021035318844,0.07958402621},length_range={0.0118172430489,0.0891675705086}])93:0.0704913785951[&support=93.0][&length_mean=0.0747277694717,length_median=0.0725921486336,length_sd=0.0335169010071,length_hpd95={0.0113031796107,0.131097992252},length_quant_5_95={0.0277995548224,0.128667320465},length_range={0.0113031796107,0.17402153862}],(((MuAC_chr_1_53460:0.00584918065343[&support=100.0][&length_mean=0.0054973640268,length_median=0.00417970406706,length_sd=0.00542346025982,length_hpd95={1.10977332094e-06,0.0154726515421},length_quant_5_95={1.19026954681e-06,0.0154347602466},length_range={1.10977332094e-06,0.0230141726481}],MuBA_chr_1_49638:0.00663920488537[&support=100.0][&length_mean=0.00625389513275,length_median=0.00450018916887,length_sd=0.00720518496146,length_hpd95={1.14429843386e-06,0.0202820688896},length_quant_5_95={1.23592556291e-06,0.0190488382933},length_range={1.14429843386e-06,0.0369979793301}])100:0.152501671976[&support=100.0][&length_mean=0.151845489934,length_median=0.148104923145,length_sd=0.0400616257139,length_hpd95={0.0763625822455,0.233360491778},length_quant_5_95={0.0805467376756,0.220837323986},length_range={0.048198286303,0.261407934858}],(MuBA_chr_un_random_228501:0.0135087905358[&support=100.0][&length_mean=0.0133100137425,length_median=0.0119286777378,length_sd=0.01076791346,length_hpd95={1.10977332094e-06,0.0325035454044},length_quant_5_95={1.21729811237e-06,0.0320564829694},length_range={1.10977332094e-06,0.0563915503}],MuAC_chr_un_random_176676:0.0105142421752[&support=100.0][&length_mean=0.0116561793619,length_median=0.011150943705,length_sd=0.00899133816202,length_hpd95={1.09193766364e-06,0.0269520615976},length_quant_5_95={1.26528826477e-06,0.026424794731},length_range={1.09193766364e-06,0.0476636455985}])100:0.115245071725[&support=100.0][&length_mean=0.117577817698,length_median=0.114571300738,length_sd=0.0333647260913,length_hpd95={0.0625674162467,0.186743230237},length_quant_5_95={0.0681860869916,0.173679096714},length_range={0.0266903122845,0.204335453349}])99:0.202088188901[&support=99.0][&length_mean=0.184964226863,length_median=0.189873968906,length_sd=0.0447682317722,length_hpd95={0.0829124587351,0.259669128774},length_quant_5_95={0.104620819871,0.259601684131},length_range={0.0829124587351,0.322407826553}],((EnVE_ctg_22030_4646726_1_11:0.0341006917204[&support=100.0][&length_mean=0.0382773880601,length_median=0.0341976521567,length_sd=0.0213044128911,length_hpd95={1.09193766364e-06,0.0763916293325},length_quant_5_95={0.0105300118888,0.0742207006804},length_range={1.09193766364e-06,0.119729569053}],(MuAC_chr_3_185713:0.024378712899[&support=100.0][&length_mean=0.0258434324417,length_median=0.0251165586806,length_sd=0.010036701117,length_hpd95={0.00758796768502,0.044850433995},length_quant_5_95={0.0101391852353,0.0426522880166},length_range={0.00710872923975,0.0516754546298}],MuBA_chr_3_168239:0.00625868293058[&support=100.0][&length_mean=0.00539340742942,length_median=0.00428260071597,length_sd=0.00505924579375,length_hpd95={1.14138125445e-06,0.0154324338877},length_quant_5_95={1.28777646925e-06,0.0153761512928},length_range={1.14138125445e-06,0.0185066005984}])94:0.0604651868872[&support=94.0][&length_mean=0.0624120606439,length_median=0.0610297896042,length_sd=0.0192106033149,length_hpd95={0.0256855188644,0.0966059071744},length_quant_5_95={0.0337472742044,0.0931710557259},length_range={0.0205079875639,0.115050503634}])98:0.209586884434[&support=98.0][&length_mean=0.222484295721,length_median=0.214268609114,length_sd=0.0521178722438,length_hpd95={0.116824840326,0.324832906076},length_quant_5_95={0.135634783724,0.313845599066},length_range={0.111972280703,0.34929384791}],(MuAC_chr_6_24028:0.0398124760742[&support=100.0][&length_mean=0.0405996083135,length_median=0.0403793559794,length_sd=0.0168160649801,length_hpd95={0.00992355238021,0.0683612327695},length_quant_5_95={0.0128118280648,0.066991808406},length_range={0.00992355238021,0.0989815566969}],MuBA_chr_6_22482:0.0165683798451[&support=100.0][&length_mean=0.0170224050439,length_median=0.0155366433926,length_sd=0.0121194096137,length_hpd95={1.19026954681e-06,0.0419574150366},length_quant_5_95={1.3414328641e-06,0.0405209312501},length_range={1.19026954681e-06,0.0521092446473}])100:0.398235721318[&support=100.0][&length_mean=0.403729042705,length_median=0.392189457005,length_sd=0.0622949978966,length_hpd95={0.291542236966,0.513699712263},length_quant_5_95={0.310706025785,0.511741301088},length_range={0.291542236966,0.557875505871}])95:0.111007307441[&support=95.0][&length_mean=0.12098189652,length_median=0.110273675417,length_sd=0.0526982274479,length_hpd95={0.0386423477458,0.227036798456},length_quant_5_95={0.0557972948646,0.223949427519},length_range={0.0230269696527,0.333942413881}])71:0.055191907594[&support=71.0][&length_mean=0.0625938036023,length_median=0.0596998916235,length_sd=0.0329624501915,length_hpd95={0.00753316180794,0.117917112673},length_quant_5_95={0.0210268651646,0.11353511435},length_range={0.00753316180794,0.168892966956}])75:0.0887847962575[&support=75.0][&length_mean=0.13729172232,length_median=0.130261599708,length_sd=0.0642086979309,length_hpd95={0.0346314203999,0.255825569229},length_quant_5_95={0.0512848834701,0.255456489706},length_range={0.0346314203999,0.315650639178}])60:0.134102281764[&support=60.0][&length_mean=0.159894164094,length_median=0.1653660555,length_sd=0.0632000438911,length_hpd95={0.0570238314583,0.278817731643},length_quant_5_95={0.0605629416424,0.264183953273},length_range={0.0510143154565,0.288728310896}],(PhDA_scf_001357_165:0.459735939307[&support=100.0][&length_mean=0.466208655703,length_median=0.454591771778,length_sd=0.0859124144107,length_hpd95={0.342194333838,0.664294926035},length_quant_5_95={0.343795144856,0.647544100621},length_range={0.300763866591,0.682252689431}],((MuBA_chr_7_123907:0.0286431684547[&support=100.0][&length_mean=0.0293985462808,length_median=0.0297447787712,length_sd=0.0148551788614,length_hpd95={1.33571888684e-06,0.0580224016148},length_quant_5_95={0.00497965807997,0.0538822118402},length_range={1.33571888684e-06,0.0719831337369}],MuAC_chr_7_138912:0.0143259629976[&support=100.0][&length_mean=0.0143145544553,length_median=0.0119281028247,length_sd=0.0121140710388,length_hpd95={1.17941621168e-06,0.0376886775444},length_quant_5_95={1.30147446405e-06,0.0372746681631},length_range={1.17941621168e-06,0.0428700704782}])100:0.515933216143[&support=100.0][&length_mean=0.497865498028,length_median=0.495126771001,length_sd=0.089999890778,length_hpd95={0.340274821259,0.668734297696},length_quant_5_95={0.358155563223,0.651950684065},length_range={0.325755488684,0.749790299383}],((ElOL_scf_00733_1061:0.136342033255[&support=100.0][&length_mean=0.118835726246,length_median=0.114581279386,length_sd=0.0355973791738,length_hpd95={0.0742943824216,0.213991273092},length_quant_5_95={0.0754542486959,0.185196621535},length_range={0.022031135199,0.223724262845}],PhDA_scf_001357_177:0.0473165804006[&support=100.0][&length_mean=0.0537356093048,length_median=0.050660273048,length_sd=0.0262285773556,length_hpd95={0.00768919213547,0.107380217296},length_quant_5_95={0.0146821740409,0.102682098125},length_range={1.32715284724e-06,0.132339879071}])47:0.0469012343349[&support=47.0][&length_mean=0.0607557132349,length_median=0.053245899148,length_sd=0.0247437424509,length_hpd95={0.023976651449,0.110001374774},length_quant_5_95={0.025566779802,0.104582831544},length_range={0.023976651449,0.13418104077}],(PhDA_scf_000134_4732:0.0563960207705[&support=100.0][&length_mean=0.0596750941156,length_median=0.0573132369352,length_sd=0.0198399107799,length_hpd95={0.0265851300035,0.108886530582},length_quant_5_95={0.029637246929,0.0945430912391},length_range={0.0156883094106,0.12148053609}],((ElOL_scf_00904_643:0.0276403761316[&support=100.0][&length_mean=0.0286809557394,length_median=0.0275473135973,length_sd=0.0113664568445,length_hpd95={0.0102922171805,0.0510917720457},length_quant_5_95={0.0116698012778,0.0496361194047},length_range={0.0102922171805,0.0572144374035}],(ElGU_chr_15_38527:0.0231205159448[&support=100.0][&length_mean=0.0205843463194,length_median=0.0200586207394,length_sd=0.00934282104052,length_hpd95={0.00358658135088,0.0395822871795},length_quant_5_95={0.00398692401451,0.0365020668209},length_range={1.28505162694e-06,0.0452339431955}],ElGU_chr_15_38349:0.00391293043409[&support=100.0][&length_mean=0.00332018951649,length_median=0.00354408550747,length_sd=0.00352003772586,length_hpd95={1.10977332094e-06,0.0086876900307},length_quant_5_95={1.20823326313e-06,0.00867019188714},length_range={1.10977332094e-06,0.0155980919376}])58:0.00758407039683[&support=58.0][&length_mean=0.00920454999275,length_median=0.00798232112428,length_sd=0.00491032743805,length_hpd95={0.00307637542859,0.0198996504811},length_quant_5_95={0.00340822934574,0.0197726135406},length_range={0.00307637542859,0.0205277073558}])98:0.0667306918787[&support=98.0][&length_mean=0.0637761721023,length_median=0.0629287350017,length_sd=0.0171177736483,length_hpd95={0.0375583510636,0.102541710056},length_quant_5_95={0.0375583510636,0.0925340859403},length_range={0.0216521504181,0.102541710056}],ElGU_chr_15_77587:0.0643098611807[&support=100.0][&length_mean=0.0622284030441,length_median=0.060323496362,length_sd=0.0185853228288,length_hpd95={0.0261113208775,0.0954000041224},length_quant_5_95={0.0362792129268,0.0913412278755},length_range={0.0261113208775,0.128414137983}])72:0.0151791308738[&support=72.0][&length_mean=0.0153710636092,length_median=0.0154119154014,length_sd=0.00668424551341,length_hpd95={0.00340461710846,0.0255330027557},length_quant_5_95={0.00428099845818,0.0250391632045},length_range={0.00340461710846,0.0313988804285}])89:0.0780913729109[&support=89.0][&length_mean=0.0806980741763,length_median=0.079772045811,length_sd=0.0310911808548,length_hpd95={0.0158447874142,0.143366945907},length_quant_5_95={0.0366788109889,0.125898855135},length_range={0.0158447874142,0.173456939214}])79:0.147399544866[&support=79.0][&length_mean=0.141115843059,length_median=0.137549842556,length_sd=0.0576821755569,length_hpd95={0.0538635411617,0.288200803988},length_quant_5_95={0.0556118028861,0.234617034584},length_range={0.0224496285132,0.308264022423}])50:0.070277554528[&support=50.0][&length_mean=0.121039889683,length_median=0.118207272334,length_sd=0.0509339191691,length_hpd95={0.0510101949906,0.252202592192},length_quant_5_95={0.0510101949906,0.239096646913},length_range={0.0347352505636,0.252202592192}])43:0.0741897465374[&support=43.0][&length_mean=0.102572463887,length_median=0.0925872015562,length_sd=0.0619299155953,length_hpd95={0.0201059834911,0.256578896497},length_quant_5_95={0.0201059834911,0.235971782825},length_range={1.30307396945e-06,0.256578896497}])76:0.318674654552[&support=76.0][&length_mean=0.234868491744,length_median=0.235857270548,length_sd=0.0716780211557,length_hpd95={0.0967483859607,0.34706405199},length_quant_5_95={0.108418979378,0.332104762078},length_range={0.0748665476855,0.405440953795}],(((((((DiCA_scf_1661_256:0.00230389732669[&support=100.0][&length_mean=0.00657630152716,length_median=0.0038824612943,length_sd=0.0079664468023,length_hpd95={1.10977332094e-06,0.0239683324978},length_quant_5_95={1.19215881381e-06,0.0236532020033},length_range={1.10977332094e-06,0.0314610133011}],DiCA_scf_1239_8:0.0175059232145[&support=100.0][&length_mean=0.0129186096136,length_median=0.00992779467937,length_sd=0.0112646218031,length_hpd95={1.15236077171e-06,0.035195615625},length_quant_5_95={1.21471643768e-06,0.0330212642832},length_range={1.15236077171e-06,0.0448297062178}])100:0.214099134918[&support=100.0][&length_mean=0.20221767059,length_median=0.19395348621,length_sd=0.0532834567119,length_hpd95={0.132669708458,0.326489061777},length_quant_5_95={0.132669708458,0.310932773775},length_range={0.0732678288324,0.326489061777}],(DiCA_scf_82_1375:0.325389934805[&support=100.0][&length_mean=0.306039905972,length_median=0.305088345846,length_sd=0.0668958482884,length_hpd95={0.194795141373,0.455321074511},length_quant_5_95={0.194795141373,0.42902898061},length_range={0.0976934667123,0.455321074511}],(SpOL_scf_24951_60:0.206396862122[&support=100.0][&length_mean=0.186686730299,length_median=0.188825463237,length_sd=0.0456967190481,length_hpd95={0.098699874662,0.28355689026},length_quant_5_95={0.101679403061,0.263081756244},length_range={0.0853826374957,0.289117514214}],(SpOL_scf_21396_72:0.38367548718[&support=100.0][&length_mean=0.369480039026,length_median=0.367996662901,length_sd=0.0636455186252,length_hpd95={0.261102306339,0.479709296633},length_quant_5_95={0.263367640332,0.463883274445},length_range={0.223991484827,0.545880110572}],(BeVU_chr_5.sca002_29411:0.162372856188[&support=100.0][&length_mean=0.153720928937,length_median=0.150569534563,length_sd=0.0347421361788,length_hpd95={0.0913229274485,0.220048203079},length_quant_5_95={0.106688490084,0.21776199164},length_range={0.0554436756857,0.251333633183}],SpOL_scf_24951_21:0.110939383[&support=100.0][&length_mean=0.103555286819,length_median=0.10644476213,length_sd=0.0316547043661,length_hpd95={0.0504727251929,0.166869931528},length_quant_5_95={0.055470219473,0.157805985108},length_range={0.0131712301439,0.173623564576}])59:0.0375429544818[&support=59.0][&length_mean=0.0606231004171,length_median=0.057270569885,length_sd=0.0309027792268,length_hpd95={0.00913918712365,0.129805529953},length_quant_5_95={0.0114262507038,0.111993559592},length_range={1.46192103215e-06,0.136061896377}])45:0.0262681092999[&support=45.0][&length_mean=0.0453826818506,length_median=0.0423774177834,length_sd=0.0253277656853,length_hpd95={1.36239945261e-06,0.104496716964},length_quant_5_95={0.00847882505695,0.0887289424335},length_range={1.36239945261e-06,0.117353024288}])65:0.0913298470916[&support=65.0][&length_mean=0.100728126124,length_median=0.101536480069,length_sd=0.0402205921909,length_hpd95={0.0278740955753,0.169305787253},length_quant_5_95={0.0304543468349,0.166599615524},length_range={0.0278740955753,0.192059574797}])43:0.0383917177754[&support=43.0][&length_mean=0.0840646608333,length_median=0.0701215782411,length_sd=0.047568823376,length_hpd95={0.0263944167794,0.184741353092},length_quant_5_95={0.0267617496131,0.180763098352},length_range={0.0263944167794,0.220148336143}])84:0.213562079091[&support=84.0][&length_mean=0.157291152507,length_median=0.157934536073,length_sd=0.054562878717,length_hpd95={0.052391230043,0.247680927752},length_quant_5_95={0.06624577397,0.241510468883},length_range={0.0369901864912,0.315756655715}],((((((FrNU_scf_00014410.1_5:1.3349738256e-06[&support=100.0][&length_mean=0.000261774599375,length_median=1.30995224219e-06,length_sd=0.00136488377086,length_hpd95={1.09193766364e-06,1.4726710804e-06},length_quant_5_95={1.15236077171e-06,1.46192103215e-06},length_range={1.09193766364e-06,0.00884806800326}],(FrVE_lg_5_134785:1.3349738256e-06[&support=100.0][&length_mean=1.30824251568e-06,length_median=1.30761986133e-06,length_sd=8.69626502465e-08,length_hpd95={1.14138125445e-06,1.46192103215e-06},length_quant_5_95={1.15236077171e-06,1.44898215886e-06},length_range={1.09193766364e-06,1.57486308144e-06}],(FrII_scf_00065470.1_27:0.0129368471653[&support=100.0][&length_mean=0.0123634996885,length_median=0.0124011668577,length_sd=0.0075759389464,length_hpd95={1.23592556291e-06,0.0271724199297},length_quant_5_95={1.36656864399e-06,0.025793548867},length_range={1.23592556291e-06,0.0314280368204}],FrNI_scf_00040543.1_3:0.00857689788883[&support=100.0][&length_mean=0.00857067331641,length_median=0.00867094540259,length_sd=0.00543433165841,length_hpd95={1.17941621168e-06,0.0178543414376},length_quant_5_95={1.3203387058e-06,0.0174150449313},length_range={1.17941621168e-06,0.0232484084746}])49:1.3349738256e-06[&support=49.0][&length_mean=1.30468463305e-06,length_median=1.30307396945e-06,length_sd=8.31227366214e-08,length_hpd95={1.15236077171e-06,1.44898215886e-06},length_quant_5_95={1.15236077171e-06,1.43310860397e-06},length_range={1.09193766364e-06,1.44898215886e-06}])70:0.00427499753265[&support=70.0][&length_mean=0.0070159160382,length_median=0.00469733236711,length_sd=0.004330514142,length_hpd95={1.30513158247e-06,0.013113283238},length_quant_5_95={1.57486308144e-06,0.013113283238},length_range={1.30513158247e-06,0.0276747820655}])100:0.168952759927[&support=100.0][&length_mean=0.152665771181,length_median=0.151989652583,length_sd=0.0354092600349,length_hpd95={0.0905737168473,0.224976807534},length_quant_5_95={0.0925199493721,0.218073878638},length_range={0.0721289231068,0.232150119089}],((PyBR_scf_136.0_4568:0.00450212993621[&support=100.0][&length_mean=0.0055299715397,length_median=0.00467933337416,length_sd=0.00467772309448,length_hpd95={1.19070092548e-06,0.0146605654529},length_quant_5_95={1.28800344924e-06,0.0145233044753},length_range={1.19070092548e-06,0.0200889547805}],PyCO_scf_00343_1191:0.012802996448[&support=100.0][&length_mean=0.0133668856318,length_median=0.0124586733265,length_sd=0.00829392541521,length_hpd95={1.20550557329e-06,0.0278354544017},length_quant_5_95={1.33898032753e-06,0.0276366402786},length_range={1.20550557329e-06,0.0319366893123}])100:0.136166218759[&support=100.0][&length_mean=0.124186437027,length_median=0.123112077808,length_sd=0.0335135913819,length_hpd95={0.0673520712252,0.188977685764},length_quant_5_95={0.0673520712252,0.175314465733},length_range={0.0383585312319,0.188977685764}],(PrPE_scf_5_119216:0.0187073079243[&support=100.0][&length_mean=0.0198030141474,length_median=0.0179188807737,length_sd=0.0114289246619,length_hpd95={1.34044840436e-06,0.0430774424929},length_quant_5_95={0.00376299878209,0.0405567318978},length_range={1.34044840436e-06,0.0589119401692}],PrMU_chr_7_107295:0.0163852433698[&support=100.0][&length_mean=0.015630605483,length_median=0.0149427430728,length_sd=0.00999965412194,length_hpd95={1.26821117291e-06,0.0359876616685},length_quant_5_95={1.35190652532e-06,0.0358610255699},length_range={1.26821117291e-06,0.0416700332885}])99:0.0871787838258[&support=99.0][&length_mean=0.0995032543703,length_median=0.0964715375042,length_sd=0.0273675569639,length_hpd95={0.0495024775761,0.149873041154},length_quant_5_95={0.0532200011565,0.14618363511},length_range={0.0471218557677,0.179896249922}])68:0.020235763816[&support=68.0][&length_mean=0.0434881016974,length_median=0.0407842881407,length_sd=0.023792176665,length_hpd95={0.00484301960778,0.0788789874895},length_quant_5_95={0.0110474331926,0.0770894043182},length_range={0.00484301960778,0.128008234597}])92:0.0873194540317[&support=92.0][&length_mean=0.0877136616158,length_median=0.0846715770256,length_sd=0.0337445626461,length_hpd95={0.0259734906037,0.152890027947},length_quant_5_95={0.0418275388629,0.142540662204},length_range={0.0259734906037,0.177761959692}],((CaSA.PK_scf_63384_15:0.00880316607651[&support=100.0][&length_mean=0.00623912804555,length_median=0.0044406697292,length_sd=0.00639450712588,length_hpd95={1.15236077171e-06,0.0187423407095},length_quant_5_95={1.19070092548e-06,0.0185123896486},length_range={1.15236077171e-06,0.0277882401746}],CaSA.Fi_ctg_14483977_3:1.3349738256e-06[&support=100.0][&length_mean=0.00304790560812,length_median=1.36885503606e-06,length_sd=0.00492456226889,length_hpd95={1.14138125445e-06,0.0131114952811},length_quant_5_95={1.19215881381e-06,0.0129138108382},length_range={1.14138125445e-06,0.0186892070048}])100:0.390582685554[&support=100.0][&length_mean=0.402432319901,length_median=0.411205846415,length_sd=0.0629326567405,length_hpd95={0.275810677797,0.51834326336},length_quant_5_95={0.279003097882,0.489555892529},length_range={0.239941816305,0.569735149919}],MoNO_scf_256_2508:0.160072080991[&support=100.0][&length_mean=0.148134388252,length_median=0.149788318686,length_sd=0.0522248962228,length_hpd95={0.0376433485908,0.234681345828},length_quant_5_95={0.0677047317533,0.233476927352},length_range={0.0376433485908,0.300996206785}])98:0.219576757543[&support=98.0][&length_mean=0.21976387807,length_median=0.216093389174,length_sd=0.0601025803713,length_hpd95={0.0926952612849,0.322896167329},length_quant_5_95={0.108828375047,0.31817375679},length_range={0.0926952612849,0.356957778422}])40:0.0406619468394[&support=40.0][&length_mean=0.0603233505657,length_median=0.0558499737907,length_sd=0.0233010735576,length_hpd95={0.0223648115607,0.10298987028},length_quant_5_95={0.0280407070419,0.0999540079404},length_range={0.0223648115607,0.125243211891}],(((PoTR_scf_376_64:0.0236524370252[&support=100.0][&length_mean=0.0185871557355,length_median=0.0184236569277,length_sd=0.01053599349,length_hpd95={1.15236077171e-06,0.035802887892},length_quant_5_95={1.29695772621e-06,0.0356530635356},length_range={1.15236077171e-06,0.0517608661469}],PoEU_scf_14.1_5334:1.3349738256e-06[&support=100.0][&length_mean=0.00258927516181,length_median=1.34083794796e-06,length_sd=0.0061481887835,length_hpd95={1.09193766364e-06,0.0198264030162},length_quant_5_95={1.17552395656e-06,0.0157908795681},length_range={1.09193766364e-06,0.0307992669194}])99:0.254913934031[&support=99.0][&length_mean=0.215592077414,length_median=0.217884756364,length_sd=0.0636428735481,length_hpd95={0.109652702312,0.359117340173},length_quant_5_95={0.109652702312,0.317751877584},length_range={0.0689214926954,0.359117340173}],(RiCO_ctg_29827_2918:0.223858408636[&support=100.0][&length_mean=0.219592949152,length_median=0.217640095107,length_sd=0.0438436252541,length_hpd95={0.1481154387,0.338387689796},length_quant_5_95={0.152743936628,0.299887463683},length_range={0.084106717336,0.343533745835}],(((MaES_chr_xii_50581:0.0958112804335[&support=100.0][&length_mean=0.0994243032251,length_median=0.0959440885112,length_sd=0.0250896807471,length_hpd95={0.0591529408853,0.150900323023},length_quant_5_95={0.0624364983053,0.145646909448},length_range={0.0372612151072,0.174904111693}],HeBR_scf_114295_32:0.0717871248416[&support=100.0][&length_mean=0.0712672945381,length_median=0.0708877547275,length_sd=0.0198702513573,length_hpd95={0.0322039432183,0.108460794429},length_quant_5_95={0.0355000705087,0.103241911053},length_range={0.0240929301739,0.120158405765}])86:0.0517937287848[&support=86.0][&length_mean=0.0478853049258,length_median=0.0488238520366,length_sd=0.0188119988093,length_hpd95={0.0137462796341,0.0853227611469},length_quant_5_95={0.0181594605454,0.0813030985379},length_range={0.00795713439907,0.0934126714801}],(MaES_scf_01179_505:0.105194727042[&support=100.0][&length_mean=0.102121640766,length_median=0.100197114904,length_sd=0.0255552223787,length_hpd95={0.0549548489699,0.142407412467},length_quant_5_95={0.0587474906551,0.14136146482},length_range={0.0467274074641,0.184337441286}],HeBR_scf_420305_30:0.0772878282383[&support=100.0][&length_mean=0.083093993064,length_median=0.0812366893344,length_sd=0.0244235978649,length_hpd95={0.0324287656865,0.126369365282},length_quant_5_95={0.0456901866505,0.12500826535},length_range={0.0324287656865,0.143156202736}])66:0.0275220439018[&support=66.0][&length_mean=0.0278468879417,length_median=0.0260300007772,length_sd=0.0171130000937,length_hpd95={1.26399625602e-06,0.0601967831678},length_quant_5_95={1.29223530275e-06,0.057696468133},length_range={1.26399625602e-06,0.0705344819771}])45:0.0328770246409[&support=45.0][&length_mean=0.0460302534428,length_median=0.042073390621,length_sd=0.0199823447673,length_hpd95={0.0197710720939,0.0912897845436},length_quant_5_95={0.020434629995,0.0878941400296},length_range={0.0197710720939,0.114987164612}],JaCU_scf_14397_13:0.182022769838[&support=100.0][&length_mean=0.17189811358,length_median=0.170915504902,length_sd=0.0402655624788,length_hpd95={0.110433046096,0.248263339378},length_quant_5_95={0.111609827775,0.239308201185},length_range={0.0711712269612,0.269098752233}])75:0.0403793862542[&support=75.0][&length_mean=0.0479202117004,length_median=0.0450156974028,length_sd=0.0221247937734,length_hpd95={0.00689383002181,0.0856777116579},length_quant_5_95={0.016622073568,0.0830663600542},length_range={0.00689383002181,0.113071008588}])84:0.0685496475389[&support=84.0][&length_mean=0.0913668697901,length_median=0.0817053572109,length_sd=0.0391028167203,length_hpd95={0.0318451483383,0.174746594632},length_quant_5_95={0.0375706311681,0.162758963705},length_range={0.0164482169782,0.19835889618}])56:0.0719027377357[&support=56.0][&length_mean=0.0758724424518,length_median=0.0693878404585,length_sd=0.0402577279848,length_hpd95={0.0109102434767,0.164018769188},length_quant_5_95={0.0190710108077,0.1354820097},length_range={1.27314530862e-06,0.187439735649}],(CiSI_scf_00028_3838:0.127558637998[&support=100.0][&length_mean=0.128250633131,length_median=0.125719267112,length_sd=0.0335860579049,length_hpd95={0.0781548380735,0.205576165659},length_quant_5_95={0.0795425810129,0.182399561094},length_range={0.051882559228,0.227045129228}],AzIN_scf_23221_3_16:0.159771922113[&support=100.0][&length_mean=0.165331985748,length_median=0.161228284235,length_sd=0.0406208037589,length_hpd95={0.0830836882042,0.232887737603},length_quant_5_95={0.0958705810789,0.23081630253},length_range={0.0830836882042,0.269362392348}])97:0.165889802109[&support=97.0][&length_mean=0.166225799569,length_median=0.164040258882,length_sd=0.0379919996772,length_hpd95={0.0990208991071,0.25153621135},length_quant_5_95={0.100470052176,0.228389321403},length_range={0.0710182762359,0.260387365572}])34:0.0839744500198[&support=34.0][&length_mean=0.0884306908749,length_median=0.0887480615455,length_sd=0.0288625886529,length_hpd95={0.0406397950401,0.145269603575},length_quant_5_95={0.0406397950401,0.130723056013},length_range={0.0337164359009,0.145269603575}])5:0.0242758714477[&support=5.0][&length_mean=0.0317856718411,length_median=0.0328633708362,length_sd=0.0117527848646,length_hpd95=None,length_quant_5_95={0.046228518422,0.046228518422},length_range={0.0164034861557,0.046228518422}],((GoRA_chr_04_120962:0.217717080968[&support=100.0][&length_mean=0.220028064434,length_median=0.222926980953,length_sd=0.0445933379591,length_hpd95={0.141076821295,0.305374606729},length_quant_5_95={0.148241785102,0.293389103976},length_range={0.120069493363,0.33540507174}],ThCA.Cr_chr_03_68864:0.0782271945405[&support=100.0][&length_mean=0.0809675272805,length_median=0.0809886747165,length_sd=0.0324435272201,length_hpd95={0.0279568615647,0.142568794302},length_quant_5_95={0.0330310398341,0.131871759649},length_range={0.0070163712577,0.211212618424}])93:0.160824611378[&support=93.0][&length_mean=0.143944677802,length_median=0.141498052548,length_sd=0.0484554059829,length_hpd95={0.0599212219754,0.247986834677},length_quant_5_95={0.061341698753,0.227076638544},length_range={0.00876303682516,0.252396911795}],(ViVI_chr_2_50414:0.271785334666[&support=100.0][&length_mean=0.251818181438,length_median=0.247844417688,length_sd=0.0505699494835,length_hpd95={0.147228217876,0.358604195266},length_quant_5_95={0.161547540084,0.330054104975},length_range={0.112662950651,0.429176644187}],((((FrEX_scf_3403_77:0.119205072371[&support=100.0][&length_mean=0.124105291686,length_median=0.12726180734,length_sd=0.0372648778434,length_hpd95={0.0501334012581,0.186889521319},length_quant_5_95={0.0587990052655,0.182786951846},length_range={0.0354699312313,0.200031920082}],FrEX_scf_2486_721:0.0671703591878[&support=100.0][&length_mean=0.0660642835296,length_median=0.0652358327599,length_sd=0.0335499251875,length_hpd95={0.00257946189367,0.123488127472},length_quant_5_95={0.0116740685438,0.117358611452},length_range={1.37726215938e-06,0.183018802584}])100:0.236359088726[&support=100.0][&length_mean=0.249487304408,length_median=0.254235644501,length_sd=0.0560097099607,length_hpd95={0.149632854092,0.352435490948},length_quant_5_95={0.149632854092,0.338584762056},length_range={0.104665291982,0.352435490948}],((SeIN_lg_1_108320:0.17185153975[&support=100.0][&length_mean=0.17390974512,length_median=0.171231724359,length_sd=0.050869422016,length_hpd95={0.0786182964999,0.270245935794},length_quant_5_95={0.0911349281802,0.253260877309},length_range={0.0162348793266,0.303238954048}],SeIN_lg_1_108355:0.128751359225[&support=100.0][&length_mean=0.122733275068,length_median=0.121684732055,length_sd=0.0390564112553,length_hpd95={0.0589427508152,0.211698094718},length_quant_5_95={0.0590303081354,0.189376376086},length_range={0.010254545508,0.212860455589}])77:0.123713688587[&support=77.0][&length_mean=0.130330972314,length_median=0.126283717467,length_sd=0.0425736712121,length_hpd95={0.0562828873037,0.222996648144},length_quant_5_95={0.0582624009468,0.203791077336},length_range={0.035665126024,0.252798603995}],MiGU_scf_5_94256:0.228864702771[&support=100.0][&length_mean=0.222995358776,length_median=0.217758305459,length_sd=0.0612068411951,length_hpd95={0.0957004097072,0.334987651712},length_quant_5_95={0.137776533936,0.332149003759},length_range={0.0957004097072,0.405335281738}])57:0.108185348938[&support=57.0][&length_mean=0.128419246176,length_median=0.126424700907,length_sd=0.0426344223431,length_hpd95={0.0689862297144,0.221886954954},length_quant_5_95={0.0730619950979,0.198801334166},length_range={0.0419576843942,0.267657061996}])70:0.115128353909[&support=70.0][&length_mean=0.11518965429,length_median=0.108331748658,length_sd=0.0486990671661,length_hpd95={0.0221770395766,0.223485470726},length_quant_5_95={0.048230501331,0.214315912426},length_range={1.4726710804e-06,0.251034571328}],((NiSY_scf_26250_274:0.00347710613393[&support=100.0][&length_mean=0.0079421586609,length_median=0.00480544963116,length_sd=0.00815928419199,length_hpd95={1.14429843386e-06,0.0255194124308},length_quant_5_95={1.19215881381e-06,0.024187938873},length_range={1.14429843386e-06,0.0339263440855}],(NiBE_scf_118_3224:0.030230531742[&support=100.0][&length_mean=0.0259511539203,length_median=0.0273480372862,length_sd=0.0143439513872,length_hpd95={1.15236077171e-06,0.0490036640949},length_quant_5_95={1.33907173941e-06,0.0460783183286},length_range={1.15236077171e-06,0.0745107482826}],NiTO_scf_16588_177:0.0666687015938[&support=100.0][&length_mean=0.0437007526017,length_median=0.0461160012285,length_sd=0.0330797196469,length_hpd95={1.10977332094e-06,0.103517759233},length_quant_5_95={1.23592556291e-06,0.103421084158},length_range={1.10977332094e-06,0.122679495134}])40:0.0110101331895[&support=40.0][&length_mean=0.0147116648142,length_median=0.0132896138337,length_sd=0.00818632476889,length_hpd95={0.004219291297,0.0307434685821},length_quant_5_95={0.00440116400268,0.0306308012946},length_range={0.004219291297,0.0354413483368}])99:0.245549633277[&support=99.0][&length_mean=0.243700248438,length_median=0.236326072092,length_sd=0.0622523041924,length_hpd95={0.137686864076,0.372683663111},length_quant_5_95={0.15273120479,0.359930731966},length_range={0.1142177727,0.459974651245}],((NiBE_scf_1510_2572:0.0131580786926[&support=100.0][&length_mean=0.0202757612576,length_median=0.0195502217487,length_sd=0.0138133709854,length_hpd95={1.17552395656e-06,0.0446127981872},length_quant_5_95={1.25047266935e-06,0.0445997584126},length_range={1.17552395656e-06,0.0637997735293}],(NiSY_scf_3607_327:0.0259292961811[&support=100.0][&length_mean=0.0259030569742,length_median=0.0250823602029,length_sd=0.0122828629681,length_hpd95={0.00132025279968,0.0477046155077},length_quant_5_95={0.00511344674792,0.0456162681},length_range={1.20214732165e-06,0.0678888395716}],(((CaAN_chr_12_556914:0.00495140749626[&support=100.0][&length_mean=0.00508819968239,length_median=0.00369019187842,length_sd=0.00583298410507,length_hpd95={1.10977332094e-06,0.0176079279494},length_quant_5_95={1.17941621168e-06,0.0160839729296},length_range={1.10977332094e-06,0.0236172532513}],CaCH_scf_179831_16:0.00833916693659[&support=100.0][&length_mean=0.00866189484287,length_median=0.00884088883266,length_sd=0.00656072234861,length_hpd95={1.09193766364e-06,0.0200101829624},length_quant_5_95={1.26967966085e-06,0.01971855069},length_range={1.09193766364e-06,0.0356245350195}])97:0.0586965222454[&support=97.0][&length_mean=0.0627267712975,length_median=0.0595707326247,length_sd=0.0211317189663,length_hpd95={0.0241335050798,0.10169598806},length_quant_5_95={0.0255473721548,0.0946138245663},length_range={0.0172072860585,0.127491850314}],(SoTU_chr_12_140322:0.0357737898382[&support=100.0][&length_mean=0.0355368874262,length_median=0.0326426552961,length_sd=0.0144619517079,length_hpd95={0.0105844250308,0.0644413228204},length_quant_5_95={0.0107688516658,0.0607772008672},length_range={0.00238044264673,0.0768418526007}],(SoPI_ctg_6592119_8:1.3349738256e-06[&support=100.0][&length_mean=9.39411290271e-05,length_median=1.30761986133e-06,length_sd=0.000926329546272,length_hpd95={1.14138125445e-06,1.4726710804e-06},length_quant_5_95={1.15236077171e-06,1.44901862102e-06},length_range={1.09193766364e-06,0.00926460359671}],SoLY_chr_12_152273:0.00452515566065[&support=100.0][&length_mean=0.0048075100991,length_median=0.00453802209173,length_sd=0.00438302420495,length_hpd95={1.09193766364e-06,0.0135187596924},length_quant_5_95={1.20823326313e-06,0.0132003244567},length_range={1.09193766364e-06,0.0192646398447}])100:0.0571686317115[&support=100.0][&length_mean=0.0601330083344,length_median=0.0597950367221,length_sd=0.0183482418404,length_hpd95={0.0292992682447,0.0954074091462},length_quant_5_95={0.0325909846358,0.0918099570084},length_range={0.0225024818364,0.104089084207}])96:0.0762712543812[&support=96.0][&length_mean=0.0798291229419,length_median=0.0771573420234,length_sd=0.0236691735648,length_hpd95={0.0362977187226,0.123559963537},length_quant_5_95={0.0455530711274,0.11760325229},length_range={0.0234982481377,0.170992433856}])96:0.143922110972[&support=96.0][&length_mean=0.111372805879,length_median=0.107308588541,length_sd=0.038929289603,length_hpd95={0.0403819075496,0.184750431016},length_quant_5_95={0.0491080261834,0.181065422926},length_range={0.0202705989915,0.234501543375}],NiTO_scf_22023_508:0.018621902648[&support=100.0][&length_mean=0.0157497151592,length_median=0.0158057503105,length_sd=0.0109867374326,length_hpd95={1.27459371473e-06,0.0348683989616},length_quant_5_95={1.3203387058e-06,0.0329834039868},length_range={1.27459371473e-06,0.0580832867717}])37:0.0130843372521[&support=37.0][&length_mean=0.0148322094984,length_median=0.0137384629049,length_sd=0.00850168598422,length_hpd95={1.17941621168e-06,0.0350216647304},length_quant_5_95={1.45196082011e-06,0.0308111560749},length_range={1.17941621168e-06,0.0351945031311}])38:0.0178926393088[&support=38.0][&length_mean=0.0237937117536,length_median=0.0246634045702,length_sd=0.0131058078132,length_hpd95={1.29695772621e-06,0.0477421212958},length_quant_5_95={0.00315550687093,0.0476038235215},length_range={1.29695772621e-06,0.0540394846489}])100:0.272509247943[&support=100.0][&length_mean=0.292375195968,length_median=0.287279907019,length_sd=0.0637741605335,length_hpd95={0.180074169939,0.407230197472},length_quant_5_95={0.202892136041,0.401146716194},length_range={0.173652990621,0.454304105008}],((SoTU_chr_08_156316:0.0105152192161[&support=100.0][&length_mean=0.00746149506118,length_median=0.00565928310298,length_sd=0.00738395186092,length_hpd95={1.10977332094e-06,0.0237583217186},length_quant_5_95={1.25047266935e-06,0.019295298837},length_range={1.10977332094e-06,0.0404713411609}],SoPI_ctg_5086539_16:0.0550366798313[&support=100.0][&length_mean=0.0575926096406,length_median=0.0574369403202,length_sd=0.0191360256208,length_hpd95={0.0222436096861,0.0934713744249},length_quant_5_95={0.0285841456284,0.0872577950901},length_range={0.0155317671155,0.125758677913}])93:0.0321678348983[&support=93.0][&length_mean=0.0330999157322,length_median=0.0314688830822,length_sd=0.0163876334087,length_hpd95={0.00588282986438,0.0619857216203},length_quant_5_95={0.0107788517369,0.0615026509117},length_range={0.00588282986438,0.0751728481332}],(((NiSY_scf_28833_905:0.0142157180776[&support=100.0][&length_mean=0.0126421311931,length_median=0.0114855689379,length_sd=0.00826761517692,length_hpd95={1.17941621168e-06,0.0280261285589},length_quant_5_95={1.30901025101e-06,0.025792904683},length_range={1.17941621168e-06,0.0353362080393}],NiBE_scf_5078_118:0.0158628440706[&support=100.0][&length_mean=0.015034175575,length_median=0.0147274476442,length_sd=0.00940620085519,length_hpd95={1.19215881381e-06,0.033210171938},length_quant_5_95={1.32433981472e-06,0.0325346121616},length_range={1.19215881381e-06,0.0370526276203}])81:0.0297728069631[&support=81.0][&length_mean=0.0357857776411,length_median=0.0329264496753,length_sd=0.0155159914982,length_hpd95={0.00980033769802,0.0629456381588},length_quant_5_95={0.0134851387047,0.0623113443311},length_range={0.00923772735957,0.0880579643876}],(NiBE_scf_58_1749:0.0259743884941[&support=100.0][&length_mean=0.0226028289682,length_median=0.0214771855328,length_sd=0.0130959107657,length_hpd95={1.16866681407e-06,0.0486090270376},length_quant_5_95={1.2934495265e-06,0.0480536385746},length_range={1.16866681407e-06,0.0564857397142}],NiTO_scf_9645_1400:0.079544522642[&support=100.0][&length_mean=0.0780743997645,length_median=0.0758374944836,length_sd=0.0239021899381,length_hpd95={0.0424918936414,0.131084900585},length_quant_5_95={0.0429214172042,0.118639281997},length_range={0.0193105180617,0.13868637597}])56:0.0121304494552[&support=56.0][&length_mean=0.0184713994522,length_median=0.0157255211758,length_sd=0.00955583412913,length_hpd95={0.00465867150959,0.0383135741279},length_quant_5_95={0.00553389550506,0.0355075312414},length_range={1.37114142812e-06,0.0485611843831}])98:0.0683802058485[&support=98.0][&length_mean=0.0661772517364,length_median=0.0638231845568,length_sd=0.0236571824925,length_hpd95={0.0293930860428,0.12198088215},length_quant_5_95={0.031852795319,0.108446047367},length_range={0.0121482528468,0.132351838321}],(CaAN_chr_07_708661:1.3349738256e-06[&support=100.0][&length_mean=1.30824251568e-06,length_median=1.30761986133e-06,length_sd=8.69626502465e-08,length_hpd95={1.14138125445e-06,1.46192103215e-06},length_quant_5_95={1.15236077171e-06,1.44898215886e-06},length_range={1.09193766364e-06,1.57486308144e-06}],CaCH_scf_166197_23:0.0114475034373[&support=100.0][&length_mean=0.0112109981414,length_median=0.0113940047486,length_sd=0.0082716005223,length_hpd95={1.17552395656e-06,0.0272920284268},length_quant_5_95={1.26528826477e-06,0.0249560563188},length_range={1.17552395656e-06,0.0399636327788}])99:0.0414397991285[&support=99.0][&length_mean=0.0356148927404,length_median=0.0350179145224,length_sd=0.0177296817567,length_hpd95={0.00903898746552,0.077045226427},length_quant_5_95={0.0103264230839,0.065366766366},length_range={1.30054693019e-06,0.0988756584454}])47:0.010598721332[&support=47.0][&length_mean=0.0187770080465,length_median=0.0157263807005,length_sd=0.0120956335499,length_hpd95={1.35190652532e-06,0.0470953674202},length_quant_5_95={0.000828120740765,0.0388672675638},length_range={1.35190652532e-06,0.0648914575796}])83:0.0938779570524[&support=83.0][&length_mean=0.100715803647,length_median=0.0943199212795,length_sd=0.0407786669514,length_hpd95={0.0421146906573,0.193126016478},length_quant_5_95={0.0421146906573,0.17912751992},length_range={0.0199653448351,0.193126016478}])98:0.17865513912[&support=98.0][&length_mean=0.184306541083,length_median=0.177402487929,length_sd=0.0738808496232,length_hpd95={0.0557228727429,0.324774876917},length_quant_5_95={0.0821155252693,0.301615259514},length_range={0.0557228727429,0.398958304569}])85:0.120954918878[&support=85.0][&length_mean=0.136032857456,length_median=0.134215719991,length_sd=0.0537503968174,length_hpd95={0.0298417921995,0.228793002503},length_quant_5_95={0.0480900068627,0.218112828705},length_range={0.0298417921995,0.283733831582}])20:0.0427615625902[&support=20.0][&length_mean=0.0582333337194,length_median=0.0601671264023,length_sd=0.0292517486712,length_hpd95={0.00903347562699,0.110175026455},length_quant_5_95=None,length_range={0.00903347562699,0.110175026455}],((((TaHA_scf_2_25572:0.133851370418[&support=100.0][&length_mean=0.135225754741,length_median=0.139081577679,length_sd=0.0545479199077,length_hpd95={0.0340664412453,0.236658488539},length_quant_5_95={0.0428897189867,0.206991532157},length_range={1.10977332094e-06,0.336838547854}],TaHA_scf_21_4981:0.220074219856[&support=100.0][&length_mean=0.195917187778,length_median=0.208141965268,length_sd=0.0556089500768,length_hpd95={0.0851527976739,0.28352552793},length_quant_5_95={0.0852809000572,0.265681188418},length_range={0.0370646071249,0.313390128671}])70:0.091689671915[&support=70.0][&length_mean=0.19962139208,length_median=0.196099656799,length_sd=0.0723929617146,length_hpd95={0.0806631568815,0.347032224094},length_quant_5_95={0.104889392492,0.334131211509},length_range={0.0668839536343,0.432134975972}],((AeAR_scf_9_3455:0.194454658561[&support=100.0][&length_mean=0.197549658957,length_median=0.194508503606,length_sd=0.0544157142454,length_hpd95={0.0963148782268,0.302711212186},length_quant_5_95={0.110578718965,0.285275293296},length_range={0.0570706440377,0.33336150549}],((((ArTH_chr_2_76174:0.0332877358619[&support=100.0][&length_mean=0.0328703823749,length_median=0.032040515305,length_sd=0.0137176657836,length_hpd95={0.00900337192502,0.0616755990692},length_quant_5_95={0.0133074149373,0.0587286819876},length_range={0.00506324706611,0.0765574039889}],ArLY_scf_4_85025:1.3349738256e-06[&support=100.0][&length_mean=1.30824251568e-06,length_median=1.30761986133e-06,length_sd=8.69626502465e-08,length_hpd95={1.14138125445e-06,1.46192103215e-06},length_quant_5_95={1.15236077171e-06,1.44898215886e-06},length_range={1.09193766364e-06,1.57486308144e-06}])99:0.0331226959402[&support=99.0][&length_mean=0.0303214975689,length_median=0.0270273558506,length_sd=0.0123424840774,length_hpd95={0.00947001508876,0.0505542615663},length_quant_5_95={0.0134878708861,0.0504974095563},length_range={0.00947001508876,0.079874546389}],CaRU_scf_4_63114:0.057544688654[&support=100.0][&length_mean=0.0472624106403,length_median=0.0471443294614,length_sd=0.0216327383021,length_hpd95={1.29695772621e-06,0.0817933358059},length_quant_5_95={0.0143082600531,0.078255413762},length_range={1.29695772621e-06,0.104835776548}])32:0.00636752097155[&support=32.0][&length_mean=0.0109463507713,length_median=0.0105841527383,length_sd=0.0071047641679,length_hpd95={1.22668975886e-06,0.0215110308973},length_quant_5_95={1.2934495265e-06,0.0209128940221},length_range={1.22668975886e-06,0.0278392343775}],(LeAL_scf_38_774:0.0435765483336[&support=100.0][&length_mean=0.0434881904641,length_median=0.0428267752171,length_sd=0.0175185211657,length_hpd95={0.01309221511,0.0811735973266},length_quant_5_95={0.0146131275162,0.0718637104243},length_range={1.33571888684e-06,0.0853318108515}],LeAL_scf_26_8556:0.0699719994923[&support=100.0][&length_mean=0.0686797020219,length_median=0.0687231451111,length_sd=0.0174002681095,length_hpd95={0.0384384276791,0.105467753767},length_quant_5_95={0.0415529648551,0.103656394451},length_range={0.0360990226059,0.120245587698}])55:0.00875747348212[&support=55.0][&length_mean=0.010915109337,length_median=0.00964971054899,length_sd=0.0091646403912,length_hpd95={1.19026954681e-06,0.0256903783348},length_quant_5_95={1.29665789804e-06,0.0255470223845},length_range={1.19026954681e-06,0.048590946995}])56:0.0244855545503[&support=56.0][&length_mean=0.0292537155426,length_median=0.0282870347492,length_sd=0.0122736528703,length_hpd95={0.00980602807273,0.0514996757774},length_quant_5_95={0.00986129872087,0.0481327611988},length_range={0.00836414692389,0.0816636573428}],(SiIR_scf_1042_47125:0.0432471664181[&support=100.0][&length_mean=0.0399659949887,length_median=0.0396094394822,length_sd=0.0154510290139,length_hpd95={1.17941621168e-06,0.064585353279},length_quant_5_95={0.009701987407,0.0631272570877},length_range={1.17941621168e-06,0.086693089253}],('ScPA chr 4-6 41886':0.0381514452695[&support=100.0][&length_mean=0.0334533569073,length_median=0.0331855576597,length_sd=0.0124254972064,length_hpd95={0.00912016914624,0.0534646062222},length_quant_5_95={0.0133145758219,0.051302255339},length_range={0.00453792179272,0.0725348634151}],(EuSA_scf_10_49408:0.0205233385956[&support=100.0][&length_mean=0.0135219621582,length_median=0.0107723471051,length_sd=0.0121794379169,length_hpd95={1.14138125445e-06,0.0341989927408},length_quant_5_95={1.22758187197e-06,0.0336049516884},length_range={1.14138125445e-06,0.0548601358865}],((BrRA_chr_03_161871:0.0530003852358[&support=100.0][&length_mean=0.0520466511769,length_median=0.0500197977455,length_sd=0.0166825950458,length_hpd95={0.0244871896072,0.0857285835745},length_quant_5_95={0.0277010613037,0.0828820204082},length_range={0.0102765068544,0.0992996702255}],BrRA_chr_04_64576:0.0226531840277[&support=100.0][&length_mean=0.0238561653804,length_median=0.0229775355941,length_sd=0.0105441226596,length_hpd95={0.00440818107569,0.0425157485985},length_quant_5_95={0.00640005410553,0.0410275911123},length_range={0.00440818107569,0.0556916463892}])78:0.00582001992033[&support=78.0][&length_mean=0.0061523000513,length_median=0.00573810446171,length_sd=0.00509005927286,length_hpd95={1.09193766364e-06,0.014886782223},length_quant_5_95={1.19026954681e-06,0.01465038003},length_range={1.09193766364e-06,0.0199270919626}],BrRA_chr_05_14020:0.0534668345311[&support=100.0][&length_mean=0.0498772987647,length_median=0.0496362190715,length_sd=0.0156331383929,length_hpd95={0.0197703246282,0.0782080655373},length_quant_5_95={0.0234421045694,0.0768362901431},length_range={0.00983912446666,0.0825403536338}])64:0.00929520827283[&support=64.0][&length_mean=0.0087620559312,length_median=0.00915986744181,length_sd=0.00434285554462,length_hpd95={1.21729811237e-06,0.015086176186},length_quant_5_95={1.32433981472e-06,0.0148614894861},length_range={1.21729811237e-06,0.0190206381757}])19:1.3349738256e-06[&support=19.0][&length_mean=1.28742165766e-06,length_median=1.29665789804e-06,length_sd=7.44041340552e-08,length_hpd95={1.14429843386e-06,1.4726710804e-06},length_quant_5_95=None,length_range={1.14429843386e-06,1.4726710804e-06}])28:0.00448893923082[&support=28.0][&length_mean=0.00975281448429,length_median=0.00948302604702,length_sd=0.00404599870712,length_hpd95={0.0043839751189,0.0188460904749},length_quant_5_95=None,length_range={0.0043839751189,0.0188460904749}])39:0.00845824812779[&support=39.0][&length_mean=0.0136963998696,length_median=0.00929240767326,length_sd=0.0128107600992,length_hpd95={1.10977332094e-06,0.040271036214},length_quant_5_95={1.16866681407e-06,0.0358329805993},length_range={1.10977332094e-06,0.0462150521587}])73:0.0948461833526[&support=73.0][&length_mean=0.0956190442075,length_median=0.0959054930609,length_sd=0.0302420201914,length_hpd95={0.0409797171002,0.155212433768},length_quant_5_95={0.0483712637475,0.145948070786},length_range={0.0409797171002,0.180071323734}])79:0.0981294961205[&support=79.0][&length_mean=0.113662591519,length_median=0.102884019359,length_sd=0.051148925811,length_hpd95={0.0516680210937,0.235771857805},length_quant_5_95={0.0524036249225,0.224750690119},length_range={0.016743301939,0.237288280484}],((ArTH_chr_1_36231:0.0238087109084[&support=100.0][&length_mean=0.0215542026598,length_median=0.020514082746,length_sd=0.0131568155775,length_hpd95={1.22758187197e-06,0.0474063432441},length_quant_5_95={0.00345081508665,0.0456561291985},length_range={1.22758187197e-06,0.0706220474553}],CaRU_scf_1_36405:0.0727673504083[&support=100.0][&length_mean=0.0681702048793,length_median=0.0697527488322,length_sd=0.0256368901685,length_hpd95={0.0161204128734,0.10583627534},length_quant_5_95={0.0196087533212,0.105489364673},length_range={0.0104457757932,0.131366039218}])68:0.0484929563603[&support=68.0][&length_mean=0.0604626555389,length_median=0.0518854126706,length_sd=0.0308489226982,length_hpd95={0.019435336982,0.12794571963},length_quant_5_95={0.0235083355842,0.125551802569},length_range={0.019435336982,0.149418538964}],((EuSA_scf_5_91709:0.0687797590071[&support=100.0][&length_mean=0.065855764908,length_median=0.0641959281505,length_sd=0.0245716887578,length_hpd95={0.0291975102762,0.121180658647},length_quant_5_95={0.0301162086215,0.113865636633},length_range={0.00768557051984,0.127131072813}],(EuSA_scf_5_91806:0.0755500288383[&support=100.0][&length_mean=0.0738704266745,length_median=0.0740230197579,length_sd=0.0252942611355,length_hpd95={0.0222287646671,0.124955391543},length_quant_5_95={0.0222287646671,0.115243847549},length_range={1.30124116632e-06,0.124955391543}],EuSA_scf_5_91852:0.0736237079769[&support=100.0][&length_mean=0.0709350980345,length_median=0.0698145622095,length_sd=0.0205148254923,length_hpd95={0.039089000567,0.11065018723},length_quant_5_95={0.040561290465,0.107334728244},length_range={0.011265579292,0.117527028838}])90:0.116511394441[&support=90.0][&length_mean=0.111314909179,length_median=0.113656430667,length_sd=0.0312439728299,length_hpd95={0.0548226606216,0.174325033493},length_quant_5_95={0.0619448980723,0.168836179182},length_range={0.0412703037386,0.1838087349}])66:0.0328197070648[&support=66.0][&length_mean=0.0360371263727,length_median=0.0346278618449,length_sd=0.0160650906005,length_hpd95={0.00784681773304,0.0723006654461},length_quant_5_95={0.0102269710375,0.0677370889113},length_range={1.37276144666e-06,0.0770241359227}],(('ScPA chr 1-1 34613':0.116817848991[&support=100.0][&length_mean=0.110099634574,length_median=0.11197909509,length_sd=0.0261606595467,length_hpd95={0.0585936359567,0.157586157777},length_quant_5_95={0.0620810668915,0.149239818855},length_range={0.0259710186757,0.16864616445}],BrRA_chr_08_95395:0.0587563823931[&support=100.0][&length_mean=0.0559830511714,length_median=0.0552658297036,length_sd=0.0193374556051,length_hpd95={0.0226680725771,0.0921457311896},length_quant_5_95={0.0280924451519,0.0875636058878},length_range={1.16866681407e-06,0.116858245207}])57:0.00956739774979[&support=57.0][&length_mean=0.010317173809,length_median=0.0100030907505,length_sd=0.00580922283203,length_hpd95={1.28505162694e-06,0.0208776991659},length_quant_5_95={1.57486308144e-06,0.0192148164085},length_range={1.28505162694e-06,0.0231716822276}],SiIR_scf_43_14573:0.0752657853846[&support=100.0][&length_mean=0.0733104123236,length_median=0.0718760164296,length_sd=0.018440216576,length_hpd95={0.0355741835773,0.104981121391},length_quant_5_95={0.0451746538255,0.103483657906},length_range={0.0340079248157,0.118974564994}])36:0.00664730064165[&support=36.0][&length_mean=0.0125118231076,length_median=0.0110559616347,length_sd=0.00627635641021,length_hpd95={0.0045346002699,0.0296749570733},length_quant_5_95={0.00516309991166,0.0216552632725},length_range={0.0045346002699,0.0342278781759}])68:0.0698538874877[&support=68.0][&length_mean=0.0763093037652,length_median=0.0746399849733,length_sd=0.0283259725907,length_hpd95={0.0328436118637,0.136310792336},length_quant_5_95={0.0348128803599,0.132282857495},length_range={0.0328436118637,0.153377756099}])77:0.16508009667[&support=77.0][&length_mean=0.16360300679,length_median=0.152316762415,length_sd=0.0400861713216,length_hpd95={0.0903027927854,0.24443884794},length_quant_5_95={0.109563047261,0.228913983078},length_range={0.0545355236756,0.272107737268}])58:0.146944852779[&support=58.0][&length_mean=0.161822117972,length_median=0.150944687795,length_sd=0.0882275286367,length_hpd95={0.0243193489493,0.306277322618},length_quant_5_95={0.0322065573625,0.303163726989},length_range={0.0243193489493,0.466719667803}])99:0.493540828378[&support=99.0][&length_mean=0.499396211389,length_median=0.506575205689,length_sd=0.0998757264413,length_hpd95={0.311853725477,0.683407002389},length_quant_5_95={0.32000621436,0.663327164806},length_range={0.296919567075,0.749047983459}],(KaFE_scf_1373279_129:0.0971482341401[&support=100.0][&length_mean=0.0973001938337,length_median=0.100073408876,length_sd=0.0345449039703,length_hpd95={0.0399948318633,0.173104675122},length_quant_5_95={0.0455315647907,0.158083918916},length_range={0.00945564305083,0.183752369735}],KaFE_scf_1366140_229:0.0402734131346[&support=100.0][&length_mean=0.0437134437357,length_median=0.041209272852,length_sd=0.0293242794986,length_hpd95={1.10977332094e-06,0.0949059476665},length_quant_5_95={1.33898032753e-06,0.088753399331},length_range={1.10977332094e-06,0.112728432407}])100:0.34299931371[&support=100.0][&length_mean=0.345452190562,length_median=0.34222171429,length_sd=0.0693612231983,length_hpd95={0.229869293329,0.506656664408},length_quant_5_95={0.229869293329,0.474884592681},length_range={0.191227150014,0.506656664408}])1:0.0684742647546[&support=1.0][&length_mean=0.0766850972169,length_median=0.0766850972169,length_sd=inf,length_hpd95=None,length_quant_5_95={0.0766850972169,0.0766850972169},length_range={0.0766850972169,0.0766850972169}],(AqCO_scf_63_6175:0.284886182503[&support=100.0][&length_mean=0.301511198877,length_median=0.287486045604,length_sd=0.0691605294658,length_hpd95={0.166826739676,0.432639408769},length_quant_5_95={0.203487149261,0.425984981541},length_range={0.166826739676,0.5066561011}],(NeNU_scf_00096_5431:0.270777084258[&support=100.0][&length_mean=0.273025009779,length_median=0.273890224876,length_sd=0.0554634378862,length_hpd95={0.187001997601,0.379959335422},length_quant_5_95={0.190256021515,0.366486524655},length_range={0.1060935758,0.424330057454}],NeNU_scf_00045_24649:0.217661310184[&support=100.0][&length_mean=0.223351622181,length_median=0.226182502632,length_sd=0.0561394950289,length_hpd95={0.130401172434,0.329689674169},length_quant_5_95={0.130637888039,0.316858765687},length_range={1.3203387058e-06,0.338279344723}])86:0.129750917159[&support=86.0][&length_mean=0.133257634396,length_median=0.123611745926,length_sd=0.0556143795487,length_hpd95={0.0497576740368,0.242932695034},length_quant_5_95={0.0627294930438,0.237262561173},length_range={0.0497576740368,0.356968543818}])42:0.0819715056373[&support=42.0][&length_mean=0.104227054501,length_median=0.101821504703,length_sd=0.0395441288096,length_hpd95={0.0400313874342,0.166977591881},length_quant_5_95={0.0452539911221,0.164677472763},length_range={0.0400313874342,0.189124109555}])1:0.0367840015652[&support=1.0][&length_mean=0.134902678513,length_median=0.134902678513,length_sd=inf,length_hpd95=None,length_quant_5_95={0.134902678513,0.134902678513},length_range={0.134902678513,0.134902678513}])0:0.028648486583[&support=0.0])0:0.0242202532574[&support=0.0])2:0.0304673266903[&support=2.0][&length_mean=0.0409597906015,length_median=0.0409597906015,length_sd=0.0050723602016,length_hpd95=None,length_quant_5_95={0.0445464908966,0.0445464908966},length_range={0.0373730903063,0.0445464908966}])1:0.0567698959619[&support=1.0][&length_mean=0.0356792827076,length_median=0.0356792827076,length_sd=inf,length_hpd95=None,length_quant_5_95={0.0356792827076,0.0356792827076},length_range={0.0356792827076,0.0356792827076}],((EuGR_scf_4_135215:0.0125662335727[&support=100.0][&length_mean=0.0119401902151,length_median=0.0113221676827,length_sd=0.00810139406537,length_hpd95={1.19026954681e-06,0.0256408934237},length_quant_5_95={1.37276144666e-06,0.0256274687826},length_range={1.19026954681e-06,0.0326844271078}],EuCA_ctg_011241_14:1.3349738256e-06[&support=100.0][&length_mean=0.00278790199676,length_median=1.43356127535e-06,length_sd=0.00507138976777,length_hpd95={1.09193766364e-06,0.0113702994005},length_quant_5_95={1.15236077171e-06,0.00925487909837},length_range={1.09193766364e-06,0.0302690083223}])100:0.269648125397[&support=100.0][&length_mean=0.238418661843,length_median=0.237951667238,length_sd=0.0425902924604,length_hpd95={0.155497701165,0.32514529416},length_quant_5_95={0.162301195901,0.306518550085},length_range={0.123185843942,0.343673117975}],((ArDU_chr_01_22525:0.500492962227[&support=100.0][&length_mean=0.469950500745,length_median=0.465260736848,length_sd=0.0756768482405,length_hpd95={0.293274656488,0.623858163156},length_quant_5_95={0.339459368239,0.609223654909},length_range={0.293274656488,0.693597139367}],(((((GlMA_chr_16_157456:0.113713428847[&support=100.0][&length_mean=0.112135789782,length_median=0.114474325841,length_sd=0.0311479021831,length_hpd95={0.0571933784403,0.166015472038},length_quant_5_95={0.0587542371668,0.160820404768},length_range={0.0449141240133,0.180123693855}],CaCA_scf_132880_33:0.0797504021706[&support=100.0][&length_mean=0.0858636906671,length_median=0.0801495679313,length_sd=0.027324163449,length_hpd95={0.0329809734643,0.132917731449},length_quant_5_95={0.0416834483596,0.129530031079},length_range={0.0289858321772,0.169200838795}])79:0.0411238972262[&support=79.0][&length_mean=0.0447024780205,length_median=0.0442634786066,length_sd=0.0158055533795,length_hpd95={0.00768535107982,0.0715637906607},length_quant_5_95={0.0141962989046,0.0705483859647},length_range={0.00768535107982,0.0843621900606}],(GlMA_chr_16_157295:0.0453621350304[&support=100.0][&length_mean=0.0455400201273,length_median=0.0427319301088,length_sd=0.0182747554423,length_hpd95={0.0125921190453,0.0812330966047},length_quant_5_95={0.0208786738918,0.0734140489347},length_range={0.0125921190453,0.109776932721}],(ViAN_scf_11539_37:0.0929023624923[&support=100.0][&length_mean=0.0896556402316,length_median=0.0859485837841,length_sd=0.0234614307481,length_hpd95={0.048717678064,0.142202317471},length_quant_5_95={0.0520428013621,0.137190740399},length_range={0.0390083836215,0.158427593857}],PhVU_chr_03_136183:0.0797637266975[&support=100.0][&length_mean=0.0816555409924,length_median=0.0799919923145,length_sd=0.0259448078863,length_hpd95={0.0316934237949,0.126149625512},length_quant_5_95={0.0452610260842,0.124957609568},length_range={0.0316934237949,0.149387060557}])97:0.071489018025[&support=97.0][&length_mean=0.0685474145367,length_median=0.0668432189048,length_sd=0.0198611381669,length_hpd95={0.0319661014625,0.111403979511},length_quant_5_95={0.037627220472,0.102035753205},length_range={0.0155758731564,0.120556871529}])51:0.0191902707013[&support=51.0][&length_mean=0.0223798168417,length_median=0.0204778317263,length_sd=0.0132962707024,length_hpd95={1.3203387058e-06,0.0456894498491},length_quant_5_95={1.42949585322e-06,0.0421067388187},length_range={1.3203387058e-06,0.0509649369297}])70:0.0296511714476[&support=70.0][&length_mean=0.0330480099159,length_median=0.0305141781586,length_sd=0.017144040659,length_hpd95={0.00149578402269,0.060271803532},length_quant_5_95={0.00843100429589,0.060271803532},length_range={0.00149578402269,0.0768820401887}],(ViAN_ctg_11418_0_91:0.188226785724[&support=100.0][&length_mean=0.185889516344,length_median=0.186863291939,length_sd=0.0379047287825,length_hpd95={0.108011464772,0.250903383652},length_quant_5_95={0.115269120346,0.244614439752},length_range={0.108011464772,0.277731838652}],GlMA_chr_16_156497:0.0247764964082[&support=100.0][&length_mean=0.0314701989654,length_median=0.0315922952239,length_sd=0.0179490453373,length_hpd95={1.28800344924e-06,0.064222325532},length_quant_5_95={1.46192103215e-06,0.0629632437578},length_range={1.28800344924e-06,0.0744618513065}])63:0.0291343282791[&support=63.0][&length_mean=0.0357021251339,length_median=0.0323225433874,length_sd=0.0148417974698,length_hpd95={0.00829983657867,0.0651320230104},length_quant_5_95={0.0168511536506,0.0604666367767},length_range={0.00829983657867,0.0823634857513}])92:0.0893090245009[&support=92.0][&length_mean=0.0844445966205,length_median=0.0807513473604,length_sd=0.0262055935091,length_hpd95={0.0301294949974,0.129897495661},length_quant_5_95={0.0362055542867,0.12893129273},length_range={0.0301294949974,0.15489846848}],((LuAN_scf_35677_71:0.0958809970784[&support=100.0][&length_mean=0.09680029967,length_median=0.0919068453241,length_sd=0.0261720404367,length_hpd95={0.0386883915895,0.140776701055},length_quant_5_95={0.0541248112279,0.135293620641},length_range={0.0386883915895,0.166815558237}],(LuAN_scf_51909_121:0.0694120215498[&support=100.0][&length_mean=0.0724033724291,length_median=0.0696059466973,length_sd=0.0221119824333,length_hpd95={0.0284690290895,0.107579002959},length_quant_5_95={0.0359470266404,0.107142873306},length_range={0.0284690290895,0.131242332304}],LuAN_scf_79499_72:0.0523042289429[&support=100.0][&length_mean=0.050376322717,length_median=0.0499556414201,length_sd=0.018693719996,length_hpd95={0.0115266267354,0.0862520903744},length_quant_5_95={0.0212210855539,0.0837003004153},length_range={0.0115266267354,0.1024389104}])84:0.0179464211953[&support=84.0][&length_mean=0.0226622611944,length_median=0.0219582682408,length_sd=0.0131714628173,length_hpd95={1.19070092548e-06,0.0536216008193},length_quant_5_95={0.0010529191999,0.0463853646779},length_range={1.19070092548e-06,0.0658441785784}])98:0.0987273200595[&support=98.0][&length_mean=0.0878265353831,length_median=0.083413925214,length_sd=0.0299084648235,length_hpd95={0.0400228563256,0.151944573538},length_quant_5_95={0.0424178001322,0.13538022556},length_range={0.0111192411675,0.177026842545}],(LoJA_chr_2_54742:0.189381449793[&support=100.0][&length_mean=0.177780777789,length_median=0.177144407096,length_sd=0.0437201682561,length_hpd95={0.0984897988666,0.257908159635},length_quant_5_95={0.10291578466,0.248415085966},length_range={0.0420623575082,0.281541057258}],((MeTR_chr_5_197996:0.0613898990238[&support=100.0][&length_mean=0.0733845997226,length_median=0.0729010534224,length_sd=0.0222460532739,length_hpd95={0.0356150299949,0.118518357764},length_quant_5_95={0.036116635562,0.106343654585},length_range={0.0184467207998,0.121883189659}],(CiAR.De_lg_3_44114:0.0306384721787[&support=100.0][&length_mean=0.0316494930641,length_median=0.0302732882825,length_sd=0.0165411200005,length_hpd95={0.00503919986325,0.0665973692893},length_quant_5_95={0.00684813183174,0.0604257069586},length_range={1.21240485078e-06,0.0853475202499}],(MeTR_chr_5_33061:0.00857610634158[&support=100.0][&length_mean=0.0116445040356,length_median=0.00642636900657,length_sd=0.0139388654111,length_hpd95={1.10977332094e-06,0.0336748692732},length_quant_5_95={1.20550557329e-06,0.0330701862145},length_range={1.10977332094e-06,0.0790501581582}],MeTR_chr_5_33063:0.302329808977[&support=100.0][&length_mean=0.294868135252,length_median=0.287935450303,length_sd=0.0403429315067,length_hpd95={0.230034269255,0.375452105955},length_quant_5_95={0.230034269255,0.359986752951},length_range={0.186935681213,0.375452105955}])98:0.176541308991[&support=98.0][&length_mean=0.174152637907,length_median=0.178555594756,length_sd=0.0387438179676,length_hpd95={0.0831849800436,0.227287057872},length_quant_5_95={0.10536005096,0.225204027888},length_range={0.0831849800436,0.295560224855}])82:0.0527964660199[&support=82.0][&length_mean=0.0504224645118,length_median=0.0481594374313,length_sd=0.0191131876902,length_hpd95={0.0153595635915,0.0857595743318},length_quant_5_95={0.0172574240254,0.0829272455751},length_range={0.00728839133054,0.0934640280186}])91:0.0854200563276[&support=91.0][&length_mean=0.0805955972594,length_median=0.079119757961,length_sd=0.0242909128853,length_hpd95={0.028694564297,0.115939671081},length_quant_5_95={0.0399423287804,0.114898613105},length_range={0.028694564297,0.146244527915}],(PhVU_chr_02_189930:0.107250487159[&support=100.0][&length_mean=0.0935312002031,length_median=0.0912622119608,length_sd=0.027641472623,length_hpd95={0.0483396652134,0.147153397475},length_quant_5_95={0.0524943048362,0.137778801296},length_range={0.0239165242585,0.162220567975}],(CaCA_lg_11_231024:0.0519035472061[&support=100.0][&length_mean=0.0498112151062,length_median=0.0498011045102,length_sd=0.019204843122,length_hpd95={0.0119001447833,0.0863203051912},length_quant_5_95={0.0163680935719,0.0804263967092},length_range={0.00105252965411,0.116138214738}],(GlMA_chr_09_118964:0.0192948004008[&support=100.0][&length_mean=0.0200722196426,length_median=0.0196912373775,length_sd=0.00927139485178,length_hpd95={0.00331249948128,0.0378950081248},length_quant_5_95={0.00403613095975,0.0345424692765},length_range={0.00140049442635,0.0464816870599}],GlMA_chr_01_142070:0.0630037329724[&support=100.0][&length_mean=0.0615466099481,length_median=0.0604296073566,length_sd=0.01815647291,length_hpd95={0.0268984632133,0.0978309782971},length_quant_5_95={0.0316043711058,0.0931110076084},length_range={0.020867235519,0.113721776319}])89:0.038279114167[&support=89.0][&length_mean=0.0341799060114,length_median=0.033968982097,length_sd=0.013011125036,length_hpd95={0.00983326387786,0.0560478505579},length_quant_5_95={0.013581975913,0.053568993573},length_range={0.00875803732385,0.0688309407304}])56:0.012009741744[&support=56.0][&length_mean=0.0196556098854,length_median=0.0174035747033,length_sd=0.0146295697701,length_hpd95={1.16866681407e-06,0.0573050516536},length_quant_5_95={1.31089423337e-06,0.0445775499974},length_range={1.16866681407e-06,0.0617398424226}])50:0.0237546919235[&support=50.0][&length_mean=0.040442328578,length_median=0.0376350630637,length_sd=0.0167577846416,length_hpd95={0.0163311178587,0.0720276068576},length_quant_5_95={0.0177043740733,0.0718818378873},length_range={0.012253275956,0.077007741773}])33:0.028785630304[&support=33.0][&length_mean=0.0441467712138,length_median=0.0460463620463,length_sd=0.0181866431688,length_hpd95={0.0112054599134,0.0771056701507},length_quant_5_95={0.0143090503061,0.070662201065},length_range={0.0112054599134,0.0838818595765}])35:0.0377429726087[&support=35.0][&length_mean=0.0470374539582,length_median=0.0422741510593,length_sd=0.0228288221434,length_hpd95={0.0102679054592,0.0954370749369},length_quant_5_95={0.0165421436661,0.0793070910374},length_range={0.0102679054592,0.10824607329}])22:0.0328225325752[&support=22.0][&length_mean=0.0359387308453,length_median=0.03084205431,length_sd=0.0243782841208,length_hpd95={1.20550557329e-06,0.109900059121},length_quant_5_95=None,length_range={1.20550557329e-06,0.109900059121}])55:0.05662488289[&support=55.0][&length_mean=0.0645411660105,length_median=0.0629518819436,length_sd=0.0250217088413,length_hpd95={0.0268587435468,0.115200600633},length_quant_5_95={0.0268587435468,0.102914086437},length_range={1.30622947164e-06,0.115200600633}],((ArIP_chr_05_897879:0.0522947640776[&support=100.0][&length_mean=0.0531122238012,length_median=0.0520777735206,length_sd=0.0219059182279,length_hpd95={0.0157346719966,0.100673237725},length_quant_5_95={0.0196635125611,0.0918699969762},length_range={1.27459371473e-06,0.12589437795}],ArDU_chr_05_606935:0.00551849870296[&support=100.0][&length_mean=0.00867788361565,length_median=0.00370212741061,length_sd=0.0112256776049,length_hpd95={1.09193766364e-06,0.0328350009088},length_quant_5_95={1.19913233209e-06,0.0327542882045},length_range={1.09193766364e-06,0.045652065975}])100:0.308961268661[&support=100.0][&length_mean=0.297389097271,length_median=0.298152857384,length_sd=0.0739860975091,length_hpd95={0.156972761058,0.439671600352},length_quant_5_95={0.179033395378,0.424607567173},length_range={0.111616779044,0.472384361014}],(CiAR.Ka_chr_7_183045:0.0842973984182[&support=100.0][&length_mean=0.0890090564716,length_median=0.0845799022495,length_sd=0.0280432526584,length_hpd95={0.0405112262629,0.147928437215},length_quant_5_95={0.0467580938694,0.138507110568},length_range={0.0338456228052,0.155011748062}],MeTR_chr_8_74208:0.0967553186869[&support=100.0][&length_mean=0.0928294125062,length_median=0.0938988540808,length_sd=0.0281603101335,length_hpd95={0.0447233539783,0.154755072514},length_quant_5_95={0.0453605019426,0.143250664824},length_range={0.0243737996352,0.156543971533}])98:0.109391000931[&support=98.0][&length_mean=0.115624365824,length_median=0.112943962645,length_sd=0.0345149112074,length_hpd95={0.0565099927606,0.185512138752},length_quant_5_95={0.0621759776595,0.178974914309},length_range={0.0482767642917,0.21993931769}])42:0.0290600337508[&support=42.0][&length_mean=0.0383868895603,length_median=0.0338987515119,length_sd=0.0244588957996,length_hpd95={1.30307396945e-06,0.0846116327493},length_quant_5_95={1.37726215938e-06,0.0778414775111},length_range={1.30307396945e-06,0.113003748954}])63:0.0622240420757[&support=63.0][&length_mean=0.130455961413,length_median=0.128373510702,length_sd=0.0720133971017,length_hpd95={0.00396774213697,0.250684805837},length_quant_5_95={0.0140347406475,0.244399196406},length_range={0.00396774213697,0.298444396174}])54:0.123842198192[&support=54.0][&length_mean=0.169267139656,length_median=0.166346383234,length_sd=0.0640715367356,length_hpd95={0.0656440912529,0.299203013272},length_quant_5_95={0.0788921489125,0.280920461448},length_range={0.0656440912529,0.34117903993}],(BeNA_scf_7799_40:0.00794867556544[&support=100.0][&length_mean=0.0071076598933,length_median=0.00537264880212,length_sd=0.00865649873535,length_hpd95={1.09193766364e-06,0.0272657268519},length_quant_5_95={1.20823326313e-06,0.0256844690983},length_range={1.09193766364e-06,0.0364973981122}],BeNA_scf_47625_4:0.00277765166309[&support=100.0][&length_mean=0.00376013386618,length_median=1.37985848488e-06,length_sd=0.00578900829779,length_hpd95={1.09193766364e-06,0.0177488279208},length_quant_5_95={1.19215881381e-06,0.0158243318785},length_range={1.09193766364e-06,0.0270249050219}])100:0.153047313131[&support=100.0][&length_mean=0.144114645568,length_median=0.142550961443,length_sd=0.0522286917284,length_hpd95={0.0256472224442,0.24226804098},length_quant_5_95={0.0529610167572,0.219765645493},length_range={0.00257159658363,0.277117427616}])21:0.0811262666115[&support=21.0][&length_mean=0.0832965876708,length_median=0.0717332117895,length_sd=0.0392716994618,length_hpd95={0.0184756789134,0.174436463094},length_quant_5_95=None,length_range={0.0184756789134,0.174436463094}])4:0.0141696379916[&support=4.0][&length_mean=0.0358815381573,length_median=0.0393454600712,length_sd=0.0237504887545,length_hpd95=None,length_quant_5_95={0.0605418675144,0.0605418675144},length_range={0.00429336497243,0.0605418675144}])9:0.04874021313[&support=9.0][&length_mean=0.0709191313867,length_median=0.0672177227139,length_sd=0.0446744827243,length_hpd95=None,length_quant_5_95={0.130740922988,0.130740922988},length_range={1.39890874974e-06,0.130740922988}])5:0.0423965462916[&support=5.0][&length_mean=0.0574657061779,length_median=0.0650154575742,length_sd=0.044780884372,length_hpd95=None,length_quant_5_95={0.119417071999,0.119417071999},length_range={1.26967966085e-06,0.119417071999}],((CuSA_chr_4_27432:0.0324891164123[&support=100.0][&length_mean=0.0299220821537,length_median=0.0324569092354,length_sd=0.0190679429449,length_hpd95={1.17941621168e-06,0.0628005077453},length_quant_5_95={1.2934495265e-06,0.0624515062138},length_range={1.17941621168e-06,0.0819517905388}],CuME_chr_07_17885:0.0406726759225[&support=100.0][&length_mean=0.0368874862553,length_median=0.0367927983669,length_sd=0.0156471433334,length_hpd95={0.0107122516026,0.0685868466077},length_quant_5_95={0.0143804271912,0.0605916965406},length_range={1.349004983e-06,0.0833784260223}])70:0.0410432852712[&support=70.0][&length_mean=0.0511120273915,length_median=0.04863366746,length_sd=0.0309165535568,length_hpd95={1.30622947164e-06,0.108063921184},length_quant_5_95={0.00192885019798,0.108063921184},length_range={1.30622947164e-06,0.145599884619}],(CiLA_chr_11_92040:0.0634132147344[&support=100.0][&length_mean=0.059467144201,length_median=0.0605476391307,length_sd=0.0235495950456,length_hpd95={1.44901862102e-06,0.0947181748605},length_quant_5_95={0.0118984304924,0.0923579914716},length_range={1.44901862102e-06,0.11465617731}],LaSI_ctg_303226_5:0.0646113126967[&support=100.0][&length_mean=0.0604851347503,length_median=0.0595694838799,length_sd=0.0271265493759,length_hpd95={1.20823326313e-06,0.112524806562},length_quant_5_95={0.0133065565615,0.107116457959},length_range={1.20823326313e-06,0.130011842812}])79:0.0495732582119[&support=79.0][&length_mean=0.0660949598248,length_median=0.060811980571,length_sd=0.0284698767173,length_hpd95={0.0229467482371,0.126698878037},length_quant_5_95={0.0251349911614,0.116944535656},length_range={0.0127652300202,0.144861526651}])98:0.347686351564[&support=98.0][&length_mean=0.320106917265,length_median=0.32563394142,length_sd=0.0664310739974,length_hpd95={0.199366263379,0.436165290126},length_quant_5_95={0.210128538559,0.421301729676},length_range={0.156772020097,0.466049713228}])33:0.122299046008[&support=33.0][&length_mean=0.146883497044,length_median=0.138804853252,length_sd=0.0575918586758,length_hpd95={0.0484359637843,0.249862813461},length_quant_5_95={0.0494256803105,0.243245060598},length_range={0.0484359637843,0.266112117939}],((LiUS_scf_66_415:0.0153385105998[&support=100.0][&length_mean=0.0148883597972,length_median=0.012544620901,length_sd=0.0120500729537,length_hpd95={1.20214732165e-06,0.0396439588819},length_quant_5_95={1.26967966085e-06,0.0392596698804},length_range={1.20214732165e-06,0.0677649664141}],LiUS_scf_488_1504:0.0265017304257[&support=100.0][&length_mean=0.0261610987464,length_median=0.0258996186179,length_sd=0.014745350547,length_hpd95={1.29695772621e-06,0.0516737541224},length_quant_5_95={0.00402381333839,0.0491134624808},length_range={1.29695772621e-06,0.0819014508963}])100:0.261518423415[&support=100.0][&length_mean=0.276523055276,length_median=0.264109096052,length_sd=0.0843681198018,length_hpd95={0.143967835088,0.444425086982},length_quant_5_95={0.144783603527,0.412647793015},length_range={1.29665789804e-06,0.527639998461}],(LiUS_scf_464_9234:0.0925930360847[&support=100.0][&length_mean=0.0930320802234,length_median=0.0861639438898,length_sd=0.0401076110065,length_hpd95={0.0309685506669,0.1892698983},length_quant_5_95={0.0363758875522,0.175220447252},length_range={1.17941621168e-06,0.202160153997}],LiUS_scf_464_9241:0.167534749731[&support=100.0][&length_mean=0.169550563115,length_median=0.16409938046,length_sd=0.0442451962284,length_hpd95={0.091874688079,0.264821995551},length_quant_5_95={0.0957874572192,0.258247739978},length_range={0.0769434104782,0.295571676481}])100:0.238350449048[&support=100.0][&length_mean=0.233638727011,length_median=0.223953531996,length_sd=0.0719664116577,length_hpd95={0.120778236719,0.376265040939},length_quant_5_95={0.130666227973,0.364026436945},length_range={0.0769884130843,0.42594288137}])70:0.157275028079[&support=70.0][&length_mean=0.152862011398,length_median=0.150320098085,length_sd=0.0562150595766,length_hpd95={0.0638110397563,0.262396425185},length_quant_5_95={0.0697070149381,0.254354011877},length_range={0.0551641554013,0.293797335241}])37:0.161618775083[&support=37.0][&length_mean=0.146061080791,length_median=0.141380265415,length_sd=0.0677572021492,length_hpd95={0.0362506648753,0.272236881464},length_quant_5_95={0.0525141049629,0.261112329107},length_range={0.0362506648753,0.297132314877}],(((((EnVE_scf_22030_78542_116:0.238612178261[&support=100.0][&length_mean=0.234057462094,length_median=0.221424019959,length_sd=0.091713967427,length_hpd95={0.0737380951224,0.447343008501},length_quant_5_95={0.100857216146,0.416628970075},length_range={1.35828669039e-06,0.516838067442}],((MuBA_chr_1_126682:1.3349738256e-06[&support=100.0][&length_mean=0.00150621883981,length_median=1.33734960719e-06,length_sd=0.00408680559901,length_hpd95={1.09193766364e-06,0.0133308646083},length_quant_5_95={1.17552395656e-06,0.0132390350466},length_range={1.09193766364e-06,0.0207078559847}],MuAC_chr_1_141422:0.0302903358435[&support=100.0][&length_mean=0.0278455385065,length_median=0.0290876316956,length_sd=0.0162367207189,length_hpd95={1.16866681407e-06,0.0541626522294},length_quant_5_95={1.32319031819e-06,0.0531205503537},length_range={1.16866681407e-06,0.0753454902083}])97:0.146977829649[&support=97.0][&length_mean=0.157006137591,length_median=0.152756725079,length_sd=0.063115257515,length_hpd95={0.0616361177921,0.264245151123},length_quant_5_95={0.0745748887085,0.260557956371},length_range={0.0543820553977,0.386894494294}],(EnVE_ctg_22030_27790_1_28:0.0290332465368[&support=100.0][&length_mean=0.0250043490804,length_median=0.0242903450814,length_sd=0.0140354658297,length_hpd95={1.25735079735e-06,0.0497773269839},length_quant_5_95={1.44178279046e-06,0.0471873826987},length_range={1.25735079735e-06,0.0753602409304}],(MuAC_chr_9_62965:0.0311755075599[&support=100.0][&length_mean=0.0289487665097,length_median=0.0294319244978,length_sd=0.014660551622,length_hpd95={1.22758187197e-06,0.0538991118802},length_quant_5_95={1.30147446405e-06,0.0518710395241},length_range={1.22758187197e-06,0.0697750825045}],MuBA_chr_9_55857:0.0178848031375[&support=100.0][&length_mean=0.0170100194295,length_median=0.0162678190885,length_sd=0.011295819228,length_hpd95={1.19913233209e-06,0.0358616009513},length_quant_5_95={1.28800344924e-06,0.0350876941793},length_range={1.19913233209e-06,0.0438498095973}])57:0.00145045217633[&support=57.0][&length_mean=0.00924355358425,length_median=0.00963952739644,length_sd=0.00799389558841,length_hpd95={1.14429843386e-06,0.025885692602},length_quant_5_95={1.2276656327e-06,0.0210262176774},length_range={1.14429843386e-06,0.0326666415215}])95:0.200132325353[&support=95.0][&length_mean=0.174442767892,length_median=0.16921339526,length_sd=0.0580394328215,length_hpd95={0.0748482081552,0.304529369954},length_quant_5_95={0.0815373662545,0.270885563392},length_range={0.0297489228533,0.322339534397}])63:0.121889206248[&support=63.0][&length_mean=0.129163026551,length_median=0.115166605495,length_sd=0.0524850954144,length_hpd95={0.0469841138995,0.240166548728},length_quant_5_95={0.0472056841513,0.219913715319},length_range={0.035733052374,0.29200992634}])53:0.126501537936[&support=53.0][&length_mean=0.158648715015,length_median=0.147302842683,length_sd=0.0778017297293,length_hpd95={0.0223484035316,0.276973907024},length_quant_5_95={0.032766054529,0.261608851931},length_range={0.00198705139956,0.456719963826}],(((((SoBI_chr_10_225742:0.0414854258109[&support=100.0][&length_mean=0.0413722887393,length_median=0.0392734348913,length_sd=0.0188751276234,length_hpd95={0.00720536828064,0.0729566939866},length_quant_5_95={0.0111802908191,0.071359654219},length_range={0.00720536828064,0.0939339313317}],ZeMA_chr_5_1636826:0.130766832951[&support=100.0][&length_mean=0.123272162094,length_median=0.124606975389,length_sd=0.0373658973968,length_hpd95={0.0179324136588,0.17810411342},length_quant_5_95={0.0389502329905,0.171267930134},length_range={1.36656864399e-06,0.261339810368}])88:0.0447062521008[&support=88.0][&length_mean=0.0451692743191,length_median=0.0402177065006,length_sd=0.0182825493608,length_hpd95={0.0103054521085,0.078892685607},length_quant_5_95={0.0193261469527,0.0786615037729},length_range={0.0103054521085,0.117093706216}],((PaVI_chr_04b_8397:0.0304545448716[&support=100.0][&length_mean=0.0311863203474,length_median=0.0295874756503,length_sd=0.0129229414868,length_hpd95={0.00574408421663,0.0570375333971},length_quant_5_95={0.0114101399323,0.0551380381198},length_range={0.00574408421663,0.0646158650782}],(PaHA_scf_31_12006:1.3349738256e-06[&support=100.0][&length_mean=1.30824251568e-06,length_median=1.30761986133e-06,length_sd=8.69626502465e-08,length_hpd95={1.14138125445e-06,1.46192103215e-06},length_quant_5_95={1.15236077171e-06,1.44898215886e-06},length_range={1.09193766364e-06,1.57486308144e-06}],PaVI_ctg_16368_16:0.0114342955514[&support=100.0][&length_mean=0.00996681989327,length_median=0.00903004276222,length_sd=0.0087822757199,length_hpd95={1.09193766364e-06,0.0285254744537},length_quant_5_95={1.21471643768e-06,0.0276994303962},length_range={1.09193766364e-06,0.0378079366317}])65:0.00566757416504[&support=65.0][&length_mean=0.00785373121786,length_median=0.00593438004661,length_sd=0.0053952393162,length_hpd95={1.09193766364e-06,0.0224106539426},length_quant_5_95={1.2276656327e-06,0.0188549486474},length_range={1.09193766364e-06,0.023385945332}])80:0.00687162196165[&support=80.0][&length_mean=0.00947484124281,length_median=0.00760253204175,length_sd=0.00750130708091,length_hpd95={1.14138125445e-06,0.0245474687442},length_quant_5_95={1.24301527723e-06,0.0239601486015},length_range={1.14138125445e-06,0.042541614363}],SeIT_chr_4_167625:0.0228806504585[&support=100.0][&length_mean=0.023183272274,length_median=0.021964255904,length_sd=0.0131238881524,length_hpd95={1.20823326313e-06,0.0495179410099},length_quant_5_95={0.00364071203783,0.0471501018061},length_range={1.20823326313e-06,0.0750249677339}])99:0.0390869748165[&support=99.0][&length_mean=0.0395956602048,length_median=0.0376319565351,length_sd=0.0176242843965,length_hpd95={0.0103882279763,0.0729460207045},length_quant_5_95={0.0127397406089,0.0678746273401},length_range={0.00287863111992,0.0863645141969}])79:0.0370501923187[&support=79.0][&length_mean=0.0486863913911,length_median=0.0421451892024,length_sd=0.0205929470059,length_hpd95={0.0165903030205,0.0880844189338},length_quant_5_95={0.0206278428138,0.0874346690113},length_range={1.37114142812e-06,0.097524374839}],((PhHE_scf_01000933_232:0.0576329805048[&support=100.0][&length_mean=0.0523868310367,length_median=0.0501777917344,length_sd=0.0197258196753,length_hpd95={0.0218104133284,0.0971346543563},length_quant_5_95={0.0249050299816,0.0876492729207},length_range={0.0113359891097,0.1127048481}],((HoVU_ctg_853286_22:0.0316534738753[&support=100.0][&length_mean=0.0305232738505,length_median=0.0284290289767,length_sd=0.0167029934973,length_hpd95={1.25047266935e-06,0.0617276861671},length_quant_5_95={1.42108945434e-06,0.0595037121489},length_range={1.25047266935e-06,0.0884815588232}],(TrUR_scf_69099_94:0.0128543411928[&support=100.0][&length_mean=0.0132096542946,length_median=0.0116127270943,length_sd=0.0107135140084,length_hpd95={1.14138125445e-06,0.0341504617868},length_quant_5_95={1.28505162694e-06,0.0333850009214},length_range={1.14138125445e-06,0.0535385333146}],AeTA_scf_7016_496:0.0162908650383[&support=100.0][&length_mean=0.0141275938081,length_median=0.0126980354841,length_sd=0.0126226916437,length_hpd95={1.10977332094e-06,0.0378392464442},length_quant_5_95={1.21471643768e-06,0.0371243445904},length_range={1.10977332094e-06,0.0522225117389}])85:0.0219953025014[&support=85.0][&length_mean=0.0236578745254,length_median=0.0228775490808,length_sd=0.0157881025832,length_hpd95={1.30513158247e-06,0.0595189496321},length_quant_5_95={0.00113522997088,0.0559111938459},length_range={1.30513158247e-06,0.0636806569028}])79:0.0690592321757[&support=79.0][&length_mean=0.0675836181071,length_median=0.0622113635655,length_sd=0.0282996073065,length_hpd95={0.0170229638891,0.1204611324},length_quant_5_95={0.0272452826192,0.120252469104},length_range={0.0170229638891,0.143835272237}],BrDI_chr_1_534811:0.144352296101[&support=100.0][&length_mean=0.148734482977,length_median=0.14686414805,length_sd=0.0361934222368,length_hpd95={0.0863438387308,0.212270386783},length_quant_5_95={0.0868629387416,0.204970999162},length_range={0.0667129249713,0.265560040537}])47:0.0308880043337[&support=47.0][&length_mean=0.0386981635629,length_median=0.0373244820265,length_sd=0.0182445684747,length_hpd95={0.0117147178204,0.0693062685347},length_quant_5_95={0.0139463928335,0.0690616615084},length_range={0.0117147178204,0.0948477796107}])61:0.0452301214126[&support=61.0][&length_mean=0.0432567390232,length_median=0.0402872533528,length_sd=0.0199726743983,length_hpd95={0.0100336253982,0.0771430182144},length_quant_5_95={0.0148920131132,0.0739235719645},length_range={0.0100336253982,0.108388957939}],((OrSA.In_chr_06_125382:0.00564085023099[&support=100.0][&length_mean=0.00366003573941,length_median=0.000673529459516,length_sd=0.00472258938823,length_hpd95={1.09193766364e-06,0.0127757878788},length_quant_5_95={1.19026954681e-06,0.012579619693},length_range={1.09193766364e-06,0.0190559723225}],(OrGL_chr_06_44603:0.0114333794407[&support=100.0][&length_mean=0.00975068420642,length_median=0.0060369479261,length_sd=0.00946916469254,length_hpd95={1.09193766364e-06,0.0276875616531},length_quant_5_95={1.20823326313e-06,0.0272203270329},length_range={1.09193766364e-06,0.0388266425925}],OrSA.Ja_chr_06_127008:0.00572451447264[&support=100.0][&length_mean=0.00500505921511,length_median=0.00534998622144,length_sd=0.00609960309352,length_hpd95={1.09193766364e-06,0.017585291321},length_quant_5_95={1.17941621168e-06,0.0174074066214},length_range={1.09193766364e-06,0.0250718836679}])57:1.3349738256e-06[&support=57.0][&length_mean=0.00288954068752,length_median=1.44898215886e-06,length_sd=0.00380983724224,length_hpd95={1.25047266935e-06,0.0118208222704},length_quant_5_95={1.29223530275e-06,0.0106920517907},length_range={1.25047266935e-06,0.0132070171917}])87:0.0567767664447[&support=87.0][&length_mean=0.0557376324167,length_median=0.0550798520833,length_sd=0.0209626802459,length_hpd95={0.0202885022822,0.0962436840758},length_quant_5_95={0.0202885022822,0.0922303482806},length_range={2.0375924169e-05,0.0962436840758}],OrBR_chr_6_74540:0.080605294367[&support=100.0][&length_mean=0.0823247719175,length_median=0.0821234363909,length_sd=0.0248304125274,length_hpd95={0.0356846267862,0.124746370716},length_quant_5_95={0.0444836430761,0.122241470228},length_range={0.0278208016017,0.15175909202}])85:0.0628256583677[&support=85.0][&length_mean=0.0635152787174,length_median=0.0615940035161,length_sd=0.022080771388,length_hpd95={0.0303689638688,0.109590839825},length_quant_5_95={0.0327105214363,0.102899709095},length_range={0.0192962206339,0.124019120547}])39:0.0407661985348[&support=39.0][&length_mean=0.0396648794529,length_median=0.0357496811211,length_sd=0.0188725076162,length_hpd95={1.17941621168e-06,0.0781894834414},length_quant_5_95={1.29665789804e-06,0.0739692524111},length_range={1.17941621168e-06,0.0867539052806}])46:0.0916208031913[&support=46.0][&length_mean=0.143132849431,length_median=0.142501415301,length_sd=0.0433723125152,length_hpd95={0.044308564528,0.220249451389},length_quant_5_95={0.0552290591897,0.20800974234},length_range={0.044308564528,0.24957537818}],((PaVI_ctg_280593_10:0.017982377316[&support=100.0][&length_mean=0.0194715232504,length_median=0.0164890369828,length_sd=0.0132677608801,length_hpd95={1.22668975886e-06,0.0466614914978},length_quant_5_95={1.32108443128e-06,0.0460218388249},length_range={1.22668975886e-06,0.0596607158907}],PaVI_ctg_02119_158:0.0232890111812[&support=100.0][&length_mean=0.0228524168169,length_median=0.0225055249504,length_sd=0.0143278257594,length_hpd95={1.17552395656e-06,0.0507358693597},length_quant_5_95={1.2934495265e-06,0.0492114149641},length_range={1.17552395656e-06,0.0561356786347}])100:0.105819543973[&support=100.0][&length_mean=0.104002056537,length_median=0.102038837942,length_sd=0.034860903894,length_hpd95={0.0471443504185,0.191264425177},length_quant_5_95={0.0531650580455,0.168889784887},length_range={0.0225979728504,0.20022531315}],(SoBI_chr_07_234975:0.158220496633[&support=100.0][&length_mean=0.151799956762,length_median=0.155495423966,length_sd=0.0577627891567,length_hpd95={0.0262661821101,0.236695029176},length_quant_5_95={0.0373667353016,0.223936815344},length_range={1.26403619046e-06,0.333914340589}],ZeMA_chr_4_856145:0.213414470121[&support=100.0][&length_mean=0.20580059171,length_median=0.209703586563,length_sd=0.0482964304302,length_hpd95={0.116236862842,0.288013432398},length_quant_5_95={0.12061334566,0.270338487787},length_range={0.0726775748002,0.322623198941}])51:0.0659350301115[&support=51.0][&length_mean=0.0731543024318,length_median=0.0727667075608,length_sd=0.0241540732081,length_hpd95={0.0262461943438,0.114610880896},length_quant_5_95={0.0268574484961,0.111360774148},length_range={0.022861596741,0.118683233747}])72:0.092050038501[&support=72.0][&length_mean=0.139777175207,length_median=0.141802716389,length_sd=0.0516623352358,length_hpd95={0.0464662173734,0.246359545419},length_quant_5_95={0.0468688422297,0.216882080225},length_range={0.0103985245626,0.247021307036}])100:0.437919316101[&support=100.0][&length_mean=0.392022823897,length_median=0.38327662172,length_sd=0.106166901412,length_hpd95={0.167851573558,0.582272901681},length_quant_5_95={0.222368496668,0.565684822328},length_range={0.167851573558,0.666745454799}],((ElGU_chr_11_150068:0.0303525897142[&support=100.0][&length_mean=0.0279662639787,length_median=0.0258111148015,length_sd=0.0160399057155,length_hpd95={1.32108443128e-06,0.0572092890655},length_quant_5_95={1.46192103215e-06,0.0562670629611},length_range={1.32108443128e-06,0.0701319458484}],ElOL_scf_00542_907:0.00443971119983[&support=100.0][&length_mean=0.00521004365038,length_median=0.00102922848397,length_sd=0.00737928821923,length_hpd95={1.09193766364e-06,0.0216353572606},length_quant_5_95={1.19215881381e-06,0.0196430866518},length_range={1.09193766364e-06,0.030331112455}])100:0.118737028746[&support=100.0][&length_mean=0.12797956067,length_median=0.129650843865,length_sd=0.0415201924969,length_hpd95={0.0690641789369,0.219716422032},length_quant_5_95={0.0690641789369,0.201595317366},length_range={0.0477692566649,0.219716422032}],PhDA_scf_000143_2896:0.0930917519765[&support=100.0][&length_mean=0.0849541517116,length_median=0.0852607970872,length_sd=0.0419458639272,length_hpd95={0.0191052189507,0.178010457398},length_quant_5_95={0.0191052189507,0.147168697163},length_range={0.000509684618393,0.178010457398}])100:0.306434169993[&support=100.0][&length_mean=0.314318768294,length_median=0.300099158436,length_sd=0.0908579889867,length_hpd95={0.131048709096,0.478529341187},length_quant_5_95={0.150534309452,0.468945475249},length_range={0.0642196644512,0.553289221866}])8:0.00848413591305[&support=8.0][&length_mean=0.102867745841,length_median=0.0865136917856,length_sd=0.0736998909912,length_hpd95=None,length_quant_5_95={0.22371592031,0.22371592031},length_range={0.0145212863241,0.22371592031}])38:0.130645031966[&support=38.0][&length_mean=0.151314450792,length_median=0.142834445941,length_sd=0.0660138698824,length_hpd95={0.0301782522446,0.289371320364},length_quant_5_95={0.0356129634623,0.284372527787},length_range={0.0301782522446,0.30287735605}],(((((PhHE_scf_01007655_65:0.0237801586493[&support=100.0][&length_mean=0.0242995755572,length_median=0.0237911159316,length_sd=0.0103307055468,length_hpd95={0.00901738319487,0.0421021033787},length_quant_5_95={0.00955832635599,0.0397015995423},length_range={1.14138125445e-06,0.0594300102317}],PhHE_scf_01000559_4478:1.3349738256e-06[&support=100.0][&length_mean=1.30824251568e-06,length_median=1.30761986133e-06,length_sd=8.69626502465e-08,length_hpd95={1.14138125445e-06,1.46192103215e-06},length_quant_5_95={1.15236077171e-06,1.44898215886e-06},length_range={1.09193766364e-06,1.57486308144e-06}])98:0.0736073993421[&support=98.0][&length_mean=0.071217806839,length_median=0.0706258732122,length_sd=0.0231951817517,length_hpd95={0.0322670081098,0.119761339403},length_quant_5_95={0.0349934165992,0.105453142466},length_range={0.00983188628513,0.139023193255}],(((ZeMA_chr_1_871253:0.0932201260878[&support=100.0][&length_mean=0.0947897346967,length_median=0.0933445979518,length_sd=0.0243860800739,length_hpd95={0.0556337372566,0.148001315554},length_quant_5_95={0.0574217860544,0.144766829751},length_range={0.0424014097842,0.157741912569}],SoBI_chr_07_206797:0.00993467742435[&support=100.0][&length_mean=0.0111954620745,length_median=0.00940590916739,length_sd=0.00978626126535,length_hpd95={1.17552395656e-06,0.0310616790745},length_quant_5_95={1.30368291406e-06,0.0295450107252},length_range={1.17552395656e-06,0.0391752910014}])98:0.0848301056655[&support=98.0][&length_mean=0.080607738698,length_median=0.0825996787867,length_sd=0.0273983544479,length_hpd95={0.0267029983701,0.135767873201},length_quant_5_95={0.0285582773306,0.128010838378},length_range={1.32319031819e-06,0.150046292271}],(SeIT_chr_6_126145:0.0368440677972[&support=100.0][&length_mean=0.0365526985756,length_median=0.0354200545498,length_sd=0.0150484491798,length_hpd95={0.00946152584529,0.0652235347103},length_quant_5_95={0.0107762904975,0.0596700566576},length_range={0.00946152584529,0.0799160260706}],(PaHA_scf_10_16779:0.0146668652508[&support=100.0][&length_mean=0.0141785219534,length_median=0.0137803384625,length_sd=0.00836983507842,length_hpd95={1.10977332094e-06,0.027535710478},length_quant_5_95={1.38628026497e-06,0.0268429832881},length_range={1.10977332094e-06,0.0478656704599}],((PaVI_ctg_356223_8:1.3349738256e-06[&support=100.0][&length_mean=1.30824251568e-06,length_median=1.30761986133e-06,length_sd=8.69626502465e-08,length_hpd95={1.14138125445e-06,1.46192103215e-06},length_quant_5_95={1.15236077171e-06,1.44898215886e-06},length_range={1.09193766364e-06,1.57486308144e-06}],PaVI_ctg_173587_8:0.00462065870762[&support=100.0][&length_mean=0.00441199829341,length_median=0.00450023611967,length_sd=0.00438780518373,length_hpd95={1.09193766364e-06,0.013368572375},length_quant_5_95={1.19215881381e-06,0.0131630209771},length_range={1.09193766364e-06,0.0197958740328}])100:0.0188833452343[&support=100.0][&length_mean=0.0203742293111,length_median=0.0191496582911,length_sd=0.0110154696964,length_hpd95={0.00432412531999,0.0414889195729},length_quant_5_95={0.00464043303142,0.038982872694},length_range={1.22758187197e-06,0.0584867256181}],PaVI_ctg_05592_97:0.0233892247419[&support=100.0][&length_mean=0.021014901798,length_median=0.0190784873226,length_sd=0.0122850458473,length_hpd95={1.22758187197e-06,0.0418099170515},length_quant_5_95={0.00451421019902,0.0391336109614},length_range={1.22758187197e-06,0.0591266548479}])82:0.0097492001536[&support=82.0][&length_mean=0.00838923752666,length_median=0.00659143021688,length_sd=0.00778866569461,length_hpd95={1.19026954681e-06,0.0216232442508},length_quant_5_95={1.28062613682e-06,0.0213326293881},length_range={1.19026954681e-06,0.0317936787302}])74:0.0201022443806[&support=74.0][&length_mean=0.0216415980126,length_median=0.0216077343231,length_sd=0.010097269926,length_hpd95={1.25047266935e-06,0.0406101129496},length_quant_5_95={0.00607051384951,0.0392922830386},length_range={1.25047266935e-06,0.0535849075889}])79:0.029469285646[&support=79.0][&length_mean=0.0291707193705,length_median=0.0294201046066,length_sd=0.015407037195,length_hpd95={1.3203387058e-06,0.0581869366392},length_quant_5_95={0.0056673488508,0.0566079079478},length_range={1.3203387058e-06,0.0718772675584}])81:0.10756558814[&support=81.0][&length_mean=0.0941698008085,length_median=0.0943983798899,length_sd=0.0296906312632,length_hpd95={0.0449293208078,0.146375267115},length_quant_5_95={0.0513182819952,0.14154816625},length_range={0.0406085080301,0.163542705145}],(OrSA.In_chr_08_97569:1.3349738256e-06[&support=100.0][&length_mean=1.30824251568e-06,length_median=1.30761986133e-06,length_sd=8.69626502465e-08,length_hpd95={1.14138125445e-06,1.46192103215e-06},length_quant_5_95={1.15236077171e-06,1.44898215886e-06},length_range={1.09193766364e-06,1.57486308144e-06}],OrSA.Ja_chr_08_91083:0.00898054435016[&support=100.0][&length_mean=0.00941882240991,length_median=0.00891617726813,length_sd=0.00591487240059,length_hpd95={1.17941621168e-06,0.0187739023003},length_quant_5_95={1.30368291406e-06,0.0183198918856},length_range={1.17941621168e-06,0.0243140632894}])100:0.175169555284[&support=100.0][&length_mean=0.18070799012,length_median=0.183639879084,length_sd=0.0356769692258,length_hpd95={0.121506518481,0.249635781597},length_quant_5_95={0.12337637722,0.244497774973},length_range={0.100264168885,0.270521918345}])33:1.3349738256e-06[&support=33.0][&length_mean=0.00360212105324,length_median=1.35828669039e-06,length_sd=0.00744584994204,length_hpd95={1.14138125445e-06,0.0186923271839},length_quant_5_95={1.16866681407e-06,0.0134326784022},length_range={1.14138125445e-06,0.0319622877918}])38:0.055054209673[&support=38.0][&length_mean=0.0591303781094,length_median=0.0590933160209,length_sd=0.0292515603885,length_hpd95={0.0135199163832,0.118627608454},length_quant_5_95={0.015199129744,0.10240430456},length_range={0.0135199163832,0.128729479274}],(BrDI_chr_3_355044:0.105708452274[&support=100.0][&length_mean=0.104630273542,length_median=0.105294193911,length_sd=0.0349497668199,length_hpd95={0.0376574287888,0.169041155847},length_quant_5_95={0.0568715340577,0.159648412712},length_range={0.0299042987431,0.235183710793}],(HoVU_ctg_96118_25:0.0343143077409[&support=100.0][&length_mean=0.0335679369026,length_median=0.0338355185688,length_sd=0.0147025321998,length_hpd95={1.19215881381e-06,0.0547009478419},length_quant_5_95={0.00681386659061,0.0546011930713},length_range={1.19215881381e-06,0.0748263673979}],(TrUR_scf_73978_126:0.00753826913011[&support=100.0][&length_mean=0.00806785848065,length_median=0.00772041644045,length_sd=0.00681810989828,length_hpd95={1.14138125445e-06,0.023232445571},length_quant_5_95={1.25735079735e-06,0.0230829565332},length_range={1.14138125445e-06,0.0262601392673}],AeTA_scf_31116_316:0.00201490565129[&support=100.0][&length_mean=0.00309341216022,length_median=0.00114269104809,length_sd=0.00375289159081,length_hpd95={1.10977332094e-06,0.0109712364549},length_quant_5_95={1.19215881381e-06,0.0109586213629},length_range={1.10977332094e-06,0.012018323423}])100:0.0614922673363[&support=100.0][&length_mean=0.0620047058665,length_median=0.0593575634001,length_sd=0.0203904670323,length_hpd95={0.0282549212007,0.104647325008},length_quant_5_95={0.0306612621441,0.0965682260243},length_range={0.00722639229683,0.110784569863}])100:0.133409349331[&support=100.0][&length_mean=0.136514204419,length_median=0.133495124657,length_sd=0.0337772425245,length_hpd95={0.08436253439,0.227842947968},length_quant_5_95={0.0852022948224,0.190438252244},length_range={0.0585624672546,0.242235366845}])69:0.0528229910694[&support=69.0][&length_mean=0.0705724859537,length_median=0.0648245097147,length_sd=0.0300060828722,length_hpd95={0.0163294822213,0.127488444669},length_quant_5_95={0.0251283032773,0.125632068555},length_range={0.0163294822213,0.158645401819}])63:0.10294909803[&support=63.0][&length_mean=0.116661352896,length_median=0.0984859860941,length_sd=0.0671941230094,length_hpd95={0.00228222819056,0.242468013516},length_quant_5_95={0.00627244145838,0.225803121963},length_range={0.00228222819056,0.308213460842}],(((PaVI_chr_02b_133813:0.0327924594823[&support=100.0][&length_mean=0.0329441106552,length_median=0.0312454057701,length_sd=0.0148341807128,length_hpd95={0.00443795714256,0.0604034938209},length_quant_5_95={0.00657813025916,0.0595817942552},length_range={1.28062613682e-06,0.0736059042327}],(PaHA_scf_45_6570:0.0327541327041[&support=100.0][&length_mean=0.0332069830612,length_median=0.0339165281071,length_sd=0.0149904829407,length_hpd95={1.20823326313e-06,0.056106130678},length_quant_5_95={0.00575241253138,0.0557412926148},length_range={1.20823326313e-06,0.0741796921677}],PaVI_chr_02a_355897:0.0252801050903[&support=100.0][&length_mean=0.0251147782236,length_median=0.0237305958661,length_sd=0.0113886485946,length_hpd95={0.00952610966723,0.0515350410235},length_quant_5_95={0.00970083522941,0.0464475429893},length_range={0.00446631971141,0.0570355265435}])20:1.3349738256e-06[&support=20.0][&length_mean=1.30374074747e-06,length_median=1.3047785906e-06,length_sd=9.47655531713e-08,length_hpd95={1.09193766364e-06,1.4726710804e-06},length_quant_5_95=None,length_range={1.09193766364e-06,1.4726710804e-06}])91:0.0313575162736[&support=91.0][&length_mean=0.0393218672005,length_median=0.040470224235,length_sd=0.0169668467442,length_hpd95={0.00936107858808,0.0664231473011},length_quant_5_95={0.0117783745575,0.0648634837287},length_range={0.00443106763373,0.0848298729497}],(SeIT_chr_2_133410:0.0646187501402[&support=100.0][&length_mean=0.0629769483327,length_median=0.0608298681191,length_sd=0.0224967544777,length_hpd95={0.0257442604275,0.11607669092},length_quant_5_95={0.0308237425699,0.100921399756},length_range={0.00367232417149,0.133610832149}],(((ZeMA_chr_7_545502:0.0367124044295[&support=100.0][&length_mean=0.032999849881,length_median=0.0337370181936,length_sd=0.0167022771695,length_hpd95={1.37726215938e-06,0.0610828693001},length_quant_5_95={0.00613046176764,0.0593875028425},length_range={1.37726215938e-06,0.078272843713}],SoBI_chr_02_233223:0.0443603842454[&support=100.0][&length_mean=0.0379739337941,length_median=0.0378106122447,length_sd=0.0158880824286,length_hpd95={0.0119012978243,0.0749714403697},length_quant_5_95={0.0121794251048,0.0656819237266},length_range={1.42531036816e-06,0.0781318052908}])47:0.0234793821827[&support=47.0][&length_mean=0.0342477989209,length_median=0.0305136937431,length_sd=0.0158037215935,length_hpd95={0.0146251704251,0.0826904553064},length_quant_5_95={0.0146251704251,0.065794255736},length_range={1.35587334365e-06,0.0826904553064}],ZeMA_chr_2_813531:0.0663818678901[&support=100.0][&length_mean=0.068964832302,length_median=0.0664865336969,length_sd=0.0237435615716,length_hpd95={0.0186539100748,0.110220272294},length_quant_5_95={0.0315348974908,0.10740537979},length_range={0.0135079773448,0.140176632604}])100:0.102594891513[&support=100.0][&length_mean=0.107424411762,length_median=0.10616107,length_sd=0.0317098491456,length_hpd95={0.0469174542459,0.161298301075},length_quant_5_95={0.0556999904104,0.155827039435},length_range={0.0414307890523,0.185245071591}],(SeIT_chr_2_133426:0.0738613198052[&support=100.0][&length_mean=0.0695969575339,length_median=0.0676821348367,length_sd=0.0213134397928,length_hpd95={0.0323991582931,0.109162488979},length_quant_5_95={0.0362424456846,0.105952404784},length_range={0.0262223407201,0.118868251911}],((PaVI_chr_02a_355916:0.148283517333[&support=100.0][&length_mean=0.150501773197,length_median=0.152441645485,length_sd=0.0328494701084,length_hpd95={0.0843706015664,0.210641249211},length_quant_5_95={0.0961938265708,0.205823109018},length_range={0.0656045570685,0.227915975146}],PaVI_chr_02b_133822:0.0499267199794[&support=100.0][&length_mean=0.0508284784576,length_median=0.0479276236955,length_sd=0.0202728536561,length_hpd95={0.0162165383056,0.0886487343611},length_quant_5_95={0.0197755795698,0.0856546243923},length_range={0.00831781652144,0.103996055924}])99:0.0635569519976[&support=99.0][&length_mean=0.0614793847655,length_median=0.062626057934,length_sd=0.0203848989272,length_hpd95={0.0256060145259,0.103012995946},length_quant_5_95={0.0271192061549,0.0968323050097},length_range={0.0149583934222,0.109461839137}],PaHA_scf_45_6582:0.0461590495896[&support=100.0][&length_mean=0.0459260322179,length_median=0.0472871101918,length_sd=0.0154966430976,length_hpd95={0.0131582915789,0.0723089296766},length_quant_5_95={0.0192551929253,0.0691670991438},length_range={0.0131582915789,0.081458151379}])85:0.0164755923575[&support=85.0][&length_mean=0.0153055875999,length_median=0.0147698679738,length_sd=0.00972438159536,length_hpd95={1.14138125445e-06,0.035455607328},length_quant_5_95={0.000967543405164,0.0347017440046},length_range={1.14138125445e-06,0.0464105997659}])81:0.0498106157425[&support=81.0][&length_mean=0.0448498645872,length_median=0.0443430384328,length_sd=0.0183715032593,length_hpd95={0.0111897904825,0.0800566682031},length_quant_5_95={0.0152082234755,0.0740760950908},length_range={1.21729811237e-06,0.0869749532508}])65:0.0472097655629[&support=65.0][&length_mean=0.0486078695422,length_median=0.0455590512812,length_sd=0.0200820502131,length_hpd95={0.0156472867151,0.0983727134015},length_quant_5_95={0.0156472867151,0.0885608599408},length_range={0.000800728147179,0.0983727134015}])47:0.0169517495556[&support=47.0][&length_mean=0.0274008447538,length_median=0.0250506770253,length_sd=0.0165420842916,length_hpd95={0.00405710356987,0.0680036978859},length_quant_5_95={0.0045609024331,0.0640528381722},length_range={0.00405710356987,0.0824652871692}])99:0.197311675616[&support=99.0][&length_mean=0.186313176187,length_median=0.181664890021,length_sd=0.0514755541543,length_hpd95={0.0949714930388,0.289612292026},length_quant_5_95={0.0976445905533,0.273080269821},length_range={0.0618433488276,0.304126879468}],((((OrSA.In_chr_09_64645:1.3349738256e-06[&support=100.0][&length_mean=0.000368918630512,length_median=1.30995224219e-06,length_sd=0.00284957290561,length_hpd95={1.10977332094e-06,1.4726710804e-06},length_quant_5_95={1.15236077171e-06,1.45196082011e-06},length_range={1.09193766364e-06,0.0267994625208}],OrSA.Ja_chr_09_68574:0.0048349960555[&support=100.0][&length_mean=0.00524912397718,length_median=0.00490480017199,length_sd=0.00501562126979,length_hpd95={1.10977332094e-06,0.0161612343641},length_quant_5_95={1.25047266935e-06,0.0144221230081},length_range={1.10977332094e-06,0.0204879682771}])100:0.11909504305[&support=100.0][&length_mean=0.126246722993,length_median=0.124910800737,length_sd=0.0328992223695,length_hpd95={0.0707188208585,0.199871522903},length_quant_5_95={0.0707188208585,0.184609937561},length_range={0.0425524288091,0.199871522903}],OrBR_chr_9_30468:0.115366912349[&support=100.0][&length_mean=0.107550319805,length_median=0.107199130329,length_sd=0.0372780099007,length_hpd95={0.0445678057896,0.179128610552},length_quant_5_95={0.0515815917797,0.167197112806},length_range={0.015253136825,0.215879407407}])99:0.185679943831[&support=99.0][&length_mean=0.164000833083,length_median=0.154567376566,length_sd=0.043425099036,length_hpd95={0.102175616775,0.247949085976},length_quant_5_95={0.10284354835,0.239627588758},length_range={0.0737101507927,0.295922655905}],(BrDI_chr_4_169807:0.121652819011[&support=100.0][&length_mean=0.118754161809,length_median=0.121487457994,length_sd=0.0334355200469,length_hpd95={0.0628249909165,0.189838871716},length_quant_5_95={0.0650062106617,0.168772186815},length_range={0.0245289616165,0.209155937113}],((HoVU_ctg_144873_28:0.0621656262989[&support=100.0][&length_mean=0.0609476643829,length_median=0.0603211582011,length_sd=0.0177277278999,length_hpd95={0.0236416828183,0.0907977808623},length_quant_5_95={0.0316352315922,0.0876733462537},length_range={0.0236416828183,0.122350721924}],(AeTA_scf_3881_517:0.026010611317[&support=100.0][&length_mean=0.0266771985602,length_median=0.0276656743829,length_sd=0.0128722991446,length_hpd95={0.00527290760061,0.051755531626},length_quant_5_95={0.00624653435131,0.0474439655313},length_range={1.22758187197e-06,0.0705811802698}],TrUR_scf_38417_104:0.0387343272012[&support=100.0][&length_mean=0.0376934515792,length_median=0.0374117649305,length_sd=0.0145818180232,length_hpd95={0.0123703339337,0.0677898133897},length_quant_5_95={0.0148224035602,0.0638884796017},length_range={0.00351771698241,0.0799733484661}])85:0.020638432718[&support=85.0][&length_mean=0.0230594691324,length_median=0.0223880224981,length_sd=0.0110022846459,length_hpd95={0.0060203829631,0.0420240362154},length_quant_5_95={0.00808579241855,0.040771335412},length_range={0.0060203829631,0.0499077239492}])97:0.0263617088588[&support=97.0][&length_mean=0.0280484414919,length_median=0.0269198490681,length_sd=0.0175200158512,length_hpd95={1.19070092548e-06,0.0599043546123},length_quant_5_95={1.39391817134e-06,0.0567387963297},length_range={1.19070092548e-06,0.07827706025}],(HoVU_ctg_1982316_28:0.0857222567163[&support=100.0][&length_mean=0.0894137079185,length_median=0.0890068567981,length_sd=0.0229688804628,length_hpd95={0.0486361376667,0.138369837892},length_quant_5_95={0.0531458626444,0.125397636907},length_range={0.0370364193721,0.151530577063}],AeTA_scf_55155_109:0.037347941922[&support=100.0][&length_mean=0.0408591053835,length_median=0.0397062533151,length_sd=0.0150204974268,length_hpd95={0.014716880488,0.0702013798733},length_quant_5_95={0.0183170139165,0.0631635279015},length_range={0.00825553988575,0.0836331958242}])99:0.0470742612478[&support=99.0][&length_mean=0.0436985547983,length_median=0.0421361782689,length_sd=0.0187783704102,length_hpd95={0.0040689483904,0.0758446578115},length_quant_5_95={0.0170856843813,0.074482760305},length_range={0.0040689483904,0.115021907326}])100:0.135967132812[&support=100.0][&length_mean=0.132927593285,length_median=0.12920471688,length_sd=0.03916041223,length_hpd95={0.060577064861,0.196366737618},length_quant_5_95={0.0715640493752,0.195390163725},length_range={0.058961679708,0.238470643126}])60:0.0685530138575[&support=60.0][&length_mean=0.072528990228,length_median=0.0710777609059,length_sd=0.0283375943951,length_hpd95={0.0142167647216,0.11733472273},length_quant_5_95={0.0247813529654,0.111199025771},length_range={1.20214732165e-06,0.154049548846}])38:0.0408702942351[&support=38.0][&length_mean=0.0622105953015,length_median=0.060503797195,length_sd=0.0216044313804,length_hpd95={0.0263860643329,0.103294493094},length_quant_5_95={0.0263860643329,0.0989218834423},length_range={1.20823326313e-06,0.103294493094}],(PhHE_scf_01001027_375:0.088975492161[&support=100.0][&length_mean=0.0925384062149,length_median=0.0888244801486,length_sd=0.028283177455,length_hpd95={0.0447924217148,0.14928336195},length_quant_5_95={0.0525935392582,0.14282288099},length_range={0.0236314301261,0.20322731093}],PhHE_scf_01003054_1356:0.0056414487492[&support=100.0][&length_mean=0.00678297627486,length_median=0.00255122936575,length_sd=0.0085886742964,length_hpd95={1.10977332094e-06,0.0249988654866},length_quant_5_95={1.20823326313e-06,0.0245121526358},length_range={1.10977332094e-06,0.0385236644986}])97:0.0752449521468[&support=97.0][&length_mean=0.0814969955268,length_median=0.0817540693545,length_sd=0.0279479320907,length_hpd95={0.0359450389229,0.137100450184},length_quant_5_95={0.0359450389229,0.124413398332},length_range={0.00878447371543,0.137100450184}])50:0.0553386067253[&support=50.0][&length_mean=0.0898915576163,length_median=0.0893074719355,length_sd=0.0443976289866,length_hpd95={0.0190471838351,0.180525231143},length_quant_5_95={0.0203122436827,0.173455135419},length_range={0.0104449221829,0.184720533429}])97:0.210055866926[&support=97.0][&length_mean=0.199382113333,length_median=0.200459603835,length_sd=0.0808872715933,length_hpd95={0.0586549438606,0.355187985264},length_quant_5_95={0.0728876657648,0.318815590447},length_range={0.0266778237955,0.521316353287}])80:0.186215403232[&support=80.0][&length_mean=0.206850696842,length_median=0.19125642188,length_sd=0.10164680859,length_hpd95={0.0533228184859,0.406558375532},length_quant_5_95={0.0691556265434,0.391658172471},length_range={0.03643877803,0.503627252225}],OrBR_chr_7_105103:0.397166205193[&support=100.0][&length_mean=0.424664489468,length_median=0.408247419965,length_sd=0.0923296591647,length_hpd95={0.271879332614,0.608144009695},length_quant_5_95={0.28669263116,0.584098142682},length_range={0.215032374268,0.66415011988}])49:0.124296918412[&support=49.0][&length_mean=0.173149717533,length_median=0.144907342434,length_sd=0.10005876628,length_hpd95={0.00646689971337,0.370302471592},length_quant_5_95={0.0154143299513,0.359082228985},length_range={0.00646689971337,0.446950107069}])7:0.137604614812[&support=7.0][&length_mean=0.0971587074586,length_median=0.074045180789,length_sd=0.0675562283717,length_hpd95=None,length_quant_5_95={0.193820333461,0.193820333461},length_range={1.24301527723e-06,0.193820333461}],AmTR_scf_00011_26680:0.236590477978[&support=100.0][&length_mean=0.225993624462,length_median=0.224246813444,length_sd=0.0844627666356,length_hpd95={0.0639955380682,0.392432702195},length_quant_5_95={0.0929682220892,0.383542443093},length_range={0.0639955380682,0.436434090424}])2:0.104605394344[&support=2.0][&length_mean=0.0954688539282,length_median=0.0954688539282,length_sd=0.0241883101864,length_hpd95=None,length_quant_5_95={0.112572572086,0.112572572086},length_range={0.0783651357699,0.112572572086}],((SpOL_scf_33414_69:0.130253525193[&support=100.0][&length_mean=0.123233050959,length_median=0.114604883152,length_sd=0.0725067433969,length_hpd95={1.28800344924e-06,0.269833519766},length_quant_5_95={0.0160676317703,0.247037505313},length_range={1.28800344924e-06,0.332467955392}],BeVU_chr_6.sca003_7843:0.169142865159[&support=100.0][&length_mean=0.187569270172,length_median=0.185296043793,length_sd=0.0703524790156,length_hpd95={0.0320025702807,0.310404995227},length_quant_5_95={0.0681405657338,0.291433532276},length_range={1.36239945261e-06,0.434135169278}])100:0.450319429736[&support=100.0][&length_mean=0.318576420052,length_median=0.309199586903,length_sd=0.0825425229658,length_hpd95={0.180557821701,0.501980472939},length_quant_5_95={0.203110140474,0.472004911499},length_range={0.163651749815,0.589008269753}],JaCU_scf_02121_40:0.334857014076[&support=100.0][&length_mean=0.284639197552,length_median=0.289316667685,length_sd=0.0732524119259,length_hpd95={0.137259006511,0.404299104719},length_quant_5_95={0.148289362881,0.38574621107},length_range={0.100982680353,0.463995533958}])2:1.3349738256e-06[&support=2.0][&length_mean=0.0535912428995,length_median=0.0535912428995,length_sd=0.0224271148174,length_hpd95=None,length_quant_5_95={0.0694496078693,0.0694496078693},length_range={0.0377328779296,0.0694496078693}])0:0.0371739221473[&support=0.0])0:0.083067068313[&support=0.0],((((CaSA.Fi_ctg_14326822_1:0.250188160052[&support=100.0][&length_mean=0.28889566878,length_median=0.278892851367,length_sd=0.084298911607,length_hpd95={0.127141270906,0.438693705443},length_quant_5_95={0.148064183141,0.424770826553},length_range={0.0746877476431,0.476775845475}],(GnGN_ctg_139619_2:0.49544787221[&support=100.0][&length_mean=0.599145358086,length_median=0.589787061297,length_sd=0.134140992974,length_hpd95={0.371504280865,0.886718925181},length_quant_5_95={0.371504280865,0.823940280656},length_range={0.295693783604,0.886718925181}],(((((PiAB_ctg_18434_18:0.00697989262705[&support=100.0][&length_mean=0.00721258216605,length_median=0.00705421573564,length_sd=0.00498663464742,length_hpd95={1.14138125445e-06,0.0165183422374},length_quant_5_95={1.27314530862e-06,0.0162732549065},length_range={1.14138125445e-06,0.0180699366274}],PiGL_ctg_167910995_40_6:0.00346456247106[&support=100.0][&length_mean=0.00322840938283,length_median=0.0033630986963,length_sd=0.00310869720357,length_hpd95={1.17941621168e-06,0.00959320771824},length_quant_5_95={1.25735079735e-06,0.00754615585977},length_range={1.17941621168e-06,0.0110430062386}])66:0.00329221871509[&support=66.0][&length_mean=0.00517294029328,length_median=0.00354929714612,length_sd=0.0031017175698,length_hpd95={1.26528826477e-06,0.0111731681106},length_quant_5_95={1.34453441965e-06,0.0105422789655},length_range={1.26528826477e-06,0.0139237214414}],PiGL_ctg_168012670_1_14:0.0072170930556[&support=100.0][&length_mean=0.00744988055389,length_median=0.00689192737584,length_sd=0.00511482417413,length_hpd95={1.16866681407e-06,0.0150634646356},length_quant_5_95={1.28777646925e-06,0.0150328753578},length_range={1.16866681407e-06,0.0233816253952}])100:0.122077558807[&support=100.0][&length_mean=0.118174046375,length_median=0.122359975447,length_sd=0.0253197072158,length_hpd95={0.0672166555896,0.157842674663},length_quant_5_95={0.0698944223365,0.154177053203},length_range={0.036910657826,0.180319732619}],((PiGL_ctg_168009378_8_28:0.018220764022[&support=100.0][&length_mean=0.0190094562093,length_median=0.0186171698144,length_sd=0.0086026275157,length_hpd95={0.00333893408799,0.0354267184598},length_quant_5_95={0.0035699356179,0.0351538475435},length_range={0.00333893408799,0.0450312564149}],(PiGL_ctg_168152959_3_5:0.0213243250558[&support=100.0][&length_mean=0.0209888977202,length_median=0.0202685487835,length_sd=0.00946391543639,length_hpd95={0.003491519682,0.0378504556025},length_quant_5_95={0.00658650353831,0.0374812400948},length_range={0.003491519682,0.0497020231283}],(PiGL_ctg_165564112_0_3:0.0149706843386[&support=100.0][&length_mean=0.0162930123233,length_median=0.0167173976962,length_sd=0.00771298186265,length_hpd95={0.00346843509292,0.0329399064579},length_quant_5_95={0.00360623797649,0.0293095290117},length_range={1.20550557329e-06,0.0348522044441}],(PiAB_ctg_433845_9:0.0175814860073[&support=100.0][&length_mean=0.0173937840905,length_median=0.0148489526312,length_sd=0.00816281242697,length_hpd95={0.00664832436107,0.0379990143181},length_quant_5_95={0.00666964615245,0.0330720837253},length_range={1.28505162694e-06,0.0382385262986}],PiGL_ctg_165043132_0_3:0.0176209191994[&support=100.0][&length_mean=0.017573813384,length_median=0.0155534453463,length_sd=0.00808646573412,length_hpd95={0.0033634709594,0.032718246385},length_quant_5_95={0.00354054898586,0.0316765930747},length_range={0.0033634709594,0.0396450462356}])87:1.3349738256e-06[&support=87.0][&length_mean=0.000110374610245,length_median=1.31089423337e-06,length_sd=0.000622324012943,length_hpd95={1.09193766364e-06,1.57486308144e-06},length_quant_5_95={1.16866681407e-06,1.4726710804e-06},length_range={1.09193766364e-06,0.00409678489353}])95:0.0106012245157[&support=95.0][&length_mean=0.0117760190298,length_median=0.010759479406,length_sd=0.00592545405452,length_hpd95={0.00326595455357,0.022001374851},length_quant_5_95={0.00343140744648,0.0216266041462},length_range={0.00326595455357,0.0297023303991}])97:0.0151383749167[&support=97.0][&length_mean=0.0150180410261,length_median=0.0144682677517,length_sd=0.00757900771578,length_hpd95={0.00312365624767,0.0291755836377},length_quant_5_95={0.00379303898851,0.0283962784185},length_range={0.00312365624767,0.0342910484025}])98:0.0368754589009[&support=98.0][&length_mean=0.0398095343065,length_median=0.0401393121111,length_sd=0.013817275439,length_hpd95={0.010768491877,0.0617033796407},length_quant_5_95={0.0171754357139,0.0612868822912},length_range={0.010768491877,0.0770514781757}],((PiTA_ctg_30790360_8:0.0161010186918[&support=100.0][&length_mean=0.0160931178889,length_median=0.0166759442837,length_sd=0.00776376383418,length_hpd95={1.19215881381e-06,0.0285222451395},length_quant_5_95={0.00359061105489,0.0284705372372},length_range={1.19215881381e-06,0.045746778601}],(PiTA_scf_t3921_878:1.3349738256e-06[&support=100.0][&length_mean=1.30824251568e-06,length_median=1.30761986133e-06,length_sd=8.69626502465e-08,length_hpd95={1.14138125445e-06,1.46192103215e-06},length_quant_5_95={1.15236077171e-06,1.44898215886e-06},length_range={1.09193766364e-06,1.57486308144e-06}],PiTA_scf_274065_340:0.00347570931154[&support=100.0][&length_mean=0.00273760040588,length_median=0.00242945405184,length_sd=0.00342032318442,length_hpd95={1.09193766364e-06,0.0105865155366},length_quant_5_95={1.17941621168e-06,0.0105664493535},length_range={1.09193766364e-06,0.0169671243969}])80:0.00524103919305[&support=80.0][&length_mean=0.00553743873478,length_median=0.00466795352912,length_sd=0.00495272997133,length_hpd95={1.17941621168e-06,0.0155127865107},length_quant_5_95={1.22758187197e-06,0.0147635290246},length_range={1.17941621168e-06,0.0245395968116}])100:0.108430609462[&support=100.0][&length_mean=0.104427698983,length_median=0.104210398572,length_sd=0.0230168002593,length_hpd95={0.0657894005917,0.155031046555},length_quant_5_95={0.0678780444762,0.143298882546},length_range={0.0386256276162,0.170559267724}],((PiTA_scf_365587_807:0.0153162977629[&support=100.0][&length_mean=0.0145417392272,length_median=0.0138919157526,length_sd=0.0101731223685,length_hpd95={1.15236077171e-06,0.0323233679931},length_quant_5_95={1.37276144666e-06,0.0296172322354},length_range={1.15236077171e-06,0.0646694273411}],((PiTA_scf_t5839_2326:0.00347770035916[&support=100.0][&length_mean=0.00333767683495,length_median=0.00342941558628,length_sd=0.00328363533449,length_hpd95={1.10977332094e-06,0.0104980649048},length_quant_5_95={1.20214732165e-06,0.010303776602},length_range={1.10977332094e-06,0.0139093096537}],PiTA_scf_893549.1_72:0.0145813070885[&support=100.0][&length_mean=0.011408601796,length_median=0.0106984765728,length_sd=0.00663239476166,length_hpd95={1.20823326313e-06,0.0241988103443},length_quant_5_95={0.00316765569043,0.0226027119662},length_range={1.20823326313e-06,0.0291017935899}])34:0.00348471522457[&support=34.0][&length_mean=0.00438529272256,length_median=0.00359820974634,length_sd=0.00248458678737,length_hpd95={1.19026954681e-06,0.00710375951674},length_quant_5_95={1.21729811237e-06,0.0070828183943},length_range={1.19026954681e-06,0.010891650174}],(((PiTA_scf_t2391_529:0.0181069307139[&support=100.0][&length_mean=0.015743545346,length_median=0.014585624668,length_sd=0.00749939216689,length_hpd95={0.00329398672385,0.0334230394653},length_quant_5_95={0.00347199593891,0.02945417282},length_range={1.25047266935e-06,0.0343317853251}],(PiTA_scf_645052_44:0.0110727898255[&support=100.0][&length_mean=0.0105078847924,length_median=0.0107558149298,length_sd=0.00688446890136,length_hpd95={1.16866681407e-06,0.0220424290702},length_quant_5_95={1.32715284724e-06,0.0208410957104},length_range={1.16866681407e-06,0.0423753850212}],PiTA_scf_889979.2_160:1.3349738256e-06[&support=100.0][&length_mean=0.000624446390437,length_median=1.30995224219e-06,length_sd=0.00234025614424,length_hpd95={1.09193766364e-06,0.00717825450875},length_quant_5_95={1.15236077171e-06,0.00671321592051},length_range={1.09193766364e-06,0.0108518563114}])96:0.0145689043706[&support=96.0][&length_mean=0.0151069506328,length_median=0.0145285251162,length_sd=0.00673155101704,length_hpd95={0.00346998099861,0.0268259650336},length_quant_5_95={0.0067964566985,0.0261575967555},length_range={0.00346998099861,0.0370444518497}])60:0.003309172755[&support=60.0][&length_mean=0.0060806697091,length_median=0.00660502088138,length_sd=0.00296978549736,length_hpd95={0.00310084972694,0.0111094476947},length_quant_5_95={0.00311966619631,0.0111067750052},length_range={0.00310084972694,0.014790113449}],(PiTA_ctg_32464818_318:0.0391844320828[&support=100.0][&length_mean=0.0351461346838,length_median=0.0334864811705,length_sd=0.0131547102769,length_hpd95={0.0102249462787,0.0659779543137},length_quant_5_95={0.0149878033921,0.057714975339},length_range={1.2934495265e-06,0.0760977496207}],(PiTA_scf_t7716_19745:0.0375260008539[&support=100.0][&length_mean=0.0375117742867,length_median=0.0376068152893,length_sd=0.012549971061,length_hpd95={0.0153466862165,0.0625848662541},length_quant_5_95={0.016009138716,0.0556993617492},length_range={0.00713959120016,0.0729917699068}],(PiTA_ctg_32558370_921:0.0498884435915[&support=100.0][&length_mean=0.0499142119593,length_median=0.0497513049358,length_sd=0.0133615699092,length_hpd95={0.028597672602,0.0789258490286},length_quant_5_95={0.028597672602,0.0737893198422},length_range={0.0182656412292,0.0789258490286}],PiTA_scf_t7716_19726:0.0236286032003[&support=100.0][&length_mean=0.0223024685023,length_median=0.0212787620904,length_sd=0.0105025785707,length_hpd95={1.2934495265e-06,0.0412426365936},length_quant_5_95={0.00713968147789,0.0411159739757},length_range={1.2934495265e-06,0.0506249193855}])33:0.00274666043148[&support=33.0][&length_mean=0.00470715320529,length_median=0.00296928971453,length_sd=0.00295767511636,length_hpd95={0.00219263188061,0.0106567062729},length_quant_5_95={0.00226883774685,0.0104871791098},length_range={0.00219263188061,0.0108947041496}])100:0.0688642100507[&support=100.0][&length_mean=0.0640232297805,length_median=0.0622797097863,length_sd=0.0165918976517,length_hpd95={0.038590403382,0.10442162351},length_quant_5_95={0.0387273730488,0.0943828821947},length_range={0.00882185690368,0.109083915701}])27:1.3349738256e-06[&support=27.0][&length_mean=0.000667793814699,length_median=1.33571888684e-06,length_sd=0.00171151009728,length_hpd95={1.09193766364e-06,0.00685056869978},length_quant_5_95=None,length_range={1.09193766364e-06,0.00685056869978}])8:1.3349738256e-06[&support=8.0][&length_mean=1.31973469337e-06,length_median=1.31328408872e-06,length_sd=8.92566374344e-08,length_hpd95=None,length_quant_5_95={1.44181218254e-06,1.44181218254e-06},length_range={1.14138125445e-06,1.44181218254e-06}],(PiTA_scf_44548_262:0.0140389042413[&support=100.0][&length_mean=0.0127703397866,length_median=0.0110486925741,length_sd=0.00634799894138,length_hpd95={0.00328887205104,0.0258432007248},length_quant_5_95={0.00344819244542,0.0247372738627},length_range={1.23592556291e-06,0.0264814261474}],(PiTA_scf_769235.2_28:0.0175642989348[&support=100.0][&length_mean=0.0144167154637,length_median=0.0140917561802,length_sd=0.00654757353054,length_hpd95={1.21471643768e-06,0.028042281908},length_quant_5_95={0.00345604391696,0.0258714992846},length_range={1.21471643768e-06,0.0345028082723}],(PiTA_scf_370214_14:0.0369521748503[&support=100.0][&length_mean=0.0383392035083,length_median=0.0386138215383,length_sd=0.0114686536481,length_hpd95={0.0180476757688,0.0635847645443},length_quant_5_95={0.0181875700833,0.0606035847596},length_range={0.0132071143495,0.0740078700836}],PiTA_scf_764609.2_440:0.0407699146286[&support=100.0][&length_mean=0.0406057923224,length_median=0.0402064532704,length_sd=0.0129958652016,length_hpd95={0.0140036372805,0.0676113138329},length_quant_5_95={0.0207054275188,0.067158461033},length_range={0.0140036372805,0.0769371971422}])48:0.00958025628597[&support=48.0][&length_mean=0.0132699766311,length_median=0.0128747563293,length_sd=0.00637604831318,length_hpd95={1.34453441965e-06,0.0253106540018},length_quant_5_95={0.00209505132105,0.0243433791129},length_range={1.34453441965e-06,0.0277492118094}])22:1.3349738256e-06[&support=22.0][&length_mean=0.000266261453857,length_median=1.31884753025e-06,length_sd=0.00124277683991,length_hpd95={1.09193766364e-06,0.0058304406025},length_quant_5_95=None,length_range={1.09193766364e-06,0.0058304406025}])32:0.00348190229199[&support=32.0][&length_mean=0.00580351895713,length_median=0.00363626948918,length_sd=0.00299140301711,length_hpd95={0.00321748622874,0.0116906863299},length_quant_5_95={0.00328893260583,0.0106514308337},length_range={0.00321748622874,0.0141894342351}])8:1.3349738256e-06[&support=8.0][&length_mean=1.2496109509e-06,length_median=1.25468128849e-06,length_sd=1.10082078676e-07,length_hpd95=None,length_quant_5_95={1.39594399716e-06,1.39594399716e-06},length_range={1.09193766364e-06,1.39594399716e-06}])82:0.0129190998125[&support=82.0][&length_mean=0.0143305370003,length_median=0.0135820434905,length_sd=0.00644695941618,length_hpd95={1.14429843386e-06,0.0251888507003},length_quant_5_95={0.00335175281667,0.0243954898787},length_range={1.14429843386e-06,0.0316711262929}])95:0.0419213282256[&support=95.0][&length_mean=0.0459404230461,length_median=0.0447588763285,length_sd=0.0139947348671,length_hpd95={0.0220536038291,0.0742050910364},length_quant_5_95={0.02430575953,0.0717745563429},length_range={0.0158352281794,0.0855316738673}],((PiTA_scf_t8959_80:0.0429794006192[&support=100.0][&length_mean=0.0399254810487,length_median=0.0396801124317,length_sd=0.0147957726628,length_hpd95={0.0140134239907,0.0658930761751},length_quant_5_95={0.0174559779078,0.0654875198985},length_range={0.0134749681173,0.0960144146071}],(PiTA_scf_880179.2_309:0.0614410414937[&support=100.0][&length_mean=0.0580813985867,length_median=0.056270044577,length_sd=0.0166772133106,length_hpd95={0.0284679069774,0.0887830405444},length_quant_5_95={0.0302871669676,0.0836289886622},length_range={0.0238621848846,0.116093212443}],PiTA_scf_185885_469:0.0137814734556[&support=100.0][&length_mean=0.0138294789875,length_median=0.0132302623572,length_sd=0.0079360434856,length_hpd95={1.15236077171e-06,0.0263674303722},length_quant_5_95={1.37114142812e-06,0.0262982241518},length_range={1.15236077171e-06,0.0313167445907}])37:0.00329303964822[&support=37.0][&length_mean=0.00731233762533,length_median=0.00736056733587,length_sd=0.00425054523706,length_hpd95={1.14138125445e-06,0.0152977188856},length_quant_5_95={1.34044840436e-06,0.0128832824889},length_range={1.14138125445e-06,0.0161021218692}])99:0.0390344466125[&support=99.0][&length_mean=0.0387440143126,length_median=0.0392227398399,length_sd=0.0135657387106,length_hpd95={0.0114230677691,0.0615679802134},length_quant_5_95={0.0155723674158,0.0598363690918},length_range={0.00787128968848,0.0713768017451}],(PiTA_scf_901296_275:0.335965567777[&support=100.0][&length_mean=0.33734207296,length_median=0.333253870636,length_sd=0.0685767130082,length_hpd95={0.216162501044,0.445625096885},length_quant_5_95={0.227395116938,0.428836715623},length_range={0.174282953315,0.558974903492}],(PiTA_scf_t3921_3572:0.0293438417953[&support=100.0][&length_mean=0.0304265756246,length_median=0.0282597789811,length_sd=0.0117828503491,length_hpd95={0.010973602438,0.0562219678084},length_quant_5_95={0.0114850065139,0.052627304043},length_range={0.00822629046959,0.0663644284421}],PiTA_scf_789033_82:0.0246716003118[&support=100.0][&length_mean=0.0244805430162,length_median=0.024010693245,length_sd=0.0117748597724,length_hpd95={0.00412094456217,0.0507153173065},length_quant_5_95={0.00496977915522,0.0487216564044},length_range={0.0030377488416,0.0584782562385}])83:0.0129030178869[&support=83.0][&length_mean=0.0149678080452,length_median=0.0144863185179,length_sd=0.0108587776328,length_hpd95={1.19215881381e-06,0.0348217415445},length_quant_5_95={1.30054693019e-06,0.0347542012063},length_range={1.19215881381e-06,0.0437698442024}])88:0.016119102135[&support=88.0][&length_mean=0.0193439468355,length_median=0.018319673534,length_sd=0.0113239105563,length_hpd95={1.23592556291e-06,0.0377916426948},length_quant_5_95={1.36471584531e-06,0.0377732328986},length_range={1.23592556291e-06,0.0590237698506}])94:0.0683898715502[&support=94.0][&length_mean=0.0729029282245,length_median=0.0717687722931,length_sd=0.0213749672581,length_hpd95={0.0388164150402,0.113470599428},length_quant_5_95={0.0437990085541,0.104915372991},length_range={0.0261947087592,0.145004982179}])48:0.00295499666328[&support=48.0][&length_mean=0.00480095041988,length_median=0.00308431756425,length_sd=0.00500509747298,length_hpd95={1.17941621168e-06,0.0137914845095},length_quant_5_95={1.20550557329e-06,0.0136727339112},length_range={1.17941621168e-06,0.0243742981793}])78:0.0227584346495[&support=78.0][&length_mean=0.0229297592425,length_median=0.0238084019603,length_sd=0.0107796672949,length_hpd95={0.00342479579228,0.0418009953488},length_quant_5_95={0.00563115010183,0.0403150183935},length_range={0.00342479579228,0.0511860867356}])78:0.0513508727443[&support=78.0][&length_mean=0.0483012165462,length_median=0.0500066621893,length_sd=0.0192481674502,length_hpd95={0.00366217301887,0.0812114851038},length_quant_5_95={0.00820640405457,0.0776792278982},length_range={1.14138125445e-06,0.086978787299}])58:0.0427386096896[&support=58.0][&length_mean=0.0402147809268,length_median=0.039801869793,length_sd=0.0174940364861,length_hpd95={1.21471643768e-06,0.0703676807321},length_quant_5_95={0.00517478297262,0.0678657597743},length_range={1.21471643768e-06,0.0890495507596}],((PiAB_ctg_3289_442:0.0636196536634[&support=100.0][&length_mean=0.063262661354,length_median=0.0597016242551,length_sd=0.0171810263457,length_hpd95={0.0336914425708,0.101461469925},length_quant_5_95={0.0366836421359,0.0894074939101},length_range={0.0303053196476,0.114583672988}],(PiGL_ctg_30784271_0_25:0.0512094668937[&support=100.0][&length_mean=0.048464753316,length_median=0.0502608490513,length_sd=0.0129104802647,length_hpd95={0.0174003376523,0.0659706470615},length_quant_5_95={0.0231936740604,0.0656515522772},length_range={0.0174003376523,0.0864532759949}],((PiSY_ctg_10265915_4:0.0256432633206[&support=100.0][&length_mean=0.0226106157626,length_median=0.0223668582538,length_sd=0.0109389748997,length_hpd95={1.28777646925e-06,0.0414178869697},length_quant_5_95={1.42108945434e-06,0.0398418891689},length_range={1.28777646925e-06,0.0461885563712}],PiTA_scf_881528_51:0.00793767219969[&support=100.0][&length_mean=0.00844243430587,length_median=0.0072921954449,length_sd=0.00694995180365,length_hpd95={1.26399625602e-06,0.021134046441},length_quant_5_95={1.30622947164e-06,0.0200875249971},length_range={1.26399625602e-06,0.0332573640857}])94:0.118581405743[&support=94.0][&length_mean=0.112743549288,length_median=0.112627269026,length_sd=0.0296822824737,length_hpd95={0.0605971340663,0.175283943187},length_quant_5_95={0.0605971340663,0.159977959986},length_range={0.0280302996892,0.175283943187}],(PiGL_ctg_167936109_6_41:0.00841226863491[&support=100.0][&length_mean=0.0100390394324,length_median=0.0085664017812,length_sd=0.00810398835387,length_hpd95={1.2276656327e-06,0.0276998352353},length_quant_5_95={1.29281475651e-06,0.0265281628115},length_range={1.2276656327e-06,0.02987768285}],(PiGL_ctg_164078179_0_4:1.3349738256e-06[&support=100.0][&length_mean=0.000251213102209,length_median=1.30995224219e-06,length_sd=0.00145130013039,length_hpd95={1.09193766364e-06,1.4726710804e-06},length_quant_5_95={1.15236077171e-06,1.46192103215e-06},length_range={1.09193766364e-06,0.0104217525521}],((PiAB_ctg_9991140_55:0.0163894214611[&support=100.0][&length_mean=0.0155847394748,length_median=0.0144627735278,length_sd=0.00763824884941,length_hpd95={0.00351939632624,0.0326739912614},length_quant_5_95={0.00368709777216,0.0308688834834},length_range={1.26967966085e-06,0.037320983905}],PiAB_ctg_490634_20:0.00426575646264[&support=100.0][&length_mean=0.00478326341377,length_median=0.00423299714061,length_sd=0.0045793246606,length_hpd95={1.09193766364e-06,0.0137180954107},length_quant_5_95={1.19070092548e-06,0.0132839618373},length_range={1.09193766364e-06,0.023032942258}])92:0.00537044379375[&support=92.0][&length_mean=0.00634836834247,length_median=0.0054050009213,length_sd=0.00515330198801,length_hpd95={1.09193766364e-06,0.0159772584812},length_quant_5_95={1.25735079735e-06,0.0148600789382},length_range={1.09193766364e-06,0.0228915687967}],PiGL_ctg_167670474_0_12:0.00360590523079[&support=100.0][&length_mean=0.00387282264298,length_median=0.00357187583208,length_sd=0.00355850474122,length_hpd95={1.09193766364e-06,0.0109398069389},length_quant_5_95={1.2276656327e-06,0.0107701701893},length_range={1.09193766364e-06,0.0180355735079}])55:0.00359640636209[&support=55.0][&length_mean=0.00418718871569,length_median=0.00364196065403,length_sd=0.0023247598088,length_hpd95={1.25735079735e-06,0.0101663503701},length_quant_5_95={1.3203387058e-06,0.00794087865964},length_range={1.25735079735e-06,0.0106732874116}])85:0.0157572057939[&support=85.0][&length_mean=0.0179013633879,length_median=0.0170939015166,length_sd=0.00759793757249,length_hpd95={0.0036220386598,0.0310589664965},length_quant_5_95={0.0072751057248,0.0307862718455},length_range={0.0036220386598,0.0380706870077}])93:0.0377526586421[&support=93.0][&length_mean=0.0369142941841,length_median=0.037523763955,length_sd=0.016716370957,length_hpd95={0.00805261927231,0.0712447851959},length_quant_5_95={0.0112394678791,0.0602173414568},length_range={1.28505162694e-06,0.101479327812}])44:0.0126176954205[&support=44.0][&length_mean=0.0192049220254,length_median=0.0183051928596,length_sd=0.0075898252072,length_hpd95={0.00484758876964,0.0338216613667},length_quant_5_95={0.00788400306163,0.0320298165215},length_range={0.00484758876964,0.0408639263399}])42:0.00981627431529[&support=42.0][&length_mean=0.00748576687355,length_median=0.00744052396243,length_sd=0.00624135237249,length_hpd95={1.19026954681e-06,0.0181200479257},length_quant_5_95={1.19913233209e-06,0.017682171829},length_range={1.19026954681e-06,0.0208462210946}])58:0.0377234789614[&support=58.0][&length_mean=0.0317560665837,length_median=0.0336071465211,length_sd=0.0122456585675,length_hpd95={1.26399625602e-06,0.055293528812},length_quant_5_95={0.00540005090622,0.0490233005365},length_range={1.26399625602e-06,0.0611225940892}],(((PiTA_scf_888115_424:0.0396995243816[&support=100.0][&length_mean=0.0418566856467,length_median=0.0415865790468,length_sd=0.0120139400255,length_hpd95={0.0229500506351,0.0674250606788},length_quant_5_95={0.0260040656993,0.0615880070504},length_range={0.00709304451926,0.0709748227051}],(PiTA_scf_585603_36:0.0338028975231[&support=100.0][&length_mean=0.032828382006,length_median=0.0314753448296,length_sd=0.0123236721983,length_hpd95={0.0106738668764,0.057344841303},length_quant_5_95={0.0109085199642,0.0533999662389},length_range={0.00347289134702,0.068309150619}],PiTA_scf_184314_493:0.0191214495435[&support=100.0][&length_mean=0.0179564400438,length_median=0.0174752965219,length_sd=0.00925175241547,length_hpd95={0.00149252791908,0.03433827408},length_quant_5_95={0.00288067189726,0.0331206675115},length_range={1.32108443128e-06,0.0542232259354}])100:0.045711806456[&support=100.0][&length_mean=0.0463093351442,length_median=0.0474339313606,length_sd=0.0157428050217,length_hpd95={0.0183055553863,0.0763073203599},length_quant_5_95={0.0202027094827,0.0726939179029},length_range={0.0100261837409,0.0788310696099}])99:0.0553408427804[&support=99.0][&length_mean=0.0555031486684,length_median=0.0551517030066,length_sd=0.0179282024196,length_hpd95={0.0265722159927,0.089559607655},length_quant_5_95={0.0277928970445,0.083983278026},length_range={0.012427081002,0.100907957292}],(PiSY_ctg_6288925_3:0.0210026670587[&support=100.0][&length_mean=0.0206840102983,length_median=0.0203475626001,length_sd=0.00919425074859,length_hpd95={0.00677029373682,0.0395435461124},length_quant_5_95={0.00770778386307,0.0381882398607},length_range={0.00589348995364,0.0479797070454}],PiTA_scf_306645_59:0.0184592714449[&support=100.0][&length_mean=0.0191506671949,length_median=0.0189237853277,length_sd=0.00911617469773,length_hpd95={1.3203387058e-06,0.0334721743524},length_quant_5_95={0.00351487728744,0.0333197961908},length_range={1.3203387058e-06,0.0434579710241}])99:0.118174935167[&support=99.0][&length_mean=0.11595415506,length_median=0.119119693643,length_sd=0.0246240583085,length_hpd95={0.0730583635257,0.160357466311},length_quant_5_95={0.0741050963907,0.151030463341},length_range={0.0515831181004,0.172756929447}])97:0.067409323103[&support=97.0][&length_mean=0.0631697368781,length_median=0.0637880060481,length_sd=0.0196105125895,length_hpd95={0.0199550502138,0.0964118170209},length_quant_5_95={0.0326065262488,0.0953369712632},length_range={0.0199550502138,0.126602356083}],(PiGL_ctg_167815528_5_4:0.0374252447209[&support=100.0][&length_mean=0.0365669125924,length_median=0.0366832358208,length_sd=0.0123416098019,length_hpd95={0.0138273342016,0.0601616598852},length_quant_5_95={0.0144544228897,0.0549804922566},length_range={1.32319031819e-06,0.0672580198781}],(PiAB_ctg_18434_210:0.00613227825042[&support=100.0][&length_mean=0.00574792795808,length_median=0.00528590152831,length_sd=0.00532083076417,length_hpd95={1.15236077171e-06,0.0161627435385},length_quant_5_95={1.20214732165e-06,0.0156217469563},length_range={1.15236077171e-06,0.0200291288021}],PiGL_ctg_162771921_0_12:0.00865909889783[&support=100.0][&length_mean=0.00863230590656,length_median=0.00860745611409,length_sd=0.00552682595355,length_hpd95={1.14138125445e-06,0.0174662613918},length_quant_5_95={1.28800344924e-06,0.0167948728141},length_range={1.14138125445e-06,0.0212630310547}])96:0.0605008463494[&support=96.0][&length_mean=0.058909151416,length_median=0.0579772390744,length_sd=0.0181159928626,length_hpd95={0.0234541352469,0.0889807845425},length_quant_5_95={0.0251359413696,0.0841191353065},length_range={1.36656864399e-06,0.102804222651}])90:0.00908328696437[&support=90.0][&length_mean=0.0112998257375,length_median=0.00910002661461,length_sd=0.00950027036614,length_hpd95={1.10977332094e-06,0.0294502234038},length_quant_5_95={1.2276656327e-06,0.0294502234038},length_range={1.10977332094e-06,0.0443768534323}])44:0.0105562626903[&support=44.0][&length_mean=0.0132335323637,length_median=0.0132260926436,length_sd=0.0065725129694,length_hpd95={1.32866977763e-06,0.0257962353737},length_quant_5_95={0.00242058782159,0.0236451341795},length_range={1.32866977763e-06,0.0297781627005}])31:0.0134633173773[&support=31.0][&length_mean=0.017555711177,length_median=0.0134604973764,length_sd=0.0128445610428,length_hpd95={1.21471643768e-06,0.0406289516753},length_quant_5_95={0.00349371233097,0.0367423954054},length_range={1.21471643768e-06,0.0509228956571}])13:0.0520427149935[&support=13.0][&length_mean=0.0419257220556,length_median=0.0430181644355,length_sd=0.0156421794252,length_hpd95={0.0176809887739,0.0790782952586},length_quant_5_95=None,length_range={0.0176809887739,0.0790782952586}],AbSI_ctg_3356250_5:0.0730007626928[&support=100.0][&length_mean=0.111296561807,length_median=0.113409308049,length_sd=0.0346180687819,length_hpd95={0.0190761197183,0.158991131148},length_quant_5_95={0.0292902650988,0.156882322388},length_range={1.30124116632e-06,0.183743738168}])75:0.285902109519[&support=75.0][&length_mean=0.332781250095,length_median=0.340072566522,length_sd=0.0999856328921,length_hpd95={0.124435681453,0.509410137526},length_quant_5_95={0.148685626231,0.499947732566},length_range={0.0823122386824,0.554591494253}])40:0.195638156971[&support=40.0][&length_mean=0.277947549233,length_median=0.291536684082,length_sd=0.104175868856,length_hpd95={0.0746521813764,0.409712772564},length_quant_5_95={0.0927493200754,0.405150049125},length_range={0.0746521813764,0.449785442879}])5:0.0765002583313[&support=5.0][&length_mean=0.132160268754,length_median=0.125830561631,length_sd=0.0198309584838,length_hpd95=None,length_quant_5_95={0.16297345198,0.16297345198},length_range={0.114890980643,0.16297345198}],(DiCA_scf_6587_48:0.0214831218253[&support=100.0][&length_mean=0.0192195456053,length_median=0.0183093464796,length_sd=0.0110254799455,length_hpd95={1.14138125445e-06,0.0402092713457},length_quant_5_95={1.33571888684e-06,0.0382280279439},length_range={1.14138125445e-06,0.0585332867816}],DiCA_scf_6523_40:0.00384652349059[&support=100.0][&length_mean=0.00604554846978,length_median=1.46729605628e-06,length_sd=0.00871728159616,length_hpd95={1.10977332094e-06,0.0222782313025},length_quant_5_95={1.20214732165e-06,0.0209159646},length_range={1.10977332094e-06,0.0423079982065}])99:0.470884683571[&support=99.0][&length_mean=0.385139436968,length_median=0.38234997733,length_sd=0.0836204841719,length_hpd95={0.209246364324,0.576546191586},length_quant_5_95={0.243043671022,0.55483803347},length_range={0.187399620261,0.624678024001}])0:0.0538578261129[&support=0.0],(LiUS_scf_650_806:0.277175222222[&support=100.0][&length_mean=0.28824453642,length_median=0.29091065363,length_sd=0.0840754680856,length_hpd95={0.150572220405,0.472204884772},length_quant_5_95={0.160781267112,0.419506253576},length_range={0.0403863975148,0.524028032941}],(LiUS_scf_2416_588:0.0659250472766[&support=100.0][&length_mean=0.0658864532594,length_median=0.0683148857873,length_sd=0.0228668241547,length_hpd95={0.025126794063,0.111502657174},length_quant_5_95={0.0284048000622,0.0986485119662},length_range={0.00745100483076,0.117280959292}],LiUS_scf_1249_1842:0.0304379345097[&support=100.0][&length_mean=0.0315802567056,length_median=0.0297050320394,length_sd=0.0193724458229,length_hpd95={1.19070092548e-06,0.0648182404892},length_quant_5_95={1.33571888684e-06,0.061273348398},length_range={1.19070092548e-06,0.082791192369}])98:0.220496451849[&support=98.0][&length_mean=0.235649277359,length_median=0.226845828723,length_sd=0.070976407567,length_hpd95={0.103888222634,0.373947155234},length_quant_5_95={0.124212290034,0.363880921152},length_range={0.103888222634,0.450761520527}])84:0.218600408386[&support=84.0][&length_mean=0.213211976661,length_median=0.211655052067,length_sd=0.0783059457167,length_hpd95={0.0658013679079,0.33429394835},length_quant_5_95={0.0887012075413,0.326418141386},length_range={0.0494209281528,0.423135504291}])0:0.123113049516[&support=0.0],(((EuGR_scf_566_96:1.3349738256e-06[&support=100.0][&length_mean=1.30824251568e-06,length_median=1.30761986133e-06,length_sd=8.69626502465e-08,length_hpd95={1.14138125445e-06,1.46192103215e-06},length_quant_5_95={1.15236077171e-06,1.44898215886e-06},length_range={1.09193766364e-06,1.57486308144e-06}],(EuGR_scf_6_1947:1.3349738256e-06[&support=100.0][&length_mean=1.30824251568e-06,length_median=1.30761986133e-06,length_sd=8.69626502465e-08,length_hpd95={1.14138125445e-06,1.46192103215e-06},length_quant_5_95={1.15236077171e-06,1.44898215886e-06},length_range={1.09193766364e-06,1.57486308144e-06}],(EuCA_ctg_014037_37:0.00367059909837[&support=100.0][&length_mean=0.00324057039699,length_median=0.00352689525845,length_sd=0.00392037221738,length_hpd95={1.14138125445e-06,0.0116921459878},length_quant_5_95={1.19215881381e-06,0.0112923375628},length_range={1.14138125445e-06,0.0182947210568}],EuCA_ctg_007856_3:1.3349738256e-06[&support=100.0][&length_mean=1.30824251568e-06,length_median=1.30761986133e-06,length_sd=8.69626502465e-08,length_hpd95={1.14138125445e-06,1.46192103215e-06},length_quant_5_95={1.15236077171e-06,1.44898215886e-06},length_range={1.09193766364e-06,1.57486308144e-06}])71:0.0036609178608[&support=71.0][&length_mean=0.00478052344546,length_median=0.00373658556152,length_sd=0.00268904003318,length_hpd95={1.26821117291e-06,0.0107263315684},length_quant_5_95={1.30901025101e-06,0.00779415904097},length_range={1.26821117291e-06,0.0134081985173}])99:0.0147322549041[&support=99.0][&length_mean=0.0150211702702,length_median=0.0151121594626,length_sd=0.00802076752477,length_hpd95={1.26399625602e-06,0.0273589768639},length_quant_5_95={1.57486308144e-06,0.026736605755},length_range={1.26399625602e-06,0.0373708959364}])88:0.043447345983[&support=88.0][&length_mean=0.0599810562121,length_median=0.058128180232,length_sd=0.0314963296586,length_hpd95={1.19026954681e-06,0.119061974842},length_quant_5_95={0.00115701088223,0.116463019388},length_range={1.19026954681e-06,0.135758228813}],(EuCA_ctg_050958_143:0.0127127628749[&support=100.0][&length_mean=0.0136491689817,length_median=0.0135959319188,length_sd=0.00834935985404,length_hpd95={1.21471643768e-06,0.0294352257702},length_quant_5_95={1.36656864399e-06,0.0282289002047},length_range={1.21471643768e-06,0.0336069611387}],(EuCA_ctg_023293_14:1.3349738256e-06[&support=100.0][&length_mean=1.30824251568e-06,length_median=1.30761986133e-06,length_sd=8.69626502465e-08,length_hpd95={1.14138125445e-06,1.46192103215e-06},length_quant_5_95={1.15236077171e-06,1.44898215886e-06},length_range={1.09193766364e-06,1.57486308144e-06}],EuGR_scf_6_1772:0.00365253690209[&support=100.0][&length_mean=0.00396730344647,length_median=0.00361808282543,length_sd=0.00380400608217,length_hpd95={1.14429843386e-06,0.0112227155396},length_quant_5_95={1.22668975886e-06,0.0109682993322},length_range={1.14429843386e-06,0.0180241341074}])99:0.0132271601333[&support=99.0][&length_mean=0.0119753133954,length_median=0.0108834739736,length_sd=0.00796570571189,length_hpd95={1.27885192992e-06,0.026248584299},length_quant_5_95={1.34453441965e-06,0.0256919904475},length_range={1.27885192992e-06,0.0383974502197}])91:0.0661820758492[&support=91.0][&length_mean=0.0614250059792,length_median=0.0596959678712,length_sd=0.0309147665344,length_hpd95={0.0124277568113,0.121658495794},length_quant_5_95={0.0158342674765,0.114724799886},length_range={0.000526558495524,0.127388507506}])99:0.424933970995[&support=99.0][&length_mean=0.392686767971,length_median=0.389325499628,length_sd=0.0758734591057,length_hpd95={0.229878899314,0.522135735033},length_quant_5_95={0.274264241828,0.520774945372},length_range={0.229878899314,0.595434468563}],((SpOL_scf_25714_168:0.110667905123[&support=100.0][&length_mean=0.115260177137,length_median=0.115158527596,length_sd=0.0306576004968,length_hpd95={0.0617627866105,0.184358226634},length_quant_5_95={0.061800269608,0.166058450208},length_range={0.00529704296103,0.18740728227}],BeVU_chr_6.sca003_7759:0.124786617855[&support=100.0][&length_mean=0.117345402631,length_median=0.115902354903,length_sd=0.0268984583115,length_hpd95={0.0667002742328,0.165111521331},length_quant_5_95={0.0688589782105,0.162357684197},length_range={0.0383762864257,0.173770004403}])88:0.0656391489888[&support=88.0][&length_mean=0.102280737101,length_median=0.0949570767894,length_sd=0.0393236154993,length_hpd95={0.0289608389372,0.193768402247},length_quant_5_95={0.0307800216953,0.181070650307},length_range={0.0107329237138,0.199737871674}],(DiCA_scf_234_290:0.108521903182[&support=100.0][&length_mean=0.106586632522,length_median=0.106525296759,length_sd=0.0296517965458,length_hpd95={0.0494565741825,0.157118640865},length_quant_5_95={0.0644449710272,0.155057408723},length_range={0.0494565741825,0.182230608733}],DiCA_scf_234_262:0.131840097633[&support=100.0][&length_mean=0.13335928078,length_median=0.130582149231,length_sd=0.0304964383218,length_hpd95={0.0823539175204,0.206129575214},length_quant_5_95={0.0829678120015,0.188675237445},length_range={0.061477354889,0.209232187174}])100:0.213176812968[&support=100.0][&length_mean=0.188544504885,length_median=0.188425631611,length_sd=0.0584119619908,length_hpd95={0.0921146693404,0.319038110433},length_quant_5_95={0.0921314138928,0.284474447269},length_range={0.0499219466326,0.321705221926}])97:0.179791982871[&support=97.0][&length_mean=0.197097034691,length_median=0.19889649946,length_sd=0.0607807585246,length_hpd95={0.0864195408453,0.312688171337},length_quant_5_95={0.104244320871,0.28803090492},length_range={0.0198648009593,0.367163597912}])22:0.0947045446501[&support=22.0][&length_mean=0.119672287473,length_median=0.109003760193,length_sd=0.0573030541072,length_hpd95={0.0423924692619,0.254622777161},length_quant_5_95=None,length_range={0.0423924692619,0.254622777161}])0:0.0724183112604[&support=0.0])0:0.0751862823258[&support=0.0])0:0.0347189826812[&support=0.0],(((TaHA_scf_12_14888:0.310685128105[&support=100.0][&length_mean=0.315960315276,length_median=0.313365890023,length_sd=0.0839402579277,length_hpd95={0.185218927549,0.4943492008},length_quant_5_95={0.187381556639,0.473937889778},length_range={0.162173458695,0.517315068825}],(AeAR_scf_2092_3:0.203373944635[&support=100.0][&length_mean=0.251179183881,length_median=0.250904449583,length_sd=0.0730596026027,length_hpd95={0.0831155089851,0.37380271559},length_quant_5_95={0.12143376864,0.35761720062},length_range={0.0572023662041,0.45556172169}],(((BrRA_chr_08_110158:0.0994919952615[&support=100.0][&length_mean=0.0869369059814,length_median=0.0837871968403,length_sd=0.0347317891914,length_hpd95={0.0305710001088,0.157844780785},length_quant_5_95={0.0305710001088,0.140478527942},length_range={1.26403619046e-06,0.157844780785}],SiIR_scf_24_20762:0.0403501754213[&support=100.0][&length_mean=0.0381306638234,length_median=0.0361554756544,length_sd=0.0138588336804,length_hpd95={0.0131791857115,0.067157581786},length_quant_5_95={0.0156304612153,0.0619182665782},length_range={0.00457896209061,0.0726473618668}])47:0.0143750143881[&support=47.0][&length_mean=0.0200860754612,length_median=0.0196967716646,length_sd=0.00801341532164,length_hpd95={0.00495487870196,0.0372880305623},length_quant_5_95={0.0056086838946,0.0318664324426},length_range={0.00495487870196,0.0460974084507}],(EuSA_scf_7_63503:0.111954519779[&support=100.0][&length_mean=0.101460160337,length_median=0.101379929422,length_sd=0.0269107050909,length_hpd95={0.0492458475557,0.153933498719},length_quant_5_95={0.0585475537296,0.150684214337},length_range={0.0339256652405,0.17394252341}],'ScPA chr 1-2 6237':0.0377757027643[&support=100.0][&length_mean=0.0329899435864,length_median=0.0327202788262,length_sd=0.0142591710599,length_hpd95={0.00555405348435,0.0595072686912},length_quant_5_95={0.00626558645064,0.0552648984273},length_range={1.37726215938e-06,0.0866344485167}])22:0.00849736331136[&support=22.0][&length_mean=0.0138569108856,length_median=0.0135846892381,length_sd=0.00760652127853,length_hpd95={1.35303870424e-06,0.0251893582882},length_quant_5_95=None,length_range={1.35303870424e-06,0.0251893582882}])29:0.00871299402663[&support=29.0][&length_mean=0.0135406489484,length_median=0.012459847836,length_sd=0.0078088271127,length_hpd95={0.00465317227727,0.039492652158},length_quant_5_95=None,length_range={0.00465317227727,0.039492652158}],((ArLY_scf_1_64585:0.0293030031645[&support=100.0][&length_mean=0.0288998942105,length_median=0.0286117745691,length_sd=0.0112617702853,length_hpd95={0.00843405516866,0.0491785963263},length_quant_5_95={0.00929456024529,0.0479616812343},length_range={0.0039810609193,0.0608416839376}],ArTH_chr_1_53133:0.050254250057[&support=100.0][&length_mean=0.0485554201085,length_median=0.0466306688567,length_sd=0.0160264740257,length_hpd95={0.0242949444221,0.0842427763},length_quant_5_95={0.0248660150577,0.0786501798505},length_range={0.0182226469349,0.088992891784}])94:0.0484915694339[&support=94.0][&length_mean=0.0448908335384,length_median=0.0439173968868,length_sd=0.0162860657702,length_hpd95={0.0223099361229,0.0836173422199},length_quant_5_95={0.0225911452643,0.0765103395262},length_range={0.0115309272397,0.0852256857912}],(LeAL_scf_17_1975:0.0888281835352[&support=100.0][&length_mean=0.072929671257,length_median=0.0668694854294,length_sd=0.0330027363739,length_hpd95={0.0265583235767,0.141885916677},length_quant_5_95={0.0282698004129,0.137413697927},length_range={1.36471584531e-06,0.158458781816}],CaRU_scf_1_50368:0.123310067125[&support=100.0][&length_mean=0.12059133728,length_median=0.117930136133,length_sd=0.0285556659826,length_hpd95={0.0644316462479,0.174951895499},length_quant_5_95={0.0703465441596,0.167109600224},length_range={0.0551969642997,0.196743989732}])35:0.030857554038[&support=35.0][&length_mean=0.03934938394,length_median=0.0392318027341,length_sd=0.0139856897458,length_hpd95={0.0200410486634,0.067169414697},length_quant_5_95={0.0200410486634,0.0620243167957},length_range={0.00962615564521,0.067169414697}])18:0.0088955043328[&support=18.0][&length_mean=0.00781365032944,length_median=0.00507113876965,length_sd=0.00751081785858,length_hpd95={1.28777646925e-06,0.0229961148814},length_quant_5_95=None,length_range={1.28777646925e-06,0.0229961148814}])52:0.108694762214[&support=52.0][&length_mean=0.0919729610006,length_median=0.0933381839223,length_sd=0.0365871239822,length_hpd95={0.0307248499722,0.151287369889},length_quant_5_95={0.0352769235262,0.146366418151},length_range={0.0166991216834,0.165651439238}])83:0.146142518506[&support=83.0][&length_mean=0.173582888011,length_median=0.175170172884,length_sd=0.0632125559392,length_hpd95={0.047429046462,0.279464329482},length_quant_5_95={0.0605830301519,0.270832667081},length_range={0.0296897302655,0.394756304794}])98:0.360951398314[&support=98.0][&length_mean=0.268757271513,length_median=0.271353929087,length_sd=0.0840248807227,length_hpd95={0.136845524875,0.460705707964},length_quant_5_95={0.144335973712,0.408239392141},length_range={0.0582792853723,0.502497799442}],((SeIN_lg_15_9821:0.302488987721[&support=100.0][&length_mean=0.251699702467,length_median=0.25693895796,length_sd=0.0786484571612,length_hpd95={0.0861339138562,0.388490304751},length_quant_5_95={0.112945444053,0.367472610622},length_range={1.43310860397e-06,0.430748325699}],((NeNU_scf_00003_56239:0.492282953466[&support=100.0][&length_mean=0.497131879828,length_median=0.490861224263,length_sd=0.105073591272,length_hpd95={0.289268406075,0.68373162656},length_quant_5_95={0.320829889236,0.673396943505},length_range={0.289268406075,0.775121095301}],(FrEX_scf_7878_96:0.156016669631[&support=100.0][&length_mean=0.143038584945,length_median=0.142795402645,length_sd=0.0362760224716,length_hpd95={0.0660489992713,0.200258072685},length_quant_5_95={0.0819831719708,0.199573796749},length_range={0.0338952654667,0.247469301598}],FrEX_scf_1891_617:1.3349738256e-06[&support=100.0][&length_mean=0.0149095501812,length_median=0.00196779529237,length_sd=0.020992092764,length_hpd95={1.17552395656e-06,0.0685885366354},length_quant_5_95={1.21240485078e-06,0.0627400213044},length_range={1.17552395656e-06,0.0838210802013}])100:0.340440153188[&support=100.0][&length_mean=0.341079302968,length_median=0.321763563259,length_sd=0.100508394614,length_hpd95={0.152539226512,0.543367246548},length_quant_5_95={0.178188421791,0.497579270331},length_range={0.152539226512,0.618581491492}])85:0.259848025601[&support=85.0][&length_mean=0.254087943134,length_median=0.241867843519,length_sd=0.0844308848877,length_hpd95={0.0943590719916,0.419123694991},length_quant_5_95={0.114184267399,0.398224255061},length_range={0.0943590719916,0.474259220115}],MiGU_scf_8_8739:0.340900353328[&support=100.0][&length_mean=0.350485243262,length_median=0.336757113832,length_sd=0.0883114268281,length_hpd95={0.216954877387,0.527394408468},length_quant_5_95={0.21873093948,0.472252474382},length_range={0.176397073456,0.700062723742}])7:0.0679803678028[&support=7.0][&length_mean=0.134730295304,length_median=0.13235264991,length_sd=0.0549718719892,length_hpd95=None,length_quant_5_95={0.196399484243,0.196399484243},length_range={0.0466802309027,0.196399484243}])3:0.0607065415704[&support=3.0][&length_mean=0.0485725654918,length_median=0.0477360999083,length_sd=0.00645648088867,length_hpd95=None,length_quant_5_95={0.0554065125433,0.0554065125433},length_range={0.042575084024,0.0554065125433}],(AqCO_scf_15_2747:0.359892736845[&support=100.0][&length_mean=0.298203307482,length_median=0.30171224556,length_sd=0.0917078728088,length_hpd95={0.120301547024,0.433718614269},length_quant_5_95={0.128525307054,0.422043797042},length_range={0.0316630632861,0.572614867765}],((PoEU_scf_34.1_3572:0.0504260540293[&support=100.0][&length_mean=0.0475497859623,length_median=0.0443978077846,length_sd=0.0254056981188,length_hpd95={1.3203387058e-06,0.0969834425262},length_quant_5_95={0.0150403898208,0.095734224493},length_range={1.3203387058e-06,0.141830806737}],PoTR_chr_01_83162:1.3349738256e-06[&support=100.0][&length_mean=0.00623205503001,length_median=1.35709042364e-06,length_sd=0.0118172655812,length_hpd95={1.09193766364e-06,0.0371633992763},length_quant_5_95={1.19070092548e-06,0.0346128462444},length_range={1.09193766364e-06,0.0524396845628}])100:0.275095087138[&support=100.0][&length_mean=0.292588267116,length_median=0.28485407574,length_sd=0.0852164202984,length_hpd95={0.118835892124,0.45526775648},length_quant_5_95={0.127200813043,0.428092172941},length_range={0.100073973453,0.531020591722}],(((AmTR_scf_00157_241:0.0675743875662[&support=100.0][&length_mean=0.0437446401118,length_median=0.0390839520111,length_sd=0.0347785625215,length_hpd95={1.16866681407e-06,0.0994650866413},length_quant_5_95={1.27885192992e-06,0.0985506281265},length_range={1.16866681407e-06,0.14741604964}],AmTR_scf_00157_302:0.0830463626932[&support=100.0][&length_mean=0.106196527403,length_median=0.102965625511,length_sd=0.0422140904589,length_hpd95={0.0453091594795,0.210470514888},length_quant_5_95={0.046130090425,0.17964382896},length_range={0.0171331101091,0.230283166659}])100:0.396516667961[&support=100.0][&length_mean=0.370364489422,length_median=0.344376732469,length_sd=0.119512373796,length_hpd95={0.158509885063,0.605344396251},length_quant_5_95={0.199520063274,0.58444136529},length_range={0.143613251208,0.647466173917}],(AmTR_scf_00270_119:0.0285724281104[&support=100.0][&length_mean=0.0312617014682,length_median=0.0315786485393,length_sd=0.0185715279674,length_hpd95={1.14138125445e-06,0.067147327087},length_quant_5_95={1.28777646925e-06,0.0612658481064},length_range={1.14138125445e-06,0.0787978310758}],(AmTR_scf_00270_48:0.00962248964204[&support=100.0][&length_mean=0.00987346386397,length_median=0.00954245218399,length_sd=0.00697480470169,length_hpd95={1.19070092548e-06,0.024823390754},length_quant_5_95={1.2276656327e-06,0.0203907290051},length_range={1.19070092548e-06,0.0316495264505}],((AmTR_scf_00676_17:0.0256607392284[&support=100.0][&length_mean=0.0264003258256,length_median=0.0241599401871,length_sd=0.0120041116066,length_hpd95={0.00518562851625,0.0505022707281},length_quant_5_95={0.00961300264206,0.0469763251089},length_range={0.00518562851625,0.0649180842568}],AmTR_scf_00240_74:0.02941923223[&support=100.0][&length_mean=0.0227068231857,length_median=0.0206549061901,length_sd=0.0112079823537,length_hpd95={1.27885192992e-06,0.0384721909471},length_quant_5_95={0.00516156361045,0.0383002446111},length_range={1.27885192992e-06,0.0608276302617}])30:1.3349738256e-06[&support=30.0][&length_mean=1.31200116919e-06,length_median=1.32071156854e-06,length_sd=1.00940318243e-07,length_hpd95={1.09193766364e-06,1.4726710804e-06},length_quant_5_95={1.10977332094e-06,1.4726710804e-06},length_range={1.09193766364e-06,1.57486308144e-06}],AmTR_scf_00240_313:0.0189575458978[&support=100.0][&length_mean=0.0134457728253,length_median=0.0122871042004,length_sd=0.0104246373476,length_hpd95={1.09193766364e-06,0.0347653879713},length_quant_5_95={1.27314530862e-06,0.0333224585378},length_range={1.09193766364e-06,0.0389292172595}])18:0.00449115167699[&support=18.0][&length_mean=0.00604107540431,length_median=0.00489758525161,length_sd=0.00308878755748,length_hpd95={0.0041959084403,0.0141680671233},length_quant_5_95=None,length_range={0.0041959084403,0.0141680671233}])32:0.0151578511893[&support=32.0][&length_mean=0.0309854394084,length_median=0.0286710543062,length_sd=0.0105793776205,length_hpd95={0.0125827862922,0.0502965352558},length_quant_5_95={0.0136114789962,0.0457050944188},length_range={0.0125827862922,0.0529298409293}])100:0.338003764834[&support=100.0][&length_mean=0.373698092871,length_median=0.360314582761,length_sd=0.110121504452,length_hpd95={0.178673600845,0.574379484519},length_quant_5_95={0.217643575287,0.560448375212},length_range={0.16112209628,0.730467633662}])60:0.122300054178[&support=60.0][&length_mean=0.173376426406,length_median=0.15382896557,length_sd=0.092885161779,length_hpd95={1.21729811237e-06,0.362343445661},length_quant_5_95={1.44181218254e-06,0.362076652994},length_range={1.21729811237e-06,0.389175774982}],(((EuCA_ctg_018397_212:0.0175829825883[&support=100.0][&length_mean=0.0172931146994,length_median=0.0171130920833,length_sd=0.00850299422803,length_hpd95={1.32319031819e-06,0.0328656636327},length_quant_5_95={0.00387927449488,0.0319529665743},length_range={1.32319031819e-06,0.0408891706083}],EuGR_scf_5_238235:0.0122644589429[&support=100.0][&length_mean=0.0113053036942,length_median=0.0114316465093,length_sd=0.00706047478273,length_hpd95={1.29281475651e-06,0.0241995521901},length_quant_5_95={1.32866977763e-06,0.0229749466193},length_range={1.29281475651e-06,0.0304461822466}])100:0.050005511941[&support=100.0][&length_mean=0.0510503252916,length_median=0.0523812665941,length_sd=0.0171319754495,length_hpd95={0.020742344047,0.0879235049027},length_quant_5_95={0.0217149219105,0.079517768322},length_range={0.0108479404738,0.0968384287364}],EuGR_scf_5_238225:0.0535737820179[&support=100.0][&length_mean=0.0498452882399,length_median=0.0505934426744,length_sd=0.0167749429699,length_hpd95={0.0207228630075,0.0818823801261},length_quant_5_95={0.0224671349295,0.0780069789252},length_range={1.31089423337e-06,0.0929880153134}])81:0.0220737852882[&support=81.0][&length_mean=0.0237107401506,length_median=0.022362526998,length_sd=0.0139189742005,length_hpd95={9.8223042809e-06,0.0522008495709},length_quant_5_95={0.00490733937891,0.0506890857283},length_range={9.8223042809e-06,0.0697174196705}],(((EuCA_ctg_018397_20:0.00593069815039[&support=100.0][&length_mean=0.00470507561068,length_median=0.00289462492231,length_sd=0.00439485375038,length_hpd95={1.16866681407e-06,0.0144685970633},length_quant_5_95={1.26403619046e-06,0.0141698808825},length_range={1.16866681407e-06,0.0173163740567}],(EuGR_scf_5_240944:1.3349738256e-06[&support=100.0][&length_mean=1.30824251568e-06,length_median=1.30761986133e-06,length_sd=8.69626502465e-08,length_hpd95={1.14138125445e-06,1.46192103215e-06},length_quant_5_95={1.15236077171e-06,1.44898215886e-06},length_range={1.09193766364e-06,1.57486308144e-06}],EuGR_scf_5_144942:0.00317993130908[&support=100.0][&length_mean=0.00277247537941,length_median=0.00304851224253,length_sd=0.00326919479872,length_hpd95={1.09193766364e-06,0.00960355440711},length_quant_5_95={1.19215881381e-06,0.00950665217902},length_range={1.09193766364e-06,0.0156079617325}])100:0.0849959390324[&support=100.0][&length_mean=0.0722560870887,length_median=0.0750558553955,length_sd=0.0246243097463,length_hpd95={0.0164286964636,0.110763403259},length_quant_5_95={0.0210643633583,0.106883414638},length_range={0.0117802431541,0.123247407731}])33:0.00242908672473[&support=33.0][&length_mean=0.00402225264216,length_median=0.00267843881605,length_sd=0.0026302112246,length_hpd95={1.14429843386e-06,0.00853241416174},length_quant_5_95={0.00175786784882,0.00850839040645},length_range={1.14429843386e-06,0.01149068036}],(EuGR_scf_5_333720:1.3349738256e-06[&support=100.0][&length_mean=1.30824251568e-06,length_median=1.30761986133e-06,length_sd=8.69626502465e-08,length_hpd95={1.14138125445e-06,1.46192103215e-06},length_quant_5_95={1.15236077171e-06,1.44898215886e-06},length_range={1.09193766364e-06,1.57486308144e-06}],EuCA_scf_629621_2:0.0084234917644[&support=100.0][&length_mean=0.0082978831071,length_median=0.00822965321423,length_sd=0.00482220574209,length_hpd95={1.19215881381e-06,0.0175404190986},length_quant_5_95={0.00268035430826,0.0175063078171},length_range={1.19215881381e-06,0.020504228366}])85:0.00284417264712[&support=85.0][&length_mean=0.00383797268008,length_median=0.00288323735117,length_sd=0.00248208672623,length_hpd95={1.2276656327e-06,0.00850678907499},length_quant_5_95={1.30054693019e-06,0.00848655503157},length_range={1.2276656327e-06,0.0116210516151}])54:0.022122540872[&support=54.0][&length_mean=0.0222841743829,length_median=0.0216757263249,length_sd=0.010608557277,length_hpd95={1.34453441965e-06,0.0382021053411},length_quant_5_95={0.00463790384617,0.0375694564367},length_range={1.34453441965e-06,0.045967947901}],((EuGR_scf_5_333937:0.00423841574033[&support=100.0][&length_mean=0.0050412191105,length_median=0.00419264065421,length_sd=0.00481438579734,length_hpd95={1.10977332094e-06,0.0161455154469},length_quant_5_95={1.23592556291e-06,0.0153294756516},length_range={1.10977332094e-06,0.020292753277}],(EuCA_ctg_023070_58:0.0213230575853[&support=100.0][&length_mean=0.0221688199261,length_median=0.0214309662125,length_sd=0.00988193584268,length_hpd95={0.00783128820327,0.0434276604823},length_quant_5_95={0.00824684628289,0.0363579120045},length_range={1.30147446405e-06,0.0459920659431}],EuGR_scf_5_238372:0.0127413129741[&support=100.0][&length_mean=0.011336037509,length_median=0.0122794521793,length_sd=0.00658397166984,length_hpd95={1.10977332094e-06,0.0224806923118},length_quant_5_95={1.34453441965e-06,0.0223585103378},length_range={1.10977332094e-06,0.0256899131525}])73:0.00397175142279[&support=73.0][&length_mean=0.0051562798692,length_median=0.00395218102609,length_sd=0.00482743286804,length_hpd95={1.14429843386e-06,0.0138048912425},length_quant_5_95={1.20823326313e-06,0.0137176254547},length_range={1.14429843386e-06,0.0225781029424}])95:0.0227610344943[&support=95.0][&length_mean=0.0248288462914,length_median=0.0243163514255,length_sd=0.0109180223643,length_hpd95={0.00848842481715,0.0463225813163},length_quant_5_95={0.00848842481715,0.0419825730617},length_range={1.3203387058e-06,0.0463225813163}],(EuCA_ctg_010936_1:0.0208655248625[&support=100.0][&length_mean=0.0210138189303,length_median=0.0198245580479,length_sd=0.0108045070418,length_hpd95={0.0045171328073,0.042546040383},length_quant_5_95={0.00480810788909,0.0405073512547},length_range={1.19215881381e-06,0.0497192710156}],EuGR_scf_5_333963:0.0148427155005[&support=100.0][&length_mean=0.0140913395271,length_median=0.0134909336087,length_sd=0.009091457512,length_hpd95={1.19026954681e-06,0.0303137990559},length_quant_5_95={1.30054693019e-06,0.0301569011453},length_range={1.19026954681e-06,0.0373369575774}])73:0.0176587876788[&support=73.0][&length_mean=0.0170027701225,length_median=0.0162778873018,length_sd=0.00927998331923,length_hpd95={1.15236077171e-06,0.0339793986475},length_quant_5_95={0.0039642870111,0.0320824959248},length_range={1.15236077171e-06,0.0444775915972}])78:0.0249788290766[&support=78.0][&length_mean=0.0279486760073,length_median=0.0262634055604,length_sd=0.00991967981529,length_hpd95={0.00853361742095,0.0459501866861},length_quant_5_95={0.0135178483609,0.0440253458359},length_range={0.00853361742095,0.0610613546324}])36:0.00823754353885[&support=36.0][&length_mean=0.0255748408514,length_median=0.0269691175555,length_sd=0.013343325224,length_hpd95={0.00341392511593,0.0505307991993},length_quant_5_95={0.00553745264251,0.0462721267106},length_range={0.00341392511593,0.0618811895323}])100:0.490286500889[&support=100.0][&length_mean=0.539972731681,length_median=0.543718758499,length_sd=0.100675819683,length_hpd95={0.320776474429,0.710013436036},length_quant_5_95={0.364127195943,0.686966481638},length_range={0.320776474429,0.769703015189}])61:0.248317379191[&support=61.0][&length_mean=0.239550954842,length_median=0.237944397112,length_sd=0.0837718478041,length_hpd95={0.0945307446016,0.414960240229},length_quant_5_95={0.104732924139,0.402016931089},length_range={0.0594151193772,0.434212439841}])4:0.117780660719[&support=4.0][&length_mean=0.168636433794,length_median=0.164952211602,length_sd=0.0755453937439,length_hpd95=None,length_quant_5_95={0.246195447718,0.246195447718},length_range={0.0984458642532,0.246195447718}])0:0.0518049820107[&support=0.0])0:0.0195199464401[&support=0.0])0:0.0276004455314[&support=0.0],(((AbSI_ctg_3001120_5:0.138638928267[&support=100.0][&length_mean=0.122763689794,length_median=0.124925000169,length_sd=0.0322028778083,length_hpd95={0.0649155157842,0.179740647689},length_quant_5_95={0.066034449204,0.172282710837},length_range={0.0283163255933,0.193366420777}],PiAB_ctg_74949_29:0.0777549674829[&support=100.0][&length_mean=0.0688023365374,length_median=0.0682877371471,length_sd=0.0255828485148,length_hpd95={0.0176234698878,0.115086460455},length_quant_5_95={0.0207359537345,0.108201355765},length_range={0.00139519721854,0.122217819114}])49:0.0657678327807[&support=49.0][&length_mean=0.0825279657987,length_median=0.0809632252366,length_sd=0.0379187230805,length_hpd95={0.0190732612057,0.160510860275},length_quant_5_95={0.0205491223022,0.159331889807},length_range={0.0190732612057,0.172887825502}],PiTA_scf_902240_148:0.179633964629[&support=100.0][&length_mean=0.197292780292,length_median=0.203742768108,length_sd=0.0563283337393,length_hpd95={0.0982804491051,0.294455385787},length_quant_5_95={0.0986043691856,0.281665794317},length_range={1.26967966085e-06,0.312758851505}])99:0.484996820216[&support=99.0][&length_mean=0.402649266305,length_median=0.401469120293,length_sd=0.0805390690592,length_hpd95={0.21733688973,0.534854382142},length_quant_5_95={0.254841781614,0.514583121372},length_range={0.195344446183,0.699428913273}],(CaSA.Fi_ctg_5361018_3:0.407666604585[&support=100.0][&length_mean=0.35062241759,length_median=0.348661170117,length_sd=0.0762970442434,length_hpd95={0.203973007337,0.497384560961},length_quant_5_95={0.210939254859,0.47276430975},length_range={0.146420277493,0.583421410128}],(CaSA.PK_scf_47871_7:0.33988601165[&support=100.0][&length_mean=0.264328684788,length_median=0.256271763872,length_sd=0.0775400827133,length_hpd95={0.123385751106,0.422431890556},length_quant_5_95={0.124710503163,0.402003670006},length_range={0.0830765232629,0.460314592546}],(CaPA_ctg_55_3031:0.346587676879[&support=100.0][&length_mean=0.305064715585,length_median=0.301470194402,length_sd=0.0774561319185,length_hpd95={0.17237581226,0.44744872186},length_quant_5_95={0.174987932028,0.429902748201},length_range={0.110999727319,0.584131259067}],((TaHA_scf_10_1346:0.239593368748[&support=100.0][&length_mean=0.21843502743,length_median=0.214343945455,length_sd=0.0537594653884,length_hpd95={0.120277622332,0.323798376139},length_quant_5_95={0.1229493257,0.316067876944},length_range={0.0961804413296,0.358294223923}],TaHA_scf_33_10708:0.174633605374[&support=100.0][&length_mean=0.201802518425,length_median=0.195756407335,length_sd=0.0580952272081,length_hpd95={0.0962778509229,0.314226310788},length_quant_5_95={0.101899794453,0.290713840558},length_range={0.0522924326853,0.36691832756}])86:0.0753158681538[&support=86.0][&length_mean=0.142814852752,length_median=0.13923453292,length_sd=0.0644693693336,length_hpd95={0.0364400334303,0.259163363204},length_quant_5_95={0.0443650251346,0.255327118052},length_range={0.0364400334303,0.366116356221}],((((LeAL_scf_72_10083:0.0956864313349[&support=100.0][&length_mean=0.0967096299685,length_median=0.0934684431379,length_sd=0.0232497200763,length_hpd95={0.054503239525,0.141301180271},length_quant_5_95={0.0576444376576,0.136197653507},length_range={0.0439287431313,0.165866972741}],(CaRU_scf_8_42174:1.3349738256e-06[&support=100.0][&length_mean=0.000207711317431,length_median=1.31291989838e-06,length_sd=0.00204529142027,length_hpd95={1.10977332094e-06,1.4726710804e-06},length_quant_5_95={1.15236077171e-06,1.45196082011e-06},length_range={1.09193766364e-06,0.0204552559169}],CaRU_scf_8_42175:1.3349738256e-06[&support=100.0][&length_mean=1.30824251568e-06,length_median=1.30761986133e-06,length_sd=8.69626502465e-08,length_hpd95={1.14138125445e-06,1.46192103215e-06},length_quant_5_95={1.15236077171e-06,1.44898215886e-06},length_range={1.09193766364e-06,1.57486308144e-06}])100:0.123686241322[&support=100.0][&length_mean=0.126435595222,length_median=0.126939795193,length_sd=0.0311708718933,length_hpd95={0.0627270375815,0.18007016637},length_quant_5_95={0.0711712674794,0.174930348638},length_range={0.0627270375815,0.199195531015}])84:0.0139917216405[&support=84.0][&length_mean=0.0152373602317,length_median=0.0151435255117,length_sd=0.00985572207071,length_hpd95={1.20550557329e-06,0.035215030924},length_quant_5_95={1.35303870424e-06,0.0310266543666},length_range={1.20550557329e-06,0.0433086477012}],(ArTH_chr_5_82449:0.0320884414759[&support=100.0][&length_mean=0.026874802929,length_median=0.0256217815116,length_sd=0.0137037289617,length_hpd95={0.00396841942253,0.0530674468409},length_quant_5_95={0.00587499077098,0.0519238353371},length_range={1.20823326313e-06,0.0586133107654}],ArLY_scf_8_63500:0.0246067161036[&support=100.0][&length_mean=0.0267535726527,length_median=0.024601622235,length_sd=0.0138035888556,length_hpd95={1.16866681407e-06,0.0499157423433},length_quant_5_95={0.00532728829186,0.0486706407075},length_range={1.16866681407e-06,0.0713430178013}])86:0.0228876649419[&support=86.0][&length_mean=0.0245729642213,length_median=0.0230727998404,length_sd=0.0112203883833,length_hpd95={0.00549471167302,0.0435369768331},length_quant_5_95={0.00634789004657,0.0428775167601},length_range={0.00549471167302,0.0548699945159}])89:0.0483865072202[&support=89.0][&length_mean=0.047398590623,length_median=0.0473069324707,length_sd=0.0206888288664,length_hpd95={0.00918558921769,0.0907096461978},length_quant_5_95={0.0126394622721,0.0868661297974},length_range={0.00918558921769,0.115714488568}],((BrRA_chr_09_208495:0.146099770219[&support=100.0][&length_mean=0.12759881507,length_median=0.127030666126,length_sd=0.031518831008,length_hpd95={0.0689394146957,0.183527298651},length_quant_5_95={0.0733758064811,0.180255550266},length_range={0.0256936533557,0.235296040608}],('ScPA chr 2-4 32069':0.0693658307742[&support=100.0][&length_mean=0.0607574898694,length_median=0.057709375112,length_sd=0.0227153613798,length_hpd95={0.0210873741764,0.104353515477},length_quant_5_95={0.0268672169281,0.10000732484},length_range={0.0210873741764,0.126419399294}],(BrRA_chr_07_115013:0.0876870320896[&support=100.0][&length_mean=0.0935850648621,length_median=0.0903281129663,length_sd=0.0231923679623,length_hpd95={0.0548323934748,0.129453561684},length_quant_5_95={0.059526521498,0.128384552261},length_range={0.0548323934748,0.192362605968}],SiIR_scf_8_11146:0.0719181856836[&support=100.0][&length_mean=0.072616479317,length_median=0.0738445820781,length_sd=0.0223768573429,length_hpd95={0.0314986664187,0.107640098021},length_quant_5_95={0.0425224383963,0.106890458419},length_range={0.0314986664187,0.155384592745}])53:0.0153221055894[&support=53.0][&length_mean=0.0155114486543,length_median=0.0133199458586,length_sd=0.010471877763,length_hpd95={1.24301527723e-06,0.0358690374772},length_quant_5_95={1.37276144666e-06,0.0354750053679},length_range={1.24301527723e-06,0.0400596025795}])70:1.3349738256e-06[&support=70.0][&length_mean=0.0036647063554,length_median=1.43130222859e-06,length_sd=0.00631673507799,length_hpd95={1.09193766364e-06,0.0140263113006},length_quant_5_95={1.17552395656e-06,0.0140263113006},length_range={1.09193766364e-06,0.0351102312321}])48:0.0231878422667[&support=48.0][&length_mean=0.0285986514989,length_median=0.026141073415,length_sd=0.0133233163529,length_hpd95={0.00724284579614,0.0551155035837},length_quant_5_95={0.00841627115924,0.0500059787991},length_range={0.00724284579614,0.0669511949116}],EuSA_scf_6_1164:0.0739029046088[&support=100.0][&length_mean=0.0774365158364,length_median=0.0796148051225,length_sd=0.0256575017849,length_hpd95={0.0317925560308,0.123705452498},length_quant_5_95={0.0350927058101,0.114417489387},length_range={0.0151998270808,0.129573826833}])49:0.015759350839[&support=49.0][&length_mean=0.0192631263267,length_median=0.0152285541355,length_sd=0.0136238101355,length_hpd95={1.20214732165e-06,0.0630076199045},length_quant_5_95={1.30901025101e-06,0.0377231986156},length_range={1.20214732165e-06,0.0635679019033}])76:0.0836097605971[&support=76.0][&length_mean=0.0849922935476,length_median=0.0850146727674,length_sd=0.0319108366707,length_hpd95={0.0210380566205,0.136159367317},length_quant_5_95={0.0315010382004,0.134968498632},length_range={0.0210380566205,0.163054069501}],((((BrRA_chr_01_110059:0.0795391469083[&support=100.0][&length_mean=0.0824612194767,length_median=0.0845460917917,length_sd=0.0230139897968,length_hpd95={0.0412630762847,0.118785783566},length_quant_5_95={0.0480155737342,0.116173207258},length_range={0.0331423393034,0.157210939196}],((BrRA_chr_09_146618:0.0555252898191[&support=100.0][&length_mean=0.0526667325536,length_median=0.0505730708389,length_sd=0.0214868299001,length_hpd95={0.00997085431877,0.0887961477699},length_quant_5_95={0.0227562374123,0.0878606083415},length_range={1.349004983e-06,0.112705962622}],SiIR_scf_20_535:0.0367694449313[&support=100.0][&length_mean=0.0384766637834,length_median=0.0375092682627,length_sd=0.0175659397398,length_hpd95={0.0121394646734,0.0711357032996},length_quant_5_95={0.0160490793701,0.0656858369886},length_range={0.00632822649551,0.0938758445027}])62:0.0111045497328[&support=62.0][&length_mean=0.0103016227839,length_median=0.00813484608179,length_sd=0.00836145524365,length_hpd95={1.10977332094e-06,0.0293084522849},length_quant_5_95={1.35836781986e-06,0.0238868956755},length_range={1.10977332094e-06,0.0375088913773}],'ScPA chr 5-1 14490':0.0719567754091[&support=100.0][&length_mean=0.066363845562,length_median=0.0687012082812,length_sd=0.0185101650408,length_hpd95={0.0283088085677,0.0973244300389},length_quant_5_95={0.0324818767586,0.0940395344221},length_range={0.0283088085677,0.112573336365}])15:1.3349738256e-06[&support=15.0][&length_mean=1.3019075826e-06,length_median=1.30307396945e-06,length_sd=8.8608055945e-08,length_hpd95={1.14138125445e-06,1.44898215886e-06},length_quant_5_95=None,length_range={1.14138125445e-06,1.44898215886e-06}])57:0.01228708607[&support=57.0][&length_mean=0.0160966447026,length_median=0.0134452170408,length_sd=0.00959889193761,length_hpd95={0.00592728127408,0.0408626051158},length_quant_5_95={0.00646807751679,0.0333386679327},length_range={1.39890874974e-06,0.0437752754547}],EuSA_scf_16_7797:0.0691472520243[&support=100.0][&length_mean=0.0678487414788,length_median=0.0654560962102,length_sd=0.0230814427683,length_hpd95={0.0244672807082,0.1186272688},length_quant_5_95={0.0320262012736,0.114214466297},length_range={0.0151554072152,0.127551023256}])47:0.0230853228066[&support=47.0][&length_mean=0.0273261768431,length_median=0.0247465444081,length_sd=0.0216796571704,length_hpd95={1.33468927809e-06,0.0805982904861},length_quant_5_95={1.36239945261e-06,0.0740452825394},length_range={1.33468927809e-06,0.100580647876}],(LeAL_scf_217_537:0.187131846476[&support=100.0][&length_mean=0.182903494108,length_median=0.180308582438,length_sd=0.0432548191274,length_hpd95={0.11057700211,0.262846717446},length_quant_5_95={0.116133509244,0.249916289529},length_range={0.0979595260592,0.328912407035}],(CaRU_scf_5_58226:0.123590586724[&support=100.0][&length_mean=0.122545493397,length_median=0.121138596358,length_sd=0.0338718076148,length_hpd95={0.060886239626,0.184427610481},length_quant_5_95={0.0702016931289,0.181339652184},length_range={0.0487573408401,0.206688108358}],(ArTH_chr_3_89083:0.0381037425944[&support=100.0][&length_mean=0.0264826691881,length_median=0.0235870488924,length_sd=0.0161312681309,length_hpd95={0.00140096700875,0.0599551394816},length_quant_5_95={0.00458507602599,0.0558416755072},length_range={1.33898032753e-06,0.0940928173768}],ArLY_scf_5_79011:0.0385785577442[&support=100.0][&length_mean=0.0375202936782,length_median=0.0367765141517,length_sd=0.0191060779819,length_hpd95={1.30513158247e-06,0.0692853940207},length_quant_5_95={0.0107646774437,0.0682142644531},length_range={1.30513158247e-06,0.101490329618}])45:0.0234109313616[&support=45.0][&length_mean=0.0262911060687,length_median=0.0227394534134,length_sd=0.0153119745091,length_hpd95={1.19913233209e-06,0.0549547016614},length_quant_5_95={0.000818775478925,0.0539178468855},length_range={1.19913233209e-06,0.0670338735557}])77:0.0258369344857[&support=77.0][&length_mean=0.0349463771853,length_median=0.0315212023764,length_sd=0.020625788292,length_hpd95={0.00254434598095,0.0846480163533},length_quant_5_95={0.0047677039214,0.0724655372529},length_range={0.00254434598095,0.0930126678066}])62:0.0274044784201[&support=62.0][&length_mean=0.0350358974256,length_median=0.0341909290944,length_sd=0.0162315022288,length_hpd95={0.0041435602084,0.0628749652863},length_quant_5_95={0.00925157085915,0.0590808390528},length_range={0.0041435602084,0.087747113882}])85:0.091845806972[&support=85.0][&length_mean=0.0931457674309,length_median=0.0923422120531,length_sd=0.0335655572972,length_hpd95={0.0235370831322,0.160557917711},length_quant_5_95={0.0515790332574,0.158544307047},length_range={0.0235370831322,0.199042564443}],(AeAR_scf_13_713:0.311075528394[&support=100.0][&length_mean=0.313085707857,length_median=0.302566687792,length_sd=0.0686346331008,length_hpd95={0.196253946133,0.44991850537},length_quant_5_95={0.203652303076,0.43233315989},length_range={0.177899484801,0.492147508759}],((BrRA_chr_04_76968:0.00879568006388[&support=100.0][&length_mean=0.0105169528656,length_median=0.00905656599117,length_sd=0.0106140081507,length_hpd95={1.16866681407e-06,0.0276330497932},length_quant_5_95={1.26528826477e-06,0.0272301987311},length_range={1.16866681407e-06,0.0637246004377}],BrRA_chr_04_76977:0.026828386692[&support=100.0][&length_mean=0.0259885584596,length_median=0.0242455702329,length_sd=0.0147232696115,length_hpd95={1.30368291406e-06,0.0523007196935},length_quant_5_95={0.00508637401664,0.0502842411783},length_range={1.30368291406e-06,0.0659455059212}])100:0.317688134275[&support=100.0][&length_mean=0.337552235142,length_median=0.333647450581,length_sd=0.059105397262,length_hpd95={0.229830779467,0.445188659282},length_quant_5_95={0.244257670357,0.444817318794},length_range={0.229830779467,0.529284142102}],(ArTH_chr_1_42237:0.105465139126[&support=100.0][&length_mean=0.107699137621,length_median=0.105114206803,length_sd=0.0326443004863,length_hpd95={0.0400193418017,0.167495395872},length_quant_5_95={0.0517682027622,0.162517952804},length_range={0.0346463054141,0.183856986357}],((ArLY_scf_8_33647:0.0116837408171[&support=100.0][&length_mean=0.0131040317118,length_median=0.0134810791403,length_sd=0.00800469727207,length_hpd95={1.14138125445e-06,0.027274502793},length_quant_5_95={1.26967966085e-06,0.0260666935609},length_range={1.14138125445e-06,0.0352469919203}],ArLY_scf_2_10720:0.00721176135577[&support=100.0][&length_mean=0.00638475562943,length_median=0.00535897341204,length_sd=0.00569720562193,length_hpd95={1.16866681407e-06,0.0174540742301},length_quant_5_95={1.24301527723e-06,0.0163217821399},length_range={1.16866681407e-06,0.0276634129287}])99:0.0977977963821[&support=99.0][&length_mean=0.0886736122984,length_median=0.0874046832387,length_sd=0.022724026487,length_hpd95={0.050516587919,0.138070464021},length_quant_5_95={0.0507120155451,0.131062140498},length_range={0.0386285477427,0.147243604363}],ArTH_chr_1_118662:0.0975289295544[&support=100.0][&length_mean=0.083255127652,length_median=0.0811708580994,length_sd=0.0274524871195,length_hpd95={0.0275184276454,0.137617870995},length_quant_5_95={0.0318879457736,0.133860894058},length_range={0.0275184276454,0.150360119169}])46:0.0221898320213[&support=46.0][&length_mean=0.039254782789,length_median=0.033674925873,length_sd=0.0156426357573,length_hpd95={0.0195724623225,0.073316910901},length_quant_5_95={0.0204650930961,0.0634080299751},length_range={0.0195724623225,0.0939599210172}])100:0.221319645369[&support=100.0][&length_mean=0.233928256463,length_median=0.228181203929,length_sd=0.0617070053972,length_hpd95={0.112425933742,0.353732952536},length_quant_5_95={0.134531516819,0.336343402958},length_range={0.0555928183183,0.38712447355}])83:0.103983626028[&support=83.0][&length_mean=0.108312183158,length_median=0.0997606465881,length_sd=0.0524888983064,length_hpd95={0.0252516868604,0.23072510724},length_quant_5_95={0.0295304171928,0.200968698404},length_range={1.44898215886e-06,0.245869872657}])56:0.0428288176052[&support=56.0][&length_mean=0.0600964063151,length_median=0.0513510664068,length_sd=0.0323793520549,length_hpd95={0.00146976083433,0.124603600084},length_quant_5_95={0.0149824924083,0.122474152091},length_range={0.00146976083433,0.159203373679}])77:0.108003050151[&support=77.0][&length_mean=0.106977486883,length_median=0.1096060808,length_sd=0.0388562304871,length_hpd95={0.0392817596127,0.180294994236},length_quant_5_95={0.0439331974138,0.167292288875},length_range={0.0246734156411,0.197608539767}])68:0.128127070011[&support=68.0][&length_mean=0.109384455764,length_median=0.101952392192,length_sd=0.0539650704685,length_hpd95={1.09193766364e-06,0.175701363786},length_quant_5_95={0.0345818602965,0.175037716883},length_range={1.09193766364e-06,0.381068556872}])88:0.180902053797[&support=88.0][&length_mean=0.16907324,length_median=0.171487084426,length_sd=0.0584674954034,length_hpd95={0.0424912456148,0.285210130737},length_quant_5_95={0.0539798093278,0.265208916832},length_range={0.0424912456148,0.34519140902}])10:0.0218445133035[&support=10.0][&length_mean=0.0637754039781,length_median=0.0642769462567,length_sd=0.0337032733919,length_hpd95={0.0140573404705,0.107738293185},length_quant_5_95=None,length_range={0.0140573404705,0.107738293185}])1:0.0549038553075[&support=1.0][&length_mean=0.045119269813,length_median=0.045119269813,length_sd=inf,length_hpd95=None,length_quant_5_95={0.045119269813,0.045119269813},length_range={0.045119269813,0.045119269813}])0:0.0427621509571[&support=0.0])0:0.0201990299326[&support=0.0])0:0.0596121548624[&support=0.0])0:0.0556394341788[&support=0.0])0:0.0758686573179[&support=0.0],(((NeNU_scf_00003_13710:0.22344863946[&support=100.0][&length_mean=0.211536923856,length_median=0.209031989935,length_sd=0.0631471569301,length_hpd95={0.11198108483,0.335605271394},length_quant_5_95={0.11604909914,0.317738689026},length_range={0.0729582675336,0.38533459036}],NeNU_scf_00099_7938:0.172351348891[&support=100.0][&length_mean=0.18302261734,length_median=0.184335363237,length_sd=0.0495648344793,length_hpd95={0.0847887767238,0.286144908209},length_quant_5_95={0.0970247293046,0.281263104233},length_range={0.0527512102349,0.300166784943}])100:0.217046152682[&support=100.0][&length_mean=0.187558075302,length_median=0.185374938308,length_sd=0.073550121161,length_hpd95={0.0499914395562,0.336845726943},length_quant_5_95={0.0605729984382,0.328566129823},length_range={0.0294399336489,0.359658468885}],(((DiCA_scf_477_135:0.00813858835859[&support=100.0][&length_mean=0.00885082209955,length_median=0.00757157310221,length_sd=0.00894973101914,length_hpd95={1.10977332094e-06,0.0277027456277},length_quant_5_95={1.19215881381e-06,0.0256302999097},length_range={1.10977332094e-06,0.0344341617034}],DiCA_scf_204_432:0.0177277110674[&support=100.0][&length_mean=0.0166388918246,length_median=0.0153969946857,length_sd=0.0123438578356,length_hpd95={1.2276656327e-06,0.038723505727},length_quant_5_95={1.30147446405e-06,0.0384961907471},length_range={1.2276656327e-06,0.0519517827961}])100:0.428580756784[&support=100.0][&length_mean=0.388505350802,length_median=0.386667196304,length_sd=0.103385621869,length_hpd95={0.18830307792,0.601707180852},length_quant_5_95={0.204861693418,0.550810781956},length_range={0.0798626200143,0.696521592529}],(((AmTR_scf_00157_136:0.0293522196515[&support=100.0][&length_mean=0.0438204357285,length_median=0.0445092470082,length_sd=0.0252306144793,length_hpd95={1.09193766364e-06,0.0886569851319},length_quant_5_95={1.30307396945e-06,0.084684089047},length_range={1.09193766364e-06,0.101547196878}],(AmTR_scf_00157_6341:0.0875349359506[&support=100.0][&length_mean=0.0814402988668,length_median=0.0779614933002,length_sd=0.0226186709443,length_hpd95={0.0401988792485,0.124646001003},length_quant_5_95={0.0475393360682,0.117002349599},length_range={0.033029862958,0.159344571824}],((AmTR_scf_00157_397:0.106520774307[&support=100.0][&length_mean=0.0962784209746,length_median=0.0990599597956,length_sd=0.0335956514038,length_hpd95={0.0333463235462,0.160666284279},length_quant_5_95={0.0333638731355,0.142162971849},length_range={1.30124116632e-06,0.202863351202}],AmTR_scf_00157_6321:0.056000380258[&support=100.0][&length_mean=0.0527155379136,length_median=0.0513211824632,length_sd=0.0158686635777,length_hpd95={0.0129841542057,0.076926955695},length_quant_5_95={0.0271768153637,0.0758334902603},length_range={0.0129841542057,0.0990183765725}])41:0.0182812862345[&support=41.0][&length_mean=0.0201397730294,length_median=0.0170303662322,length_sd=0.0118517915122,length_hpd95={0.00356498933102,0.0472355607652},length_quant_5_95={0.00356498933102,0.0432808768312},length_range={1.33571888684e-06,0.0472355607652}],AmTR_scf_00157_308:0.128291194031[&support=100.0][&length_mean=0.112197063624,length_median=0.116042108656,length_sd=0.036538403767,length_hpd95={0.0466429144035,0.184068340141},length_quant_5_95={0.0539450108599,0.169080298828},length_range={0.00639240483123,0.195935384051}])6:0.00500914938722[&support=6.0][&length_mean=0.00946271404415,length_median=0.0104284314986,length_sd=0.00682718934606,length_hpd95=None,length_quant_5_95={0.0170082540317,0.0170082540317},length_range={1.43310860397e-06,0.0170082540317}])31:0.030631946424[&support=31.0][&length_mean=0.0339954770812,length_median=0.030573121503,length_sd=0.0212822579119,length_hpd95={1.23592556291e-06,0.0718281127456},length_quant_5_95={1.35587334365e-06,0.0607729241116},length_range={1.23592556291e-06,0.0886560077174}])95:0.401123075628[&support=95.0][&length_mean=0.402370550585,length_median=0.421566465616,length_sd=0.1189229629,length_hpd95={0.146907870844,0.585252595},length_quant_5_95={0.193080727612,0.561585372712},length_range={1.21471643768e-06,0.646332624892}],(NiSY_scf_12155_205:0.0338822793254[&support=100.0][&length_mean=0.0227917916022,length_median=0.0207775998722,length_sd=0.0189833139115,length_hpd95={1.10977332094e-06,0.0577069780661},length_quant_5_95={1.27885192992e-06,0.0570951726327},length_range={1.10977332094e-06,0.0712486115557}],NiBE_scf_769_350:0.0130847240483[&support=100.0][&length_mean=0.0221965781576,length_median=0.0193791044566,length_sd=0.0198232437904,length_hpd95={1.14429843386e-06,0.0689892840407},length_quant_5_95={1.22668975886e-06,0.0652891251298},length_range={1.14429843386e-06,0.0859873810746}])99:0.278791663638[&support=99.0][&length_mean=0.351329468686,length_median=0.363373001266,length_sd=0.0988985899936,length_hpd95={0.16646183113,0.5244079127},length_quant_5_95={0.193460650637,0.513128639439},length_range={0.147826395274,0.591570954539}])20:0.176941586367[&support=20.0][&length_mean=0.171707504148,length_median=0.171020066349,length_sd=0.0639950146606,length_hpd95={0.0481627126603,0.290190989448},length_quant_5_95=None,length_range={0.0481627126603,0.290190989448}],((SeIN_lg_3_62711:0.268730995036[&support=100.0][&length_mean=0.243184430413,length_median=0.23425730755,length_sd=0.0586242410531,length_hpd95={0.156901089746,0.367044695431},length_quant_5_95={0.15808924557,0.342915732266},length_range={0.115494069924,0.438255982286}],MiGU_scf_14_91504:0.209911464828[&support=100.0][&length_mean=0.230715443381,length_median=0.231797572429,length_sd=0.0586535231488,length_hpd95={0.108509692036,0.322496696638},length_quant_5_95={0.134174641976,0.315321958905},length_range={0.107049484817,0.39390625725}])98:0.196803048891[&support=98.0][&length_mean=0.209706357486,length_median=0.206691859658,length_sd=0.0675778248705,length_hpd95={0.0889851703146,0.354494541831},length_quant_5_95={0.0914453980469,0.323860460267},length_range={0.0301835930697,0.363101152958}],FrEX_scf_2682_616:0.261786255411[&support=100.0][&length_mean=0.242691372218,length_median=0.239140708123,length_sd=0.0684006195558,length_hpd95={0.148779137175,0.374798207427},length_quant_5_95={0.151195538131,0.363473860612},length_range={0.0519288994864,0.483821398431}])56:0.152627324928[&support=56.0][&length_mean=0.184330452951,length_median=0.189111549502,length_sd=0.0651209994149,length_hpd95={0.0441049648301,0.321175399341},length_quant_5_95={0.0739332011159,0.264556070801},length_range={0.0441049648301,0.354873628704}])6:0.0454205847656[&support=6.0][&length_mean=0.105564620304,length_median=0.0750512432692,length_sd=0.0684566224027,length_hpd95=None,length_quant_5_95={0.198876812145,0.198876812145},length_range={0.0352615849978,0.198876812145}])2:0.141029468275[&support=2.0][&length_mean=0.114531398848,length_median=0.114531398848,length_sd=0.0173890909823,length_hpd95=None,length_quant_5_95={0.126827343001,0.126827343001},length_range={0.102235454696,0.126827343001}],((AqCO_scf_15_2745:0.317222127693[&support=100.0][&length_mean=0.305188537356,length_median=0.301172700274,length_sd=0.0608463898456,length_hpd95={0.193884251561,0.409289760749},length_quant_5_95={0.203013328221,0.396686192917},length_range={0.165677066399,0.512321660374}],(NeNU_scf_00099_6989:0.337075190999[&support=100.0][&length_mean=0.310239348768,length_median=0.304691242684,length_sd=0.0599384136828,length_hpd95={0.21425156098,0.437856517452},length_quant_5_95={0.217318452177,0.421165555154},length_range={0.175261886146,0.456145297391}],(((((PoEU_scf_234.1_363:0.0213670723255[&support=100.0][&length_mean=0.0171718107338,length_median=0.0161968040243,length_sd=0.0122802458297,length_hpd95={1.19215881381e-06,0.0422968465738},length_quant_5_95={1.26967966085e-06,0.0398445198585},length_range={1.19215881381e-06,0.0552709169689}],PoTR_chr_07_72949:0.0085808232185[&support=100.0][&length_mean=0.0111828538295,length_median=0.00994087026121,length_sd=0.010132373893,length_hpd95={1.14429843386e-06,0.0285489803463},length_quant_5_95={1.26399625602e-06,0.0280186363215},length_range={1.14429843386e-06,0.0403610911598}])100:0.134267436731[&support=100.0][&length_mean=0.126048229145,length_median=0.126273382668,length_sd=0.0315099556668,length_hpd95={0.0731226293724,0.199787813091},length_quant_5_95={0.0742222546239,0.178154402165},length_range={0.0574513840439,0.20454172425}],((FrVE_lg_6_109525:0.264356732475[&support=100.0][&length_mean=0.240627800232,length_median=0.241447657931,length_sd=0.0518893151624,length_hpd95={0.128899342776,0.342788243442},length_quant_5_95={0.138134042624,0.315496936885},length_range={0.0663879005998,0.402255331808}],((PyBR_scf_197.0_2336:0.00364717156139[&support=100.0][&length_mean=0.00367539723586,length_median=0.00356543374984,length_sd=0.00384652771236,length_hpd95={1.09193766364e-06,0.0113082112446},length_quant_5_95={1.20214732165e-06,0.0113033034188},length_range={1.09193766364e-06,0.016456636885}],(PyBR_scf_520.0_2966:0.0148604061796[&support=100.0][&length_mean=0.0144721267513,length_median=0.0117982066156,length_sd=0.00887727189521,length_hpd95={1.14429843386e-06,0.0312808914664},length_quant_5_95={0.00353743951957,0.0305595237759},length_range={1.14429843386e-06,0.0401724956608}],PyBR_scf_145.0_80:0.0280877089645[&support=100.0][&length_mean=0.0293104063151,length_median=0.027847208278,length_sd=0.0132525807741,length_hpd95={0.00425854409313,0.0571796778294},length_quant_5_95={0.0093190642837,0.0526641280827},length_range={0.00425854409313,0.0697100054931}])50:1.3349738256e-06[&support=50.0][&length_mean=1.31589863161e-06,length_median=1.30995224219e-06,length_sd=8.65998697292e-08,length_hpd95={1.15236077171e-06,1.4726710804e-06},length_quant_5_95={1.16866681407e-06,1.46192103215e-06},length_range={1.14138125445e-06,1.57486308144e-06}])95:0.0746173570228[&support=95.0][&length_mean=0.0765510299218,length_median=0.0753515231404,length_sd=0.0293542948624,length_hpd95={0.020768260912,0.129162606275},length_quant_5_95={0.0272104908018,0.121667126977},length_range={0.00539224008313,0.139721645488}],(PrMU_chr_8_31271:0.021651467891[&support=100.0][&length_mean=0.0212145170906,length_median=0.0215676724556,length_sd=0.0105619842547,length_hpd95={1.15236077171e-06,0.0412628075181},length_quant_5_95={0.00519970739719,0.037155873204},length_range={1.15236077171e-06,0.0533949941057}],PrPE_scf_7_52280:0.0106322215585[&support=100.0][&length_mean=0.0103494742734,length_median=0.00878835372662,length_sd=0.00961526806277,length_hpd95={1.14429843386e-06,0.0317681646053},length_quant_5_95={1.25047266935e-06,0.0316570761764},length_range={1.14429843386e-06,0.038366612047}])100:0.316287350788[&support=100.0][&length_mean=0.330338854485,length_median=0.323435618004,length_sd=0.0572827811502,length_hpd95={0.247877359294,0.473933988047},length_quant_5_95={0.250367158917,0.412934284018},length_range={0.211661038523,0.51499475083}])96:0.0907888980952[&support=96.0][&length_mean=0.114195059865,length_median=0.111013709299,length_sd=0.0441490171403,length_hpd95={0.035572477927,0.196290436288},length_quant_5_95={0.0416102877517,0.192209703125},length_range={0.024108587331,0.247486039619}])62:0.0665126890336[&support=62.0][&length_mean=0.102979137685,length_median=0.100452083936,length_sd=0.0411326540736,length_hpd95={0.041664976281,0.205697768672},length_quant_5_95={0.041664976281,0.17309673477},length_range={0.0130839572494,0.205697768672}],MoNO_scf_123_489:0.282296235386[&support=100.0][&length_mean=0.257705176091,length_median=0.251426381463,length_sd=0.0621325266143,length_hpd95={0.142452490901,0.360922669846},length_quant_5_95={0.180160624747,0.351532414638},length_range={0.0411689587057,0.488636550041}])28:0.0724438053533[&support=28.0][&length_mean=0.0921268742904,length_median=0.0797615985687,length_sd=0.0437608152784,length_hpd95={0.0248681547567,0.205367446089},length_quant_5_95=None,length_range={0.0248681547567,0.205367446089}])13:0.0342434235619[&support=13.0][&length_mean=0.0485773885736,length_median=0.0556411712833,length_sd=0.0188424483292,length_hpd95={0.0197949762082,0.0723399102009},length_quant_5_95=None,length_range={0.0197949762082,0.0723399102009}],((JaCU_scf_07803_17:0.18968041742[&support=100.0][&length_mean=0.186583491382,length_median=0.185432385898,length_sd=0.0471558409586,length_hpd95={0.100908347463,0.283474044335},length_quant_5_95={0.101827503888,0.261267092897},length_range={0.0783119678675,0.305400710331}],RiCO_ctg_29676_82:0.165605436518[&support=100.0][&length_mean=0.167137234495,length_median=0.164882366913,length_sd=0.0380731411275,length_hpd95={0.0972060052232,0.242543654744},length_quant_5_95={0.100592501815,0.23694491827},length_range={0.0692046654828,0.282632593036}])69:0.0421906368362[&support=69.0][&length_mean=0.0479375381145,length_median=0.0493266646547,length_sd=0.0226528979428,length_hpd95={0.0103884362537,0.0894626061025},length_quant_5_95={0.0124211340324,0.0851902485548},length_range={0.0103884362537,0.103724939652}],(MaES_chr_viii_75440:0.174523767042[&support=100.0][&length_mean=0.168107571564,length_median=0.165282251554,length_sd=0.0353814666426,length_hpd95={0.0998991236108,0.239123920772},length_quant_5_95={0.107239556436,0.214206410012},length_range={0.0522870071665,0.2624129826}],MaES_chr_xviii_47391:0.0703695562657[&support=100.0][&length_mean=0.06747477303,length_median=0.0681104120776,length_sd=0.0216992177977,length_hpd95={0.0334866227073,0.113453322181},length_quant_5_95={0.0334866227073,0.0993601615742},length_range={0.0122019277861,0.113453322181}])90:0.0794440799647[&support=90.0][&length_mean=0.0761799508144,length_median=0.075452858162,length_sd=0.031709679468,length_hpd95={0.0358201528785,0.167977015384},length_quant_5_95={0.0358201528785,0.140456499623},length_range={0.00797227284684,0.167977015384}])70:0.107145120361[&support=70.0][&length_mean=0.0919243027437,length_median=0.0901023703993,length_sd=0.0290659254716,length_hpd95={0.0514751664534,0.15887389553},length_quant_5_95={0.0529291305385,0.145556319789},length_range={0.0306958483622,0.163388922812}])8:0.0655378683281[&support=8.0][&length_mean=0.0726745141648,length_median=0.0694899900211,length_sd=0.0233182835645,length_hpd95=None,length_quant_5_95={0.104931675844,0.104931675844},length_range={0.0411481905717,0.104931675844}],((((((GlMA_chr_11_11263:0.0273937967052[&support=100.0][&length_mean=0.0289148577546,length_median=0.0275749598115,length_sd=0.011834484846,length_hpd95={0.0086213378882,0.0517309647663},length_quant_5_95={0.0121044024208,0.048806384739},length_range={0.00536315955648,0.0597619597643}],GlMA_chr_01_174721:0.0338576225288[&support=100.0][&length_mean=0.0337561556858,length_median=0.032945683403,length_sd=0.0123157582746,length_hpd95={0.012317051477,0.0580853684014},length_quant_5_95={0.0132150857236,0.056272124841},length_range={0.0110667624119,0.0760968488908}])91:0.0114949857256[&support=91.0][&length_mean=0.0118788192403,length_median=0.0114478176766,length_sd=0.00830865763436,length_hpd95={1.20214732165e-06,0.0255341296164},length_quant_5_95={1.2934495265e-06,0.0251410405756},length_range={1.20214732165e-06,0.0468256676447}],(CaCA_lg_06_45397:0.146594009608[&support=100.0][&length_mean=0.14354238394,length_median=0.140693527909,length_sd=0.029106499917,length_hpd95={0.0907236059569,0.203023664806},length_quant_5_95={0.0996808376186,0.194026432219},length_range={0.0609477557848,0.218944431452}],ViAN_ctg_11585_0_37:0.0825903168931[&support=100.0][&length_mean=0.0831258977483,length_median=0.0855970420294,length_sd=0.0205088943653,length_hpd95={0.0415169402315,0.11896068546},length_quant_5_95={0.0495758011599,0.113501848546},length_range={0.0312919744483,0.132971168606}])52:0.011471775349[&support=52.0][&length_mean=0.0174338540111,length_median=0.0165131097802,length_sd=0.00815906236977,length_hpd95={0.00500480917408,0.0318621953917},length_quant_5_95={0.00550072545463,0.0317249928791},length_range={0.00500480917408,0.0330408275545}])100:0.147263718717[&support=100.0][&length_mean=0.13483327514,length_median=0.137934448431,length_sd=0.0355528312919,length_hpd95={0.0688151299581,0.192069455908},length_quant_5_95={0.0814187203269,0.191449594585},length_range={0.0688151299581,0.242665655634}],((ArIP_chr_05_24681:0.00483790940457[&support=100.0][&length_mean=0.00850789696179,length_median=0.00488986334776,length_sd=0.0101743023203,length_hpd95={1.14429843386e-06,0.0287682458906},length_quant_5_95={1.20550557329e-06,0.0278459402498},length_range={1.14429843386e-06,0.0524514237802}],ArDU_chr_05_21732:0.0324994360711[&support=100.0][&length_mean=0.0299626183881,length_median=0.0313094625201,length_sd=0.0137698933145,length_hpd95={1.24301527723e-06,0.0544666708185},length_quant_5_95={0.00526427169792,0.0526658485106},length_range={1.24301527723e-06,0.0752972070286}])100:0.438306819377[&support=100.0][&length_mean=0.417623720835,length_median=0.415270157081,length_sd=0.0596526515817,length_hpd95={0.308274965654,0.544895066302},length_quant_5_95={0.313560627883,0.516638138838},length_range={0.269284758887,0.611438223197}],(LuAN_scf_80590_1_7:0.130852985686[&support=100.0][&length_mean=0.112568915624,length_median=0.115147236066,length_sd=0.0372725461588,length_hpd95={0.0352881087857,0.176112729261},length_quant_5_95={0.0507910486483,0.167209246343},length_range={0.0352881087857,0.209156637018}],LuAN_scf_76092_52:0.12482715876[&support=100.0][&length_mean=0.11570563469,length_median=0.115438177713,length_sd=0.0285065047157,length_hpd95={0.0689387769371,0.164337883377},length_quant_5_95={0.0720279867214,0.162796526886},length_range={0.054497726918,0.217866142941}])47:0.0252499449933[&support=47.0][&length_mean=0.0390445911994,length_median=0.0350315745883,length_sd=0.0167416308966,length_hpd95={0.0113531652052,0.0748661236794},length_quant_5_95={0.0154111525685,0.074329401382},length_range={0.0113531652052,0.0811307827905}])43:0.0125557871427[&support=43.0][&length_mean=0.032395692801,length_median=0.0319294364277,length_sd=0.0149060100013,length_hpd95={0.0110744023921,0.0684404661989},length_quant_5_95={0.0110744023921,0.0592041765737},length_range={0.00805623796723,0.0684404661989}])87:0.0850820515787[&support=87.0][&length_mean=0.0856682115537,length_median=0.0844681623487,length_sd=0.0296001069726,length_hpd95={0.0366060064686,0.141471176026},length_quant_5_95={0.0388181231688,0.136183770265},length_range={0.0284322462592,0.144049187022}],((CiAR.Ka_chr_7_28093:0.113983298261[&support=100.0][&length_mean=0.114729448868,length_median=0.113110057085,length_sd=0.0382301398279,length_hpd95={0.0482407337613,0.183559157257},length_quant_5_95={0.0503492370807,0.174695700512},length_range={0.0295608315072,0.198579960667}],MeTR_scf_ac233112.6_695:0.130795187435[&support=100.0][&length_mean=0.133289235418,length_median=0.130421759793,length_sd=0.033040095515,length_hpd95={0.0670667119562,0.197483327139},length_quant_5_95={0.079063953433,0.188143739439},length_range={0.0604221493751,0.22670055295}])100:0.155391083435[&support=100.0][&length_mean=0.138599405712,length_median=0.136419351602,length_sd=0.0434227231122,length_hpd95={0.0542774231895,0.211535423475},length_quant_5_95={0.0685656916279,0.203409016488},length_range={0.0542774231895,0.276536642042}],(CaCA_lg_10_34423:0.0586117252917[&support=100.0][&length_mean=0.0583294694575,length_median=0.0553946843875,length_sd=0.0170272200575,length_hpd95={0.0350808258756,0.100378072918},length_quant_5_95={0.0368622374748,0.0907041384152},length_range={0.00641429826398,0.10421331767}],((PhVU_chr_03_128143:0.0371724916095[&support=100.0][&length_mean=0.0365080026947,length_median=0.0363941575978,length_sd=0.0146226935743,length_hpd95={0.010409594322,0.0660545519314},length_quant_5_95={0.0170172676643,0.0620589125513},length_range={0.00383849204783,0.092657284084}],ViAN_scf_2025_131:0.0622966960937[&support=100.0][&length_mean=0.0629174580593,length_median=0.0601608464839,length_sd=0.0153041135543,length_hpd95={0.0331755522696,0.0907627625695},length_quant_5_95={0.0395303858544,0.0905334210199},length_range={0.0331755522696,0.100086938671}])100:0.0604175717274[&support=100.0][&length_mean=0.0592004969469,length_median=0.0560651041642,length_sd=0.0177090854606,length_hpd95={0.0320000929726,0.0980311219856},length_quant_5_95={0.0331956796808,0.0877222435169},length_range={0.0209168644225,0.110549778852}],(GlMA_chr_05_55563:0.0183117917428[&support=100.0][&length_mean=0.0207468170931,length_median=0.0183044307559,length_sd=0.00978758700154,length_hpd95={0.00744292208844,0.0398403810379},length_quant_5_95={0.00744292208844,0.0380331647843},length_range={1.3203387058e-06,0.0398403810379}],GlMA_chr_17_185246:0.0584155367966[&support=100.0][&length_mean=0.0570363419293,length_median=0.0552857660234,length_sd=0.0182663680778,length_hpd95={0.0231107670965,0.09344469747},length_quant_5_95={0.0276990185733,0.0907059155186},length_range={0.0180444487525,0.114023547166}])99:0.0314316368682[&support=99.0][&length_mean=0.0309718150924,length_median=0.0311801644743,length_sd=0.0120756028085,length_hpd95={0.00921910659718,0.0537905676462},length_quant_5_95={0.0131255625505,0.0501077418262},length_range={0.00427683416186,0.0605058977627}])60:0.00968415669307[&support=60.0][&length_mean=0.016602427622,length_median=0.0134353267065,length_sd=0.0110290290702,length_hpd95={1.20823326313e-06,0.0409745014037},length_quant_5_95={0.00163126592824,0.0326449192716},length_range={1.20823326313e-06,0.0474442510749}])99:0.101899609686[&support=99.0][&length_mean=0.0980564353071,length_median=0.0973147155872,length_sd=0.0308457534692,length_hpd95={0.0401614044381,0.158710434222},length_quant_5_95={0.0469789021741,0.154517655932},length_range={0.0339023706338,0.18758989099}])42:0.0278525298286[&support=42.0][&length_mean=0.0421574244962,length_median=0.0380718495917,length_sd=0.0263257258083,length_hpd95={0.00491252812381,0.0822214050959},length_quant_5_95={0.00556777459946,0.0794872233901},length_range={0.00491252812381,0.147419106395}])97:0.234122682289[&support=97.0][&length_mean=0.223718261784,length_median=0.229603339295,length_sd=0.0599277034326,length_hpd95={0.0938359463404,0.335335624414},length_quant_5_95={0.103193954253,0.328134841723},length_range={0.0801354813138,0.389530070723}],(((LiUS_scf_2416_608:0.0416883609013[&support=100.0][&length_mean=0.0525636801579,length_median=0.0467478090719,length_sd=0.0427447300497,length_hpd95={1.14429843386e-06,0.127364116076},length_quant_5_95={1.2934495265e-06,0.12348164292},length_range={1.14429843386e-06,0.165257533065}],LiUS_scf_1249_1864:0.101303425575[&support=100.0][&length_mean=0.0859595947657,length_median=0.088562292888,length_sd=0.0476207853154,length_hpd95={1.27885192992e-06,0.162717294681},length_quant_5_95={0.00428630924379,0.159245861723},length_range={1.27885192992e-06,0.198374306845}])99:0.423666944172[&support=99.0][&length_mean=0.402894299304,length_median=0.408512469048,length_sd=0.0699166908078,length_hpd95={0.246673257096,0.505582564216},length_quant_5_95={0.270497546483,0.503561779797},length_range={0.246673257096,0.586925807695}],((EuCA_ctg_047439_35:0.015760024894[&support=100.0][&length_mean=0.0167252316221,length_median=0.0159325567623,length_sd=0.00771507767766,length_hpd95={0.00361915773558,0.0330013582117},length_quant_5_95={0.00403841398545,0.0310917049153},length_range={1.39890874974e-06,0.0372420188194}],((EuGR_scf_6_70588:0.0116366983394[&support=100.0][&length_mean=0.0130470141486,length_median=0.0120546047626,length_sd=0.00774591544525,length_hpd95={1.26528826477e-06,0.0264226827084},length_quant_5_95={1.30054693019e-06,0.0248941526734},length_range={1.26528826477e-06,0.0340634045417}],EuCA_ctg_011619_37:0.015623354952[&support=100.0][&length_mean=0.0135403910313,length_median=0.0122630988468,length_sd=0.00771386444697,length_hpd95={1.16866681407e-06,0.0277175369404},length_quant_5_95={1.34122749156e-06,0.0276398988755},length_range={1.16866681407e-06,0.0317938583676}])82:0.0155498691781[&support=82.0][&length_mean=0.0140088757059,length_median=0.0123174184895,length_sd=0.00687084402166,length_hpd95={0.00373278419661,0.0308484922243},length_quant_5_95={0.00391491820227,0.0268055214148},length_range={1.2276656327e-06,0.0318782211903}],EuCA_scf_751148_11:1.3349738256e-06[&support=100.0][&length_mean=0.00176959974751,length_median=1.36355764896e-06,length_sd=0.00306003638453,length_hpd95={1.10977332094e-06,0.0099941342385},length_quant_5_95={1.19215881381e-06,0.00788933677494},length_range={1.10977332094e-06,0.0120021159461}])44:0.00750318661604[&support=44.0][&length_mean=0.00869462692348,length_median=0.00748436880143,length_sd=0.00629279242051,length_hpd95={1.17552395656e-06,0.0224653810288},length_quant_5_95={1.23592556291e-06,0.0198102483915},length_range={1.17552395656e-06,0.0292677654662}])99:0.0480438612342[&support=99.0][&length_mean=0.044861425384,length_median=0.04364314082,length_sd=0.0151512893514,length_hpd95={0.0135156991864,0.0719977386006},length_quant_5_95={0.0166404114357,0.0675047752972},length_range={0.0115724962448,0.0753397221527}],((EuGR_scf_9_64398:0.0128694596013[&support=100.0][&length_mean=0.0138514991298,length_median=0.0137095190401,length_sd=0.00728387340299,length_hpd95={1.19215881381e-06,0.0265103607184},length_quant_5_95={0.00326062254449,0.0254234937976},length_range={1.19215881381e-06,0.038487307437}],EuCA_ctg_045219_187:0.0201727783406[&support=100.0][&length_mean=0.0156466825058,length_median=0.0124411301342,length_sd=0.0121644061721,length_hpd95={1.21471643768e-06,0.0387062393282},length_quant_5_95={1.30562080235e-06,0.0383575795433},length_range={1.21471643768e-06,0.0614460041624}])73:0.0251637739581[&support=73.0][&length_mean=0.0254195970008,length_median=0.024924089001,length_sd=0.0120329504012,length_hpd95={0.00775382921088,0.0490092260199},length_quant_5_95={0.00775382921088,0.044657811514},length_range={1.30147446405e-06,0.0490092260199}],(EuCA_ctg_050450_46:0.00785410329957[&support=100.0][&length_mean=0.00769765160286,length_median=0.00741763722173,length_sd=0.00623633829792,length_hpd95={1.17552395656e-06,0.0206400730326},length_quant_5_95={1.27459371473e-06,0.0197627997506},length_range={1.17552395656e-06,0.0243221869906}],EuGR_scf_9_64047:0.0037616476193[&support=100.0][&length_mean=0.00352493974963,length_median=0.0037009033025,length_sd=0.003541666965,length_hpd95={1.14138125445e-06,0.0118158743301},length_quant_5_95={1.19215881381e-06,0.0117383409781},length_range={1.14138125445e-06,0.0157493951188}])100:0.0669813992146[&support=100.0][&length_mean=0.0612792456668,length_median=0.0604953918873,length_sd=0.0156164115832,length_hpd95={0.0347039754461,0.0912391288893},length_quant_5_95={0.0356030111357,0.0857174393359},length_range={0.0249263222013,0.113240515287}])26:0.00687526631492[&support=26.0][&length_mean=0.0191214621627,length_median=0.0172688559519,length_sd=0.0117083575842,length_hpd95={0.000264514214349,0.0463481841034},length_quant_5_95=None,length_range={0.000264514214349,0.0463481841034}])100:0.258732689314[&support=100.0][&length_mean=0.315867317957,length_median=0.319227785843,length_sd=0.0929778827688,length_hpd95={0.153562092875,0.527860318186},length_quant_5_95={0.153562092875,0.468690264937},length_range={0.101864891171,0.527860318186}])28:0.119550050864[&support=28.0][&length_mean=0.138297426178,length_median=0.142626556174,length_sd=0.0433102090396,length_hpd95={0.0510134210597,0.222404949546},length_quant_5_95=None,length_range={0.0510134210597,0.222404949546}],((CiLA_chr_1_108400:0.0166208276551[&support=100.0][&length_mean=0.015221835658,length_median=0.0137651656102,length_sd=0.0110655137213,length_hpd95={1.16866681407e-06,0.0319516960685},length_quant_5_95={1.30307396945e-06,0.0313985042592},length_range={1.16866681407e-06,0.058075355087}],(CuSA_chr_6_94315:0.0329780392119[&support=100.0][&length_mean=0.0329121500939,length_median=0.0318621313727,length_sd=0.0136964688431,length_hpd95={0.00847219696229,0.057032594757},length_quant_5_95={0.00976095144025,0.056310057905},length_range={0.00847219696229,0.0740401636903}],CuME_chr_08_112760:0.0130885462508[&support=100.0][&length_mean=0.011777145876,length_median=0.00968303316046,length_sd=0.00923711652644,length_hpd95={1.09193766364e-06,0.0280723848212},length_quant_5_95={1.20823326313e-06,0.0276941008191},length_range={1.09193766364e-06,0.043180387517}])94:0.0747765587145[&support=94.0][&length_mean=0.0638086495922,length_median=0.0634656708934,length_sd=0.0224833923938,length_hpd95={0.021749521299,0.103507485754},length_quant_5_95={0.02
[truncated: 102,231 more chars]
