# Supplementary material for: Diversification of the C-TERMINALLY ENCODED PEPTIDE (CEP) gene family in angiosperms, and evolution of plant-family specific CEP genes
Source: BMC Genomics. 2014 Oct 6;15(1):870. doi: 10.1186/1471-2164-15-870 (PMC4197245; doi:10.1186/1471-2164-15-870)
Supplement: Supplementary file 6 — Additional file 6: Viewable with FigTree [ http://tree.bio.ed.ac.uk/software/figtree/ ]. Rooted phylogenetic tree of plants used to weight CEP genes identified by organism. (ZIP 2 KB) [file 12864_2014_6540_MOESM6_ESM.zip › 1915133314134003_MOESM6_ESM.nex]

#NEXUS
begin trees;
tree tree1 = [&r] (((((((((((((((((('Fragaria nipponica', 'Fragaria nubicola'), 'Fragaria vesca'), 'Fragaria iinumae')Fragaria, ((('Pyrus communis', 'Pyrus x bretschneideri')Pyrus, 'Malus x domestica'), ('Prunus mume', 'Prunus persica')Prunus))Rosaceae, (('Cannabis sativa cv. Finola', 'Cannabis sativa cv. Purple Kush')Cannabis, 'Morus notabilis'))Rosales, ((((('Glycine max', ('Vigna angularis', 'Phaseolus vulgaris')), 'Cajanus cajan'), ((('Cicer arietinum type Desi', 'Cicer arietinum type Kabuli')Cicer, 'Medicago truncatula'), 'Lotus japonicus')), ('Arachis duranensis', 'Arachis ipaensis')Arachis), 'Lupinus angustifolius')Fabaceae), ((('Cucumis melo', 'Cucumis sativus')Cucumis, ('Citrullus lanatus', 'Lagenaria siceraria'))Cucurbitaceae, 'Betula nana'))Fabids, ((((((('Hevea brasiliensis', 'Manihot esculenta'), 'Jatropha curcas'), 'Ricinus communis')Euphorbiaceae, 'Linum usitatissimum'), ('Populus euphratica', 'Populus trichocarpa')Populus)Malpighiales, ('Eucalyptus camaldulensis', 'Eucalyptus grandis')Eucalyptus), ((('Theobroma cacao cv. Criollo', 'Theobroma cacao cv. Matina')Theobroma, 'Gossypium raimondii')Malvaceae, ((('Citrus clementina', 'Citrus sinensis')Citrus, 'Azadirachta indica')Sapindales, ((((((('Arabidopsis thaliana', 'Arabidopsis lyrata')Arabidopsis, 'Capsella rubella'), 'Leavenworthia alabamica'), ((('Brassica rapa', 'Sisymbrium irio'), 'Schrenkiella parvula'), 'Eutrema salsugineum')), 'Aethionema arabicum')Brassicaceae, 'Tarenaya hassleriana'), 'Carica papaya')Brassicales)))Malvids)Rosids, (('Beta vulgaris', 'Spinacia oleracea')Amaranthaceae, 'Dianthus caryophyllus')Caryophyllales), ((((('Solanum lycopersicum', 'Solanum pimpinellifolium'), 'Solanum tuberosum')Solanum, ('Capsicum annuum', 'Capsicum chinense')Capsicum), (('Nicotiana sylvestris', 'Nicotiana tomentosiformis'), 'Nicotiana benthamiana')Nicotiana)Solanaceae, (((('Genlisea aurea', 'Utricularia gibba')Lentibulariaceae, 'Sesamum indicum'), 'Mimulus guttatus'), 'Fraxinus excelsior')Lamiales)Asterids), ('Vitis vinifera', 'Kalanchoe fedtschenkoi')), 'Nelumbo nucifera'), 'Aquilegia coerulea')Eudicots, ((((('Elaeis oleifera', 'Elaeis guineensis')Elaeis, 'Phoenix dactylifera')Arecaceae, (('Musa acuminata', 'Musa balbisiana')Musa, 'Ensete ventricosum')Musaceae), (((('Sorghum bicolor', 'Zea mays'), ('Panicum virgatum', 'Panicum hallii')Panicum), 'Setaria italica'), ((((('Triticum urartu', 'Aegilops tauschii'), 'Hordeum vulgare'), 'Brachypodium distachyon'), 'Phyllostachys heterocycla'), ((('Oryza sativa ssp. Indica', 'Oryza sativa ssp. Japonica'), 'Oryza glaberrima'), 'Oryza brachyantha')Oryza))Poaceae)Commelinids, 'Spirodela polyrhiza')Monocots), 'Amborella trichopoda')Angiosperms, ((((('Pinus sylvestris', 'Pinus taeda')Pinus, ('Picea abies', 'Picea glauca')Picea), 'Abies sibirica')Pinaceae, 'Gnetum gnemon'), ('Juniperus communis', 'Taxus baccata'))Gymnosperms), 'Selaginella moellendorffii'), 'Physcomitrella patens')Embryophyta;
end;
