# Supplementary material for: Diversification of the C-TERMINALLY ENCODED PEPTIDE (CEP) gene family in angiosperms, and evolution of plant-family specific CEP genes
Source: BMC Genomics. 2014 Oct 6;15(1):870. doi: 10.1186/1471-2164-15-870 (PMC4197245; doi:10.1186/1471-2164-15-870)
Supplement: Supplementary file 7 — Additional file 7: Can be extracted using 7-Zip [ http://www.7-zip.org/ ]. All Python, R and shell scripts used to analyze genomes and generate the results for this study. (ZIP 37 KB) [file 12864_2014_6540_MOESM7_ESM.zip]

Archive with 39 entries (33 files):
- Additional file 7/
- Additional file 7/LICENSE
- Additional file 7/README
- Additional file 7/annotate_distances.py
- Additional file 7/annotate_gc.py
- Additional file 7/annotate_genes.py
- Additional file 7/assemblies.csv
- Additional file 7/cds_distances/
- Additional file 7/cep_ml.sh
- Additional file 7/clade_motifs/
- Additional file 7/clade_motifs.py
- Additional file 7/cluster_orthologs.py
- Additional file 7/collate_ceps.py
- Additional file 7/compile_bitscores.py
- Additional file 7/compile_cep_database.py
- Additional file 7/delay_imin_djordjevic.fasta
- Additional file 7/distance_graphs.R
- Additional file 7/dnds_graphs.py
- Additional file 7/domain_distances/
- Additional file 7/domain_uniqueness.py
- Additional file 7/frankengenome.py
- Additional file 7/gc_boxplot.R
- Additional file 7/homogenize_assemblies.py
- Additional file 7/jones.dat
- Additional file 7/libcep.py
- Additional file 7/ml_clades.py
- Additional file 7/ml_trees/
- Additional file 7/orthologous_groups/
- Additional file 7/pairwise_distances.py
- Additional file 7/phylogeny_aa.py
- Additional file 7/phylogeny_nt.py
- Additional file 7/pipeline.sh
- Additional file 7/rbh_orthologs.py
- Additional file 7/scan_for_ceps.py
- Additional file 7/split_fasta.py
- Additional file 7/stats.R
- Additional file 7/translations.py
- Additional file 7/tree_of_life.nex
- Additional file 7/unambiguous_characters.py
