# Supplementary material for: Diversification of the C-TERMINALLY ENCODED PEPTIDE (CEP) gene family in angiosperms, and evolution of plant-family specific CEP genes
Source: BMC Genomics. 2014 Oct 6;15(1):870. doi: 10.1186/1471-2164-15-870 (PMC4197245; doi:10.1186/1471-2164-15-870)
Supplement: Supplementary file 7 — Additional file 7: Can be extracted using 7-Zip [ http://www.7-zip.org/ ]. All Python, R and shell scripts used to analyze genomes and generate the results for this study. (ZIP 37 KB) [file 12864_2014_6540_MOESM7_ESM.zip › Additional file 7/README]

--- Introduction ---

This is the collection of scripts used to generate the results in Ogilvie et al.
2014. These are mainly provided as a way to completely document the methods in
that paper, as these scripts have been written specifically to identify and
analyze CEP genes.

They have only been tested on Ubuntu 14.04, apart from the exaML steps which
have only been tested on a Rocks 6 cluster with Sun Grid Engine (SGE). Some
paths (e.g. the BEAST 1.8 folder path in "cluster_orthologs.py") are hard coded
and will almost certainly require modification to work in other environments.

For a similar but more general solution to the problem of identifying small
plant peptides, see SPADA - Zhou P, Silverstein KA, Gao L, Walton JD, Nallu S,
Guhlin J, Young ND: Detecting small plant peptides using SPADA (Small Peptide
Alignment Discovery Application). BMC Bioinformatics 2013, 14:335.

--- Prerequisites ---

BEAST 1.8
EMBOSS tools
ExaML
MAFFT
MEME Suite
PAML
Python 2.7 with DendroPy and NetworkX
R 3.0 with ggplot2
RAxML

--- Use ---

All genome assembly fasta files specified in "assemblies.csv" should be
transferred to the "assemblies" subfolder. The file "pipeline.sh" executes the
entire set of scripts to identify and analyze CEP genes. One sub-script it calls
is "cep_ml.sh", which executes exaML in parallel to reconstruct CEP gene
phylogeny with bootstrapping, and requires SGE to be installed.

The only script not called as a subscript by "pipeline.sh" is "stats.R", which
tests the statistical significance of differences in intra-organismal pairwise
distances (IOPD) and differences in guanine/cytosine proportions (GC content)
and outputs results to the console. This should be run manually.

GFF files produced by the "annotate_genes.py" script, including files for Oryza
sativa ssp. Indica and ssp. Japonica which are generated by calls made in
"pipeline.sh", may be used to analyze expression of CEP genes, as in Ogilvie et
al. 2014.
