# Supplementary material for: Diversification of the C-TERMINALLY ENCODED PEPTIDE (CEP) gene family in angiosperms, and evolution of plant-family specific CEP genes
Source: BMC Genomics. 2014 Oct 6;15(1):870. doi: 10.1186/1471-2164-15-870 (PMC4197245; doi:10.1186/1471-2164-15-870)
Supplement: Supplementary file 7 — Additional file 7: Can be extracted using 7-Zip [ http://www.7-zip.org/ ]. All Python, R and shell scripts used to analyze genomes and generate the results for this study. (ZIP 37 KB) [file 12864_2014_6540_MOESM7_ESM.zip › Additional file 7/annotate_distances.py]

#!/usr/bin/python2.7

import dendropy
import csv
import sys
import libcep

nexus_fn = "tree_of_life.nex"
nexus_tree = dendropy.Tree.get_from_path(nexus_fn, "nexus")
clade_map = {}
species_map = {}
binomial_map = {}
depth_map = {}

libcep.find_clades(nexus_tree.seed_node, tuple(), clade_map, species_map, binomial_map, depth_map, 0)

idd_fn = sys.argv[1]
interesting_clades = sys.argv[2].split(",")
idd_file = open(idd_fn)
header = ("cep1", "cep2", "identity", "distance", "clade")
print(",".join(header))
l = idd_file.readline()
while l != "":
    row = l.strip().split(",")
    cep1 = row[0]
    cep2 = row[1]
    species_1 = cep1[:cep1.find("_")]
    species_2 = cep2[:cep2.find("_")]
    if species_1 == species_2:
        clades = species_map[species_1]
        clade = ""
        interesting_clade = False
        for c in clades:
            for i in interesting_clades:
                if c.endswith(i):
                    interesting_clade = True
                    clade = c
                    break

        if interesting_clade:
            print(",".join(row + [clade]))

    l = idd_file.readline()
