# Supplementary material for: Diversification of the C-TERMINALLY ENCODED PEPTIDE (CEP) gene family in angiosperms, and evolution of plant-family specific CEP genes
Source: BMC Genomics. 2014 Oct 6;15(1):870. doi: 10.1186/1471-2164-15-870 (PMC4197245; doi:10.1186/1471-2164-15-870)
Supplement: Supplementary file 7 — Additional file 7: Can be extracted using 7-Zip [ http://www.7-zip.org/ ]. All Python, R and shell scripts used to analyze genomes and generate the results for this study. (ZIP 37 KB) [file 12864_2014_6540_MOESM7_ESM.zip › Additional file 7/annotate_gc.py]

#!/usr/bin/python2.7

import dendropy
import csv
import sys
import libcep

nexus_fn = "tree_of_life.nex"
nexus_tree = dendropy.Tree.get_from_path(nexus_fn, "nexus")
clade_map = {}
species_map = {}
binomial_map = {}
depth_map = {}

libcep.find_clades(nexus_tree.seed_node, tuple(), clade_map, species_map, binomial_map, depth_map, 0)

cep_nt_filename = "cep_nt.fasta"
cep_nt_fasta = dendropy.DnaCharacterMatrix()
cep_nt_fasta.read_from_path(cep_nt_filename, "fasta")

interesting_clades = sys.argv[1].split(",")
interesting_clades_gc = {}
for clade in interesting_clades:
    interesting_clades_gc[clade] = {}

for cep in cep_nt_fasta:
    cep_id = str(cep)
    cep_nt_sequence = str(cep_nt_fasta[cep_id])
    n_gc = cep_nt_sequence.count("G") + cep_nt_sequence.count("C")
    n_at = cep_nt_sequence.count("A") + cep_nt_sequence.count("T")
    p_gc = float(n_gc) / float(n_gc + n_at)

    species_id = cep_id[:cep_id.find("_")]
    clades = species_map[species_id]
    for clade in clades:
        if clade in interesting_clades:
            interesting_clades_gc[clade][cep_id] = [n_gc, n_at, p_gc]

output_filename = "cep_gc.csv"
output_file = open(output_filename, "w")
output_writer = csv.writer(output_file)

header = ["Clade", "CEP", "GC", "AT", "Proportion"]
output_writer.writerow(header)
for clade in interesting_clades:
    for cep in interesting_clades_gc[clade]:
        output_writer.writerow([clade, cep] + interesting_clades_gc[clade][cep])

output_file.close()
