# Supplementary material for: Diversification of the C-TERMINALLY ENCODED PEPTIDE (CEP) gene family in angiosperms, and evolution of plant-family specific CEP genes
Source: BMC Genomics. 2014 Oct 6;15(1):870. doi: 10.1186/1471-2164-15-870 (PMC4197245; doi:10.1186/1471-2164-15-870)
Supplement: Supplementary file 7 — Additional file 7: Can be extracted using 7-Zip [ http://www.7-zip.org/ ]. All Python, R and shell scripts used to analyze genomes and generate the results for this study. (ZIP 37 KB) [file 12864_2014_6540_MOESM7_ESM.zip › Additional file 7/annotate_genes.py]

#!/usr/bin/python2.7

import csv
import sys
import libcep
import os

five_prime_utr = 150
three_prime_utr = 300

of_interest = sys.argv[1]

print("Reading fasta index file...")
faidx_fn = "/mnt/backup/cep_rsd_bulk/assemblies.fasta.fai"
faidx_file = open(faidx_fn)

sequence_lengths = {}
l = faidx_file.readline()
while l != "":
	row = l.split()
	sequence = row[0]
	length = int(row[1])
	sequence_lengths[sequence] = length
	l = faidx_file.readline()

print("Reading assemblies table...")
assemblies_fn = "assemblies.csv"
assemblies_file = open(assemblies_fn)
assemblies_reader = csv.reader(assemblies_file)

assemblies_folder = "/mnt/backup/cep_rsd_bulk/assemblies"
assembly_paths = {}
n = 0
header = []
for row in assemblies_reader:
	n += 1
	if n == 1:
		header = row
	else:
		species = row[header.index("Species")]
		species_id = libcep.binomial_to_id(species)
		filename = row[header.index("Filename")]
		assembly_path = os.path.join(assemblies_folder, filename)
		assembly_paths[species_id] = assembly_path

print("Reading assembly file...")
assembly_path = assembly_paths[of_interest]
assembly_file = open(assembly_path)
l = assembly_file.readline()
sequence_id_map = {}
while l != "":
	if l[0] == ">":
		sequence_name = l[1:].strip()
		sequence_id = of_interest + "_" + libcep.sequence_id(sequence_name)
		sequence_id_map[sequence_id] = sequence_name
	l = assembly_file.readline()

print("Reading/writing exon co-ordinates files...")
output_fn = of_interest + ".gff"
output_file = open(output_fn, "w")
output_file.write("##gff-version 3\n")
output_writer = csv.writer(output_file, dialect=csv.excel_tab)

exons_fn = "cep_exons.gff"
exons_file = open(exons_fn)
exons_file.readline()
exons_reader = csv.reader(exons_file, dialect=csv.excel_tab)
for row in exons_reader:
	sequence_id = row[0]
	if sequence_id.startswith(of_interest):
		cep_id =     row[2]
		start  = int(row[3])
		end    = int(row[4])
		strand =     row[6]

		sequence_name = sequence_id_map[sequence_id]
		sequence_length = sequence_lengths[sequence_id]

		if strand == "+":
			mrna_start = max(1, start - five_prime_utr)
			mrna_end = min(sequence_length, end + three_prime_utr)
		else:
			mrna_start = max(1, start - three_prime_utr)
			mrna_end = min(sequence_length, end + five_prime_utr)

		mrna_row = [sequence_name, "huw", "mRNA", mrna_start, mrna_end, ".", strand, ".",     "ID=" + cep_id]
		exon_row = [sequence_name, "huw", "exon", mrna_start, mrna_end, ".", strand, ".", "Parent=" + cep_id]
		cds_row  = [sequence_name, "huw", "CDS",       start,      end, ".", strand, "0", "Parent=" + cep_id]

		output_writer.writerow(mrna_row)
		output_writer.writerow(exon_row)
		output_writer.writerow(cds_row)

faidx_file.close()
assemblies_file.close()
assembly_file.close()
output_file.close()
exons_file.close()
