# Supplementary material for: Diversification of the C-TERMINALLY ENCODED PEPTIDE (CEP) gene family in angiosperms, and evolution of plant-family specific CEP genes
Source: BMC Genomics. 2014 Oct 6;15(1):870. doi: 10.1186/1471-2164-15-870 (PMC4197245; doi:10.1186/1471-2164-15-870)
Supplement: Supplementary file 7 — Additional file 7: Can be extracted using 7-Zip [ http://www.7-zip.org/ ]. All Python, R and shell scripts used to analyze genomes and generate the results for this study. (ZIP 37 KB) [file 12864_2014_6540_MOESM7_ESM.zip › Additional file 7/assemblies.csv]

Species	Filename	Version
Spirodela polyrhiza	GenomeSequence.fa
Amborella trichopoda	AmTr_v1.0_454Scaffolds.fna	1
Elaeis guineensis	ASJS01000000.fasta	ASJS01000000
Elaeis oleifera	ASIR00000000.fasta	ASIR00000000
Phoenix dactylifera	DPV01.fa	1
Aethionema arabicum	AA_v2.5.fa	2.5
Arabidopsis lyrata	Alyrata_107.fa	107
Arabidopsis thaliana	TAIR10_chr_all.fas	TAIR 10
Brassica rapa	Brapa_sequence_v1.5.fa	1.5
Capsella rubella	Crubella_183.fa	183
Eutrema salsugineum	Thalophila_173.fa	173
Leavenworthia alabamica	LA_May2013.fa
Schrenkiella parvula	TpV8-4.fa	2
Sisymbrium irio	SI_May2013.fa
Carica papaya	Cpapaya_113.fa	113
Tarenaya hassleriana	ASM46358v1.fa	1
Beta vulgaris	RefBeet-1.1.fna	1.1
Spinacia oleracea	Viroflay-1.0.1.fa	1.01
Dianthus caryophyllus	DCA_r1.0.fa	1
Citrullus lanatus	watermelon_v1.genome	1
Cucumis melo	melon_genome_pseudomolecules_V3.5.fasta	3.5
Cucumis sativus	cucumber_v2.genome	2
Lagenaria siceraria	Bottle_gourd.fa
Arachis duranensis	Aradu	1
Arachis ipaensis	Araip	1
Cajanus cajan	PigeonPea.scafSeq.LG_V5.0.fa	5
Cicer arietinum type Desi	C.arietinum_ICC4958_Draft1.fasta	Draft1
Cicer arietinum type Kabuli	Cicer_arietinum_GA_v1.0.masked.fa	1
Glycine max	Gmax_189.fa	189
Lotus japonicus	Lj2.5_pseudomol.fna	2.5
Lupinus angustifolius	Langustifolius.fa	AOCW01000000
Medicago truncatula	Medicago_3.5.2_4.0_fusion.fa	3.5/4.0 fusion
Phaseolus vulgaris	Pvulgaris_218.fa
Vigna angularis	Vigna_angularis.fa
Betula nana	BetulaNana1.0.fa	1
Physcomitrella patens	Ppatens_v3.0_251.fa	3
Genlisea aurea	GenAur_1.0.fa	1
Utricularia gibba	19475.faa	4.1
Fraxinus excelsior	BATG-0.4-CLCbioSSPACE.fa	0.4
Sesamum indicum	S_indicum_v1.0.fa
Mimulus guttatus	Mguttatus_v2.0_256.fa	2
Hevea brasiliensis	AJJZ010000000.fasta	AJJZ010000000
Jatropha curcas	JAT_r4.5.genome	4.5
Manihot esculenta	cassavaV5_0.chromsomesRomanNumerals.fa	5
Ricinus communis	TIGR_castorWGS_release_0.1.assembly.fsa	0.1
Linum usitatissimum	Lusitatissimum_200.fa	200
Populus euphratica	PopEup_1.0.fa	1
Populus trichocarpa	Ptrichocarpa_210.fa	3
Gossypium raimondii	G.raimondii_JGI_221_v2.0.psuedomolecules.fasta	2
Theobroma cacao cv. Criollo	Theobroma_cacao_v1.0.pseudomolecule.fna	1
Theobroma cacao cv. Matina	Theobroma_cacao_20110822.fa
Eucalyptus camaldulensis	Genome_sequence
Eucalyptus grandis	Egrandis_201.fa
Juniperus communis	Jcommunis_1Kbp.fa	Shallow
Gnetum gnemon	Ggnemon_1Kbp.fa	Shallow
Abies sibirica	Asibirica_1Kbp.fa	Shallow
Picea abies	Pabies1.0-genome.fa	1
Picea glauca	Pglauca.v1.0.scaffolds.fa	1
Pinus sylvestris	Psylvestris_1Kbp.fa	Shallow
Pinus taeda	ptaeda.v1.01.scaffolds.fasta	1.01
Taxus baccata	Tbaccata_1Kbp.fa	Shallow
Aegilops tauschii	wheatD_kgf.scafSeq.FG.fill	AOCO010000000
Brachypodium distachyon	Bdistachyon.MIPS_1_2.fa	1.2
Hordeum vulgare	assembly5_WGSBowman34x_renamed_blastable_carma.fasta
Oryza brachyantha	Oryza_brachyantha.fasta	1.4b
Oryza glaberrima	O_glaberrima_all.fa
Oryza sativa ssp. Indica	9311.fa
Oryza sativa ssp. Japonica	IRGSP-1.0_genome.fasta	IRGSP-1.0
Panicum hallii	Phallii_274_v0.5.fa	0.5
Panicum virgatum	Pvirgatum_v1.1_273.fa	1.1
Phyllostachys heterocycla	P_heterocycla_v1.0.Scaffolds	1
Setaria italica	millet.chr.version2.0.fa	2
Sorghum bicolor	Sbicolor_v2.1_255.fa	2.1
Triticum urartu	ASM34745v1.fa	1
Zea mays	Zea_mays.AGPv3.21.dna.genome.fa	AGPv3
Nelumbo nucifera	AQOG01000000.fasta	AQOG01000000
Aquilegia coerulea	Acoerulea_195.fa
Cannabis sativa cv. Finola	finola1_genome.fa	finola1
Cannabis sativa cv. Purple Kush	canSat3_genome.fa	canSat3
Morus notabilis	ASM41409v2.fa	2
Fragaria iinumae	FII_r1.1	1.1
Fragaria nipponica	FNI_r1.1	1.1
Fragaria nubicola	FNU_r1.1	1.1
Fragaria vesca	fvesca_v1.1_pseudo.fna	1.1
Malus x domestica	Malus_x_domestica.v1.0-primary.pseudo.fa	1.0p
Prunus mume	P.mume.genome.fa
Prunus persica	Prunus_persica_v1.0_scaffolds.fa	1
Pyrus communis	Pyrus_communis_v1.0-scaffolds.fna	1
Pyrus x bretschneideri	4.Pyrus_bretschneideri_scaffold	1
Azadirachta indica	NEEM-scaffolds.fasta
Citrus clementina	Cclementina_v1.0_scaffolds.fa	1
Citrus sinensis	Csinensis_v1.0_scaffolds.fa	1
Kalanchoe fedtschenkoi	genome.scf.fasta
Selaginella moellendorffii	selaginella.061110.fa	1
Capsicum annuum	Pepper.v.1.55.total.chr	1.55
Capsicum chinense	Chinense.v0.5.fasta	0.5
Nicotiana benthamiana	Nbv0.5.genome.fa	0.5
Nicotiana sylvestris	Nsyl.fa
Nicotiana tomentosiformis	Ntom_v01.fa	1
Solanum lycopersicum	S_lycopersicum_chromosomes.2.50.fa	2.5
Solanum pimpinellifolium	Spimpinellifolium_genome.contigs.fasta	1
Solanum tuberosum	PGSC_DM_v4.03_pseudomolecules.fasta	4.03
Vitis vinifera	VV_chr12x.fsa	12X
Ensete ventricosum	Eventricosum.fa	1.1
Musa acuminata	musa_pseudochromosome.fna	1
Musa balbisiana	PKW_pseudochromosome.fa	1
