# Supplementary material for: Diversification of the C-TERMINALLY ENCODED PEPTIDE (CEP) gene family in angiosperms, and evolution of plant-family specific CEP genes
Source: BMC Genomics. 2014 Oct 6;15(1):870. doi: 10.1186/1471-2164-15-870 (PMC4197245; doi:10.1186/1471-2164-15-870)
Supplement: Supplementary file 7 — Additional file 7: Can be extracted using 7-Zip [ http://www.7-zip.org/ ]. All Python, R and shell scripts used to analyze genomes and generate the results for this study. (ZIP 37 KB) [file 12864_2014_6540_MOESM7_ESM.zip › Additional file 7/cep_ml.sh]

#!/bin/bash
#$ -cwd
#$ -r y
#$ -N raxml
#$ -t 1-101:1
#$ -tc 101
#$ -pe orte 1
#$ -j n

DIR=ml_trees
fn=$[SGE_TASK_ID-1]
echo $SGE_TASK_ID

cd ${DIR}
mpirun -np 1 examl -s nt-bi-"$fn".binary -t RAxML_parsimonyTree.nt-pt-"$fn" -m PSR -n nt-ex-"$fn"
mpirun -np 1 examl -s aa-bi-"$fn".binary -t RAxML_parsimonyTree.aa-pt-"$fn" -m PSR -n aa-ex-"$fn"
