# Supplementary material for: Diversification of the C-TERMINALLY ENCODED PEPTIDE (CEP) gene family in angiosperms, and evolution of plant-family specific CEP genes
Source: BMC Genomics. 2014 Oct 6;15(1):870. doi: 10.1186/1471-2164-15-870 (PMC4197245; doi:10.1186/1471-2164-15-870)
Supplement: Supplementary file 7 — Additional file 7: Can be extracted using 7-Zip [ http://www.7-zip.org/ ]. All Python, R and shell scripts used to analyze genomes and generate the results for this study. (ZIP 37 KB) [file 12864_2014_6540_MOESM7_ESM.zip › Additional file 7/clade_motifs.py]

#!/usr/bin/python2.7

import csv
import dendropy
import sys
import os
import subprocess
import libcep

motifs_folder = "clade_motifs"
cep_domain_filename = "cep_domains.fasta"
interesting_clades = sys.argv[1].split(",")

nexus_fn = "tree_of_life.nex"
nexus_tree = dendropy.Tree.get_from_path(nexus_fn, "nexus")
clade_map = {}
species_map = {}
binomial_map = {}
depth_map = {}

libcep.find_clades(nexus_tree.seed_node, tuple(), clade_map, species_map, binomial_map, depth_map, 0)

cep_domain_fasta = dendropy.ProteinCharacterMatrix()
cep_domain_fasta.read_from_path(cep_domain_filename, "fasta")
cep_domain_sequences = {}
cep_domain_weights = {}

for domain in cep_domain_fasta:
    domain_id = str(domain)
    cep_id = domain_id[:domain_id.rfind("_")]
    species_id = cep_id[:cep_id.find("_")]

    domain_sequence = str(cep_domain_fasta[domain])

    if species_id not in cep_domain_sequences:
        cep_domain_sequences[species_id] = {}
    if cep_id not in cep_domain_sequences[species_id]:
        cep_domain_sequences[species_id][cep_id] = {}

    cep_domain_sequences[species_id][cep_id][domain_id] = domain_sequence

for species_id in cep_domain_sequences:
    depth = depth_map[species_id]
    n_ceps = len(cep_domain_sequences[species_id])

    for cep_id in cep_domain_sequences[species_id]:
        n_domains = len(cep_domain_sequences[species_id][cep_id])

        for domain_id in cep_domain_sequences[species_id][cep_id]:
            weight = 0.75**depth / float(n_ceps * n_domains)
            cep_domain_weights[domain_id] = weight

for interesting in interesting_clades:
    interesting_cep_domains = []
    interesting_weights = []

    motif_file_output = ""
    for species_id in sorted(cep_domain_sequences):
        if interesting in species_map[species_id]:
            for cep_id in sorted(cep_domain_sequences[species_id]):
                for domain_id in sorted(cep_domain_sequences[species_id][cep_id]):
                    domain_sequence = cep_domain_sequences[species_id][cep_id][domain_id]
                    motif_file_output += ">" + domain_id + "\n" + domain_sequence + "\n"
                    interesting_weights.append(cep_domain_weights[domain_id])

    normalized_weights = [w / max(interesting_weights) for w in interesting_weights]

    motif_filename = interesting + "_domains.fasta"
    motif_path = os.path.join(motifs_folder, motif_filename)
    motif_file = open(motif_path, "w")

    motif_file.write(">WEIGHTS")
    for w in normalized_weights:
        motif_file.write(" %.4f" % (w))
    motif_file.write("\n")
    motif_file.write(motif_file_output)

    motif_file.close()

    meme_cmd = ["meme", motif_filename, "-oc", interesting, "-mod", "oops", "-w", "15"]
    subprocess.check_call(meme_cmd, cwd=motifs_folder)
