# Supplementary material for: Diversification of the C-TERMINALLY ENCODED PEPTIDE (CEP) gene family in angiosperms, and evolution of plant-family specific CEP genes
Source: BMC Genomics. 2014 Oct 6;15(1):870. doi: 10.1186/1471-2164-15-870 (PMC4197245; doi:10.1186/1471-2164-15-870)
Supplement: Supplementary file 7 — Additional file 7: Can be extracted using 7-Zip [ http://www.7-zip.org/ ]. All Python, R and shell scripts used to analyze genomes and generate the results for this study. (ZIP 37 KB) [file 12864_2014_6540_MOESM7_ESM.zip › Additional file 7/cluster_orthologs.py]

#!/usr/bin/python2.7

import csv
import os
import subprocess
import libcep
import random
import networkx

beast_folder    = "/opt/BEASTv1.8.0"
beast_bin       = os.path.join(beast_folder, "bin/beast")
loganalyser_bin = os.path.join(beast_folder, "bin/loganalyser")

min_group = 4
max_seed = 2**32

orthologous_groups_folder = "orthologous_groups"
orthologous_groups_filename = "orthologous_groups.txt"
summary_file = open(orthologous_groups_filename, "w")

aa_fn = "cep_aa.fasta"
nt_fn = "cep_nt.fasta"
cep_aa_sequences = libcep.read_fasta(aa_fn)
cep_nt_sequences = libcep.read_fasta(nt_fn)

pairs_filename = "rbh_orthologs.csv"
pairs_file = open(pairs_filename)
pairs_csv = csv.reader(pairs_file)

cep_edges = {}
s1_index = 0
c1_index = 0
s2_index = 0
c2_index = 0
df_index = 0
ds_index = 0
n = 0
for row in pairs_csv:
    n += 1
    if n == 1:
        s1_index = row.index("species1")
        c1_index = row.index("cep1")
        s2_index = row.index("species2")
        c2_index = row.index("cep2")
        df_index = row.index("identity")
        ds_index = row.index("bitscore")
    else:
        species1   = row[s1_index]
        cep1       = row[c1_index]
        species2   = row[s2_index]
        cep2       = row[c2_index]
        identity = float(row[df_index])
        bitscore   = float(row[ds_index])
        if cep1 not in cep_edges:
            cep_edges[cep1] = {}
        cep_edges[cep1][cep2] = {"bitscore": bitscore}

pairs_file.close()

cep_graph = networkx.Graph(cep_edges)
cep_bitscores = networkx.get_edge_attributes(cep_graph, "bitscore")
edges_by_bitscore = sorted(cep_bitscores, key = lambda edge: cep_bitscores[edge])

incongruous = True
while incongruous:
    for i in range(len(edges_by_bitscore)):
        incongruous = False
        left = edges_by_bitscore[i][0]
        right = edges_by_bitscore[i][1]
        left_neighbors = set(networkx.all_neighbors(cep_graph, left))
        right_neighbors = set(networkx.all_neighbors(cep_graph, right))
        neighbor_symdiff = set.symmetric_difference(left_neighbors, right_neighbors)
        if len(neighbor_symdiff) > 2:
            incongruous = True
            cep_graph.remove_edge(left, right)
            edges_by_bitscore.pop(i)
            break

dnds_commands = []
n = 0
for clique in networkx.find_cliques(cep_graph):
    if len(clique) >= min_group:
        n += 1
        group_id = "group_%02d" % (n)

        summary_file.write(str(n) + "," + ",".join(clique) + "\n")
        aa_output_filename = group_id + "_aa.fasta"
        nt_output_filename = group_id + "_nt.fasta"
        aa_output_path = os.path.join(orthologous_groups_folder, aa_output_filename)
        nt_output_path = os.path.join(orthologous_groups_folder, nt_output_filename)

        aa_output_file = open(aa_output_path, "w")
        nt_output_file = open(nt_output_path, "w")

        for cep in clique:
            aa_output_file.write(">" + cep + "\n" + cep_aa_sequences[cep] + "\n")
            nt_output_file.write(">" + cep + "\n" + cep_nt_sequences[cep] + "\n")

        aa_output_file.close()
        nt_output_file.close()

        aa_aligned_filename = group_id + "_aa_aligned.fasta"
        nt_aligned_filename = group_id + "_nt_aligned.fasta"
        aa_aligned_path = os.path.join(orthologous_groups_folder, aa_aligned_filename)
        nt_aligned_path = os.path.join(orthologous_groups_folder, nt_aligned_filename)
        aa_aligned_file = open(aa_aligned_path, "w")

        mafft_cmd = ["mafft", "--localpair", "--maxiterate", "1000", "--quiet", "--amino", "--jtt", "1", aa_output_path]
        mafft_output = subprocess.check_output(mafft_cmd)

        aa_aligned_file.write(mafft_output)
        aa_aligned_file.close()

        tranalign_cmd = ["tranalign", "-asequence", nt_output_path, "-bsequence", aa_aligned_path, "-outseq", nt_aligned_path]
        subprocess.check_call(tranalign_cmd)

        aa_trimmed_filename = group_id + "_aa_trimmed.fasta"
        nt_trimmed_filename = group_id + "_nt_trimmed.fasta"
        aa_trimmed_path = os.path.join(orthologous_groups_folder, aa_trimmed_filename)
        nt_trimmed_path = os.path.join(orthologous_groups_folder, nt_trimmed_filename)

        trimal_cmd = ["trimal", "-in", aa_aligned_path, "-out", aa_trimmed_path, "-colnumbering", "-gappyout"]
        trimal_output = subprocess.check_output(trimal_cmd)
        good_columns = [int(c) for c in trimal_output[trimal_output.find("\t"):].strip().split(", ")]
        libcep.trim_codons(nt_aligned_path, nt_trimmed_path, good_columns)

        aa_consensus_filename = group_id + "_aa_consensus.fasta"
        nt_consensus_filename = group_id + "_nt_consensus.fasta"
        aa_consensus_path = os.path.join(orthologous_groups_folder, aa_consensus_filename)
        nt_consensus_path = os.path.join(orthologous_groups_folder, nt_consensus_filename)
        aa_cons_cmd = ["/usr/lib/emboss/cons", "-name", group_id, "-sequence", aa_trimmed_path, "-outseq", aa_consensus_path]
        nt_cons_cmd = ["/usr/lib/emboss/cons", "-name", group_id, "-sequence", nt_trimmed_path, "-outseq", nt_consensus_path]
        subprocess.check_call(aa_cons_cmd)
        subprocess.check_call(nt_cons_cmd)

        nt_aligned_sequences = libcep.read_fasta(nt_trimmed_path)
        beast_xml = libcep.make_xml(group_id, nt_aligned_sequences)
        beast_xml_filename = group_id + ".xml"
        beast_xml_path = os.path.join(orthologous_groups_folder, beast_xml_filename)
        beast_xml_file = open(beast_xml_path, "w")
        beast_xml.write(beast_xml_file, encoding="UTF-8", xml_declaration=True)
        beast_xml_file.close()

        beast_seed = random.randint(0, max_seed)
        beast_cmd = [beast_bin, "-threads", "4", "-seed", str(beast_seed), "-beagle", "-beagle_SSE", beast_xml_filename]
        loganalyser_cmd = [loganalyser_bin, group_id + ".log", group_id + "_ess.csv"]

        dnds_commands.append(beast_cmd)
        dnds_commands.append(loganalyser_cmd)

summary_file.close()

for dnds_cmd in dnds_commands:
    subprocess.check_call(dnds_cmd, cwd=orthologous_groups_folder)
