# Supplementary material for: Diversification of the C-TERMINALLY ENCODED PEPTIDE (CEP) gene family in angiosperms, and evolution of plant-family specific CEP genes
Source: BMC Genomics. 2014 Oct 6;15(1):870. doi: 10.1186/1471-2164-15-870 (PMC4197245; doi:10.1186/1471-2164-15-870)
Supplement: Supplementary file 7 — Additional file 7: Can be extracted using 7-Zip [ http://www.7-zip.org/ ]. All Python, R and shell scripts used to analyze genomes and generate the results for this study. (ZIP 37 KB) [file 12864_2014_6540_MOESM7_ESM.zip › Additional file 7/collate_ceps.py]

#!/usr/bin/python2.7

import csv
import sys
import os

bulk_folder         = sys.argv[1]
faidx_path          = os.path.join(bulk_folder, "assemblies.fasta.fai")
orf_fasta_path      = os.path.join(bulk_folder, "open_reading_frames.fasta")
fimo_fn             = sys.argv[2]
signalp_fn          = sys.argv[3]
gff_output_fn       = "cep_exons.gff"
aa_output_fn        = "cep_aa.fasta"
domain_output_fn    = "cep_domains.fasta"

faidx_file            = open(faidx_path)
orf_fasta_file        = open(orf_fasta_path)
signalp_file          = open(signalp_fn)
fimo_file             = open(fimo_fn)
gff_output_file       = open(gff_output_fn, "w")
aa_output_file        = open(aa_output_fn, "w")
domain_output_file    = open(domain_output_fn, "w")

l = faidx_file.readline()
contig_lengths = {}
while l != "":
    if l[0] != "#":
        r = l.split()
        contig = r[0]
        length = int(r[1])
        contig_lengths[contig] = length
    l = faidx_file.readline()

cep_start_codons = {}
header = []
for l in signalp_file.readlines():
    l_split = l.split()
    if len(l_split) > 1:
        if l_split[0][0] == "#":
            header = l_split[1:]
        else:
            if l_split[header.index("?")] == "Y":
                cep_and_start = l_split[header.index("name")]
                cep = cep_and_start[:cep_and_start.rfind("_")]
                start = int(cep_and_start[cep_and_start.rfind("_") + 1:])
                score = float(l_split[header.index("D")])

                if cep in cep_start_codons:
                    if cep_start_codons[cep][1] < score:
                        cep_start_codons[cep] = (start, score)
                else:
                    cep_start_codons[cep] = (start, score)

cep_aa_sequences = {}
cep_nt_coordinates = {}
cep_strands = {}

match = False
orf_sequence = ""
orf_id = ""
l = orf_fasta_file.readline()
while l != "":
    if l[0] == ">":
        if match:
            print("Writing " + orf_id)
            cep_aa_sequences[orf_id] = orf_sequence[cep_start_codons[orf_id][0]:]
            orf_sequence = ""

        orf_id = l[1:l.find(" ")]
        contig_id = orf_id[:orf_id.rfind("_")]

        if orf_id in cep_start_codons:
            cep_nt_coordinates[orf_id] = [0,0]
            orf_coords_split = l[l.find("[") + 1:l.find("]")].split(" - ")
            orf_nt_start = int(orf_coords_split[0])
            orf_nt_end   = int(orf_coords_split[1])

            if (orf_nt_start < orf_nt_end) and (orf_nt_end + 3 < contig_lengths[contig_id]):
                match = True
                cep_strands[orf_id] = "+"
                cep_nt_coordinates[orf_id][0] = orf_nt_start + (cep_start_codons[orf_id][0] * 3)
                cep_nt_coordinates[orf_id][1] = orf_nt_end + 3
            elif (orf_nt_start > orf_nt_end) and (orf_nt_end - 3 > 0):
                match = True
                cep_strands[orf_id] = "-"
                cep_nt_coordinates[orf_id][0] = orf_nt_end - 3
                cep_nt_coordinates[orf_id][1] = orf_nt_start - (cep_start_codons[orf_id][0] * 3)
            else:
                match = False
        else:
            match = False
    else:
        if match:
            orf_sequence += l.strip()

    l = orf_fasta_file.readline()

header = []
cep_orfs = {}
fimo_reader = csv.reader(fimo_file, dialect=csv.excel_tab)
for r in fimo_reader:
    if r[0][0] == "#":
        header = r
    else:
        orf   =     r[header.index("sequence name")]
        start = int(r[header.index("start")]) - 1
        sequence =  r[header.index("matched sequence")]
        domain_id = orf + "_" + str(start)

        if orf in cep_aa_sequences:
            domain_output_file.write(">" + domain_id + "\n" + sequence + "\n")

fimo_file.close()
orf_fasta_file.close()
signalp_file.close()

gff_output_file.write("##gff-version 3\n")
for cep in cep_aa_sequences:
    contig = cep[:cep.rfind("_")]
    gff_output_file.write("\t".join([contig, ".", cep, str(cep_nt_coordinates[cep][0]), str(cep_nt_coordinates[cep][1]), ".", cep_strands[cep], "ID=" + cep]) + "\n")
    aa_output_file.write(">" + cep + "\n" + cep_aa_sequences[cep] + "*\n")

gff_output_file.close()
aa_output_file.close()
domain_output_file.close()
