# Supplementary material for: Diversification of the C-TERMINALLY ENCODED PEPTIDE (CEP) gene family in angiosperms, and evolution of plant-family specific CEP genes
Source: BMC Genomics. 2014 Oct 6;15(1):870. doi: 10.1186/1471-2164-15-870 (PMC4197245; doi:10.1186/1471-2164-15-870)
Supplement: Supplementary file 7 — Additional file 7: Can be extracted using 7-Zip [ http://www.7-zip.org/ ]. All Python, R and shell scripts used to analyze genomes and generate the results for this study. (ZIP 37 KB) [file 12864_2014_6540_MOESM7_ESM.zip › Additional file 7/compile_bitscores.py]

#!/usr/bin/python2.7

import csv

cep_database_fn = "cep_database.csv"
cep_bitscore_fn = "cep_bitscores.csv"

cep_database_file = open(cep_database_fn)
cep_bitscore_file = open(cep_bitscore_fn, "w")

cep_database_reader = csv.reader(cep_database_file)
cep_bitscore_writer = csv.writer(cep_bitscore_file)

cep_domain_bitscores = {}

n = 0
for r in cep_database_reader:
	n += 1

	if n == 1:
		cep_id_i    = r.index("CEP ID")
		domains_i   = r.index("Peptide domain sequences")
		bitscores_i = r.index("Peptide domain bit score")
	else:
		cep_id = r[cep_id_i]

		cep_domains   = r[domains_i].split(", ")
		cep_bitscores = r[bitscores_i].split(", ")

		for i in range(len(cep_domains)):
			cd = cep_domains[i]
			bs = float(cep_bitscores[i])

			if cd in cep_domain_bitscores:
				cep_domain_bitscores[cd][1].add(cep_id)
			else:
				cep_domain_bitscores[cd] = (bs, set([cep_id]))

header_row = ["CEP domain sequence", "CEP domain bit score", "Number of CEP genes", "Associated CEP gene IDs"]
cep_bitscore_writer.writerow(header_row)

for cd in cep_domain_bitscores:
	out_row = [cd, cep_domain_bitscores[cd][0], len(cep_domain_bitscores[cd][1]), ", ".join(cep_domain_bitscores[cd][1])]
	cep_bitscore_writer.writerow(out_row)

cep_database_file.close()
cep_bitscore_file.close()
