# Supplementary material for: Diversification of the C-TERMINALLY ENCODED PEPTIDE (CEP) gene family in angiosperms, and evolution of plant-family specific CEP genes
Source: BMC Genomics. 2014 Oct 6;15(1):870. doi: 10.1186/1471-2164-15-870 (PMC4197245; doi:10.1186/1471-2164-15-870)
Supplement: Supplementary file 7 — Additional file 7: Can be extracted using 7-Zip [ http://www.7-zip.org/ ]. All Python, R and shell scripts used to analyze genomes and generate the results for this study. (ZIP 37 KB) [file 12864_2014_6540_MOESM7_ESM.zip › Additional file 7/compile_cep_database.py]

#!/usr/bin/python2.7

import csv
import dendropy
import libcep

nexus_fn = "tree_of_life.nex"
nexus_tree = dendropy.Tree.get_from_path(nexus_fn, "nexus")
clade_map = {}
species_map = {}
binomial_map = {}
depth_map = {}

libcep.find_clades(nexus_tree.seed_node, tuple(), clade_map, species_map, binomial_map, depth_map, 0)

cep_nt_filename = "cep_nt.fasta"
cep_nt_fasta = dendropy.DnaCharacterMatrix()
cep_nt_fasta.read_from_path(cep_nt_filename, "fasta")

cep_aa_filename = "cep_aa.fasta"
cep_aa_fasta = dendropy.ProteinCharacterMatrix()
cep_aa_fasta.read_from_path(cep_aa_filename, "fasta")

og_map = {}
og_filename = "orthologous_groups.txt"
og_file = open(og_filename)
for l in og_file.readlines():
    l_split = l.strip().split(",")
    og_n = int(l_split[0])
    og_ceps = l_split[1:]
    for cep_id in og_ceps:
        og_map[cep_id] = og_n

signalp_filename = "second_signalp.txt"
signalp_file = open(signalp_filename)
signalp_file.readline()
header = []
signalp_scores = {}
for l in signalp_file.readlines():
    row = l.strip().split()
    if row[0] == "#":
        header = row[1:]
    else:
        translation_id = row[header.index("name")]
        cep_id = translation_id[:translation_id.rfind("_")]
        signalp_score = float(row[header.index("D")])
        cleavage = int(row[4])
        if cep_id in signalp_scores:
            if signalp_scores[cep_id][0] < signalp_score:
                signalp_scores[cep_id] = (signalp_score, cleavage)
        else:
            signalp_scores[cep_id] = (signalp_score, cleavage)

fimo_filename = "second_fimo.txt"
fimo_file = open(fimo_filename)
fimo_reader = csv.reader(fimo_file, dialect=csv.excel_tab)
domain_sequences = {}
domain_scores = {}
for row in fimo_reader:
    if row[0][0] == "#":
        header = row[:]
    else:
        cep_id = row[header.index("sequence name")]
        domain = row[header.index("matched sequence")]
        bit_score = row[header.index("score")]
        if cep_id not in domain_sequences:
            domain_sequences[cep_id] = []
            domain_scores[cep_id] = []
        domain_sequences[cep_id].append(domain)
        domain_scores[cep_id].append(bit_score)

exons_filename = "cep_exons.gff"
exons_file = open(exons_filename)
exons_file.readline()
exons_reader = csv.reader(exons_file, dialect=csv.excel_tab)
exons = {}
sequence_map = {"scf": "Scaffold", "lg": "Linkage group", "ctg": "Contig", "chr": "Chromosome"}
for row in exons_reader:
    sequence_split = row[0].split("_", 2)
    sequence = sequence_map[sequence_split[1]] + " " + sequence_split[2]
    cep_id = row[2]
    start = int(row[3])
    stop = int(row[4])
    strand = row[6]
    exons[cep_id] = [sequence, start, stop, strand]

output_filename = "cep_database.csv"
output_file = open(output_filename, "w")
output_writer = csv.writer(output_file)
output_header = ["CEP ID", "Orthologous group", "Organism", "Selected clades", "Sequence", "Start", "Stop", "Strand", "Protein sequence", "Peptide domain sequences", "Peptide domain bit score", "Peptide domain count", "C-terminal extension", "Nucleotide sequence", "GC content", "SignalP 4.1 score", "Signal sequence cleavage"]
output_writer.writerow(output_header)

cep_sorted = sorted([str(c) for c in cep_nt_fasta])
for cep in cep_sorted:
    cep_id = str(cep)
    if cep_id in og_map:
        og = og_map[cep_id]
    else:
        og = ""
    species_id = cep_id[:cep_id.find("_")]
    species = binomial_map[species_id]
    clades = ", ".join(species_map[species_id][1:])
    exon = exons[cep_id]
    ntseq = str(cep_nt_fasta[cep_id])
    aaseq = str(cep_aa_fasta[cep_id])
    domains = ", ".join(domain_sequences[cep_id])
    bit_scores = ", ".join(domain_scores[cep_id])
    n_domains = len(domain_sequences[cep_id])
    gc_content = float(ntseq.count("G") + ntseq.count("C")) / float(len(ntseq))
    signalp = signalp_scores[cep_id]
    signalp_score = signalp[0]
    cleavage_n = signalp[1] - 1
    cleavage_c = signalp[1]
    cleavage = aaseq[cleavage_n - 1] + str(cleavage_n) + "/" + aaseq[cleavage_c - 1] + str(cleavage_c)
    protein_length = len(aaseq)
    cte_start = 0
    for d in domain_sequences[cep_id]:
        domain_end = aaseq.rfind(d) + 15
        if domain_end > cte_start:
            cte_start = domain_end
    cte = aaseq[cte_start:-1]
    output_row = [cep_id, og, species, clades] + exon + [aaseq, domains, bit_scores, n_domains, cte, ntseq, gc_content, signalp_score, cleavage]
    output_writer.writerow(output_row)

output_file.close()
