# Supplementary material for: Diversification of the C-TERMINALLY ENCODED PEPTIDE (CEP) gene family in angiosperms, and evolution of plant-family specific CEP genes
Source: BMC Genomics. 2014 Oct 6;15(1):870. doi: 10.1186/1471-2164-15-870 (PMC4197245; doi:10.1186/1471-2164-15-870)
Supplement: Supplementary file 7 — Additional file 7: Can be extracted using 7-Zip [ http://www.7-zip.org/ ]. All Python, R and shell scripts used to analyze genomes and generate the results for this study. (ZIP 37 KB) [file 12864_2014_6540_MOESM7_ESM.zip › Additional file 7/delay_imin_djordjevic.fasta]

>1
DFRPTNPGNSPGVGH
>2
DFAPTNPGDSPGIRH
>3
EFAPTNPEDSLGIGH
>4
TFRPTEPGHSPGIGH
>5
AFRPTHQGPSQGIGH
>6
DFRPTTPGHSPGIGH
>7
DFGPTSPGNSPGVGH
>8
DFEPTTPGHSPGVGH
>9
AFRPTNPGNSPGIGH
>10
EFRPTTPGNSPGIGH
>11
DFVPTSPGNSPGVGH
>12
DFAPTSPGHSPGVGH
>13
DFAPTSPGNSPGIGH
>14
DFAPTTPGNSPGMGH
>15
DFKPTTPGHSPGVGH
>16
DFAPTNPGHNSGIGH
>17
DFAPTNPGHSPGIGH
>18
DFAPTNPGNSPGIRH
>19
AFRSTEPGHSPGVGH
>20
AFRPTGQGPSQGIGH
>21
DFRPTTPGHSPGIGH
>22
TFRPTAPGHSPGIGH
>23
DFAPTSPGNSPGVGH
>24
DFAPTSPGHSPGVGH
>25
EFAPTSPGNSPGIGH
>26
DFAPTTPGNSPGMGH
>27
DFKPTTPGHSPGVGH
>28
DFRPTNPGNSPGVGH
>29
AFQPTTPGNSPGVGH
>30
EFQKTNPGHSPGVGH
>31
AFRPTTPGHSPGIGH
>32
DFRPTTPGNSPGAGH
>33
AFRPTSPGHSPGVGH
>34
AFRPTTPGHSPGVGH
>35
DFRPTSPGHSPGVGH
>36
SFRPTTPGSSPGVGH
>37
GFKPTNPSHSPGVGH
>38
AFRPTTPGNSPGVGH
>39
AFRPTTPGSSPGVGH
>40
AFKPTYPNHSPGVGH
>41
AFRPTPSGHSLGVGH
>42
AFRPTPPGHSPGGGH
>43
AFRPNPPGHSPGGGH
>44
AFRPTPPGHSPGGGH
>45
AFRPTSPGHSPGVGH
>46
ISEEGGPGHSPGVGH
>47
VKDYSGPGHSPGMGH
>48
VKDYSGPGHSPGMGH
>49
DFGPTGPGHSPGIGH
>50
AFRSTTPGHSPGAGH
>51
AFRPTTPGNSPGAGH
>52
GFRPTKPGNSPGAGH
>53
DFRPTTPGNSPGAGH
>54
DFRPTGPGHSPGGGH
>55
AFRPTTPGNSPGAGH
>56
GFRPTKPGNSPGAGH
>57
DFRPTTPGHSPGAGH
>58
AFRPTNPGHSPGVGH
>59
AFRPTNPGHSPGVGH
>60
DFRPTTPGHSPGAGH
>61
DFRPTTPGNSPGAGH
>62
DFRPTTPGHSPGAGH
>63
DFRPTTPGHSPGAGH
>64
DFRPTTPGHSPGAGH
>65
AFRPTTPGNSPGAGH
>66
GFRPTKPGNSPGAGH
>67
DFAPTTPGHSPGVGH
>68
SYRPTTPGHSPGIGH
>69
SYRPTTPGHSPGIGH
>70
DFRPTDPGHSPGVGH
>71
DFRPTDPGHSPGAGH
>72
DFRPTDPGHSPGAGH
>73
DFRPTTPGHSPGAGH
>74
DARPTSPGHSPGVGH
>75
DFRPTSPGYSPGVGH
>76
DFRPTEPGYSPGVGH
>77
DYRPTEPGHSPGAGH
>78
DFRPTAPGFSPGVGH
>79
AFRPTAPGHSPGVGH
>80
AFRPTAPGHSPGVGH
>81
AFRPTAPGHSPGVGH
>82
AFRPTAPGHSPGVGH
>83
DFRPTNPGHSPGIGH
>84
AFRPTTPGGSPGVGH
>85
DFKPTDPGHSPGVGH
>86
AFRPTTPGHSPGVGH
>87
AFRPTTPGNSPGVGH
>88
NFRPTAPGHSPGVGH
>89
DFKPTDPGHSPGVGH
>90
DFRPTTPGHSPGVGH
>91
DFQPTDPGHSPGAGH
>92
AFRPTTPGNSPGVGH
>93
DFRPTDPGHSPGVGH
>94
NFRPTAPGHSPGVGH
>95
DFRPMDPGHSPGAGH
>96
AFRPTCRGHSPGAGH
>97
AFRPTTPGHSPGVGH
>98
GFKPTNPGHSPGVGH
>99
AFRPTTPGNSPGVGH
>100
AFRPTTPGGSPGVGH
>101
DFKPTDPGHSPGVGH
>102
DFRPTDPGHSPGAGH
>103
DFKPTDPGHSPGVGH
>104
KQPTTGPGHSPGVGH
>105
AFRPTSPGHSPGVGH
>106
AFRPTTPGHSPGVGH
>107
AFRPTTPGHSPGVGH
>108
AFEPTTPGNSPGVGH
>109
DFKPTDPGHSPGVGH
>110
DFRPTTPGVSPGVGH
>111
DFQPTTPGHSPGAGH
>112
AFKPTTPGHSPGAGH
>113
AFKPTTPGHSPGIGH
>114
DFRPTVPGHSPGIGH
>115
AFRPPTPGHSPGVGH
>116
DFKPITSGQSPGVGH
>117
DFQPTTPGNSPGVGH
>118
AFKPTTPGHSPGVGH
>119
AFKPTTPGHSPGVGH
>120
EHSVTTPGHSPAVGH
>121
AFKPTTPGHSPGIGH
>122
GFRPAVPIQGPGVGH
>123
AFKPTTPGHSPGIGH
>124
TFKPTTPGHSPGIGH
>125
KHSVTTPGHSSRVGH
>126
TFKPTTPGHSPGIGH
>127
AFRPTTPGHSPGVGH
>128
DFKPTTPGHSPGAGH
>129
DFRPTAPGHSPGVGH
>130
GFRPTTPGSSPGIGH
>131
DFRPTTPGSSPGVGH
>132
DYRPTKPGHSPGVGH
>133
GFRPTTPGSSPGIGH
>134
DFRPTPPGSSPGIGH
>135
DFRPTTPGHSPGVGH
>136
DVQSTTPGHSPGVGH
>137
DFRPTPPGSSPGIGH
>138
DFRPTTPGSSPGVGH
>139
DYRPTKPGHSPGVGH
>140
DFRPTSPGHSPGVGH
>141
AFRPTPPGNSPGVGH
>142
DFRPTSPGYSPGVGH
>143
DFRPTAPGFSPGVGH
>144
DYRPTQPGHSPGVGH
>145
DFRPTAPGHSPGVGH
>146
AFRPTNPGHSPGVGH
>147
DFRPTNPGHSPGAGH
>148
DFRPTAPGHSPGVGH
>149
AFRPTAPGHSSGVGH
>150
AFRPTNPGHSPGVGH
>151
AFRPTSPGHSPGVGH
>152
AFRPTNPGHSPGVGH
>153
DFRPTTGGHSPGAGH
>154
DFRPTKPGYSPGVGH
>155
DFRPTSPGYSPGVGH
>156
DFRPTSPGYSPGVGH
>157
DFRPTAPGYSPGVGH
>158
DFRPTTPGHSPGAGH
>159
DFRPTPPGHSPGAGH
>160
DFRPPTPGHGPGAGH
>161
DYRPTTPGHSPGAGH
>162
GFRPTTPGISPGVGH
>163
AFRPTTPGHSPGVGH
>164
DFRPTTPGHSPGVGH
>165
DFRPTTPGNSPGAGH
>166
DYRPTQPGHSPGVGH
>167
AFRPTTPGHSPGVGH
>168
DFRPTTPGHSPGVGH
>169
AFRPTSPGHSPGVGH
>170
AFRPTSPGHSPGVGH
>171
CFRPTDPGNSPGVGH
>172
GFRPTTPGYSPGVGH
>173
DHRPTQPGHSPGVGH
>174
AFRPTSPGHSPGVGH
>175
AFRPTSPGHSPGVGH
>176
SFRPTNPGRSPGIGH
>177
VKDYSGPGHSPGMGH
>178
DIPYVTPGHSPGMGH
>179
DFRPTTPGHSPGIGH
>180
AYAPTDPGNSPGIGH
>181
AYAPTDPGNSPGIGH
>182
AYAPTDPGNSPGIGH
>183
AGQPTTPGHSPGIGH
>184
AGQPTTPGHSPGIGH
>185
AGQPTTPGHSPGIGH
>186
DFRPTQPGHSPGVGH
>187
SYRPTTPGHSPGIGH
>188
AFRPTTPGHSPGIGH
>189
GVRPTNPGHSPGIGH
>190
DVRPTNPGHSPGIGH
>191
DVRPTNPGHSPGIGH
>192
DVRPTNPGHSPGIGH
>193
DVRPTNPGHSPGIGH
>194
DARPTAPGHSPGAGH
>195
DVRPTNPGHSPGIGH
>196
DGRPTSPGHSPGIGN
>197
GVRPTNPGHSPGIGH
>198
DVRPTNPGHSPGIGH
>199
DVRPTNPGHSPGIGH
>200
DVRPSNPGHSPGIGH
>201
DSRPTAPGNSPGIGN
>202
DGRGTGPGHSPGIGN
>203
DSRGTAPGHSPGIGN
>204
DSRGTAPGHSPGIGN
>205
ESRGTAPGNSPGIGN
>206
SWRPTTPGTSPGITS
>207
SWRPTTPGTSPGITS
>208
QVESTTPGHSPSIGH
>209
DSRPTYPGNSPGIGN
>210
DSRPTYPGNSPGIGN
>211
DSRPTAPGNSPGIGN
>212
DVRPTNPSHSPGIGH
>213
DGRPTAPGHSPGIGN
>214
DSRPTAPGNSPGIGN
>215
DTRATDPGHSPGAGH
>216
DSRPTAPGNSPGIGN
>217
DSRPTAPGNSPGIGN
>218
DTRATDPGHSPGAGN
>219
DVRPAGRRHSPGPGH
>220
GVRPSNPGHSPGIGH
>221
DVRPSNPGHSPGIGH
>222
DSRPTGPGHSPGAGH
>223
DVRPSTPRHSPGIGH
>224
DSRPTAPGHSPGVGH
>225
GDRPSVPGHSPGVGH
>226
DARPTTPGHSPGVGH
>227
DARPTTPGHSPGVGH
>228
DARPTTPGHSPGVGH
>229
DARPSVPGHSPGVGH
>230
TFRPTAPGHSPGIGH
>231
AFRPTTPGHSPGVGH
>232
AFRPTTPGHSPGVGH
>233
AFRPTTPGHSPGVGH
>234
DFRPTSPGHSPGVGH
>235
GFRPTNPGHSPGVGH
>236
DFRPTSPGHSPGVGH
>237
DFRPTSPGHSPGVGH
>238
DFRPTAPGHSPGVGH
>239
DFRPTTPGHSPGVGH
>240
DFRPTNPGHSPGVGH
>241
DFRPTAPGHSPGVGH
>242
DFRPTSPGHSPGVGH
>243
DFRPTAPGHSPGVGH
>244
DFRPTSPGHSPGIGH
>245
DFRPTAPGHSPGVGH
>246
DFRPTAPGHSPGVGH
>247
AYRPTSPGHSPGAGH
>248
DFRPTAPGHSPGVGH
>249
DFRPTTPGHSPGVGH
>250
DFRPTEPGHSPGVGH
>251
DFRPTAPGHSPGVGH
>252
AFRPTTPGHSPGVGH
>253
DFRPTEPGHSPGAGH
>254
DFRPTEPGHSPGAGH
>255
DFRPTSPGHSPGVGH
>256
GFRPTNPGHSPGVGH
>257
GFRPTNPGHSPGVGH
>258
GFRPTNPGHSPGVGH
>259
DFRPTAPGHSPGVGH
>260
DFRPTAPGHSPGVGH
>261
DFRPTEPGHSPGVGH
>262
DFRPTDPGHSPGAGH
>263
DFRPTEPGHSPGAGH
>264
DFRPTEPGHSPGAGH
>265
DFRPTDPGHSPGAGH
>266
DFRPTEPGHSPGAGH
>267
DFGPTDPGHSPGVGH
>268
DFRPTSPGHSPGVGH
>269
DFRPTEPGHSPGAGH
>270
DFRPTNPGHSPGAGH
>271
DFRPTTPGHSPGAGH
>272
DFRPTTPGHSPGAGH
>273
DFRPTTPGHSPGAGH
>274
DFRPTTPGHSPGAGH
>275
AFRPTSPGHSPGIGH
>276
DFRPTDPGHSPGAGH
>277
DFQPTDPGHSPGAGH
>278
DFRPTDPGYSPGAGH
>279
DFRPTVPGHSPGAGH
>280
DFRPTDPGHSPGAGH
>281
DFRPTDPGYSPGAGH
>282
DFRPTDPGHSPGAGH
>283
DFRPTDPGHSPGAGH
>284
DLRSTEPGHSPGVGH
>285
DFRPTTPGRSPGAGH
>286
DFRPTGPGHSPGAGH
>287
DFRPTGPGHSPGAGH
>288
DFRPTNPGHSPGVGH
>289
DFRPTSPGHSPGVGH
>290
DFRPTGPGHSPGAGH
>291
DFRPTGPGHSPGAGH
>292
DFRPTGPGHSPGVGH
>293
DFRPTAPGHSPGAGH
>294
SFRPTSPGHSPGIGH
>295
AFRPTTPGNSPGVGH
>296
DFRPTTPGHSPGAGH
>297
DFRPTTPGHSPGAGH
>298
DFRPTTPGHSPGAGH
>299
DFRPTTPGHSPGAGH
>300
DFRPTAPGHSPGAGH
>301
DFRPTAPGHSPGVGH
>302
DARPTEPGHSPGAGH
>303
DPRPTTPGHSPGVGH
>304
DLRPTEPGHSPGVGH
>305
AFRPTSPGHSPGIGH
>306
XXRPTAPGHSPGIGH
>307
XXRPTAPGHSPGIGH
