# Supplementary material for: Diversification of the C-TERMINALLY ENCODED PEPTIDE (CEP) gene family in angiosperms, and evolution of plant-family specific CEP genes
Source: BMC Genomics. 2014 Oct 6;15(1):870. doi: 10.1186/1471-2164-15-870 (PMC4197245; doi:10.1186/1471-2164-15-870)
Supplement: Supplementary file 7 — Additional file 7: Can be extracted using 7-Zip [ http://www.7-zip.org/ ]. All Python, R and shell scripts used to analyze genomes and generate the results for this study. (ZIP 37 KB) [file 12864_2014_6540_MOESM7_ESM.zip › Additional file 7/distance_graphs.R]

library(ggplot2)

idd=read.csv("idd.csv")
colnames(idd)=c("CEP1", "CEP2", "Identity", "Distance", "Plant family")
ggplot(idd, aes(Distance, colour=`Plant family`, fill=`Plant family`, linetype=`Plant family`)) +
geom_density(alpha=0.2, size=1) +
theme(legend.position="bottom") +
xlab("Pairwise genetic distance") +
ylab("Density") +
ggtitle("CEP peptide domain diversity")
ggsave(file="idd.pdf", width=110, height=110, units="mm")

icd=read.csv("icd.csv")
colnames(icd)=c("CEP1", "CEP2", "Identity", "Distance", "Plant family")
ggplot(icd, aes(Distance, colour=`Plant family`, fill=`Plant family`, linetype=`Plant family`)) +
geom_density(alpha=0.2, size=1) +
theme(legend.position="bottom") +
xlab("Pairwise genetic distance") +
ylab("Density") +
ggtitle("CEP prepropeptide diversity")
ggsave(file="icd.pdf", width=110, height=110, units="mm")
