# Supplementary material for: Diversification of the C-TERMINALLY ENCODED PEPTIDE (CEP) gene family in angiosperms, and evolution of plant-family specific CEP genes
Source: BMC Genomics. 2014 Oct 6;15(1):870. doi: 10.1186/1471-2164-15-870 (PMC4197245; doi:10.1186/1471-2164-15-870)
Supplement: Supplementary file 7 — Additional file 7: Can be extracted using 7-Zip [ http://www.7-zip.org/ ]. All Python, R and shell scripts used to analyze genomes and generate the results for this study. (ZIP 37 KB) [file 12864_2014_6540_MOESM7_ESM.zip › Additional file 7/dnds_graphs.py]

#!/usr/bin/python2.7

import dendropy
import os
import subprocess
import libcep

orthologous_groups = []
orthologous_groups_folder = "orthologous_groups"
for filename in os.listdir(orthologous_groups_folder):
    if filename.endswith("_aa_consensus.fasta"):
        group = filename[:filename.find("_aa_consensus.fasta")]
        orthologous_groups.append(group)

for group in sorted(orthologous_groups):
    group_n = int(group.split("_")[1])
    consensus_filename = group + "_aa_consensus.fasta"
    consensus_path = os.path.join(orthologous_groups_folder, consensus_filename)
    consensus = libcep.read_fasta(consensus_path)
    print(consensus)
    r_script = """library(ggplot2)
library(grid)
library(coda)

consensus = c("%s")
residues = 1:length(consensus)
vertical_width = (200.0 / length(consensus)) - 0.3

dnds_values = read.delim("%s.dNdS.log", row.names=1, skip=2)
burn_in = seq(1, nrow(dnds_values)) <= nrow(dnds_values) %%/%% 10

filtered_dnds = subset(dnds_values, subset=!burn_in)
filtered_mcmc = mcmc(filtered_dnds)
filtered_dnds[filtered_dnds == Inf] = NaN

dnds_means = apply(filtered_dnds, 2, mean, na.rm = TRUE)
dnds_hpd = HPDinterval(filtered_mcmc)
dnds_upper = dnds_hpd[,"upper"]
dnds_lower = dnds_hpd[,"lower"]
dnds = data.frame(as.factor(residues), consensus, dnds_means, dnds_upper, dnds_lower)

ggplot(dnds, aes(residues, y=dnds_means, group=1)) +
geom_ribbon(aes(ymin=dnds_lower, ymax=dnds_upper), fill="blue", alpha=0.5) +
theme(panel.background = element_blank(), axis.text.x = element_text(size = 7), axis.ticks.x = element_blank(), axis.ticks.margin = unit(0.0, "cm"), panel.grid.major.x = element_line(size = vertical_width, colour="gainsboro"), panel.grid.minor.y = element_blank()) +
geom_line() +
scale_x_discrete(breaks=residues, labels=as.factor(consensus)) +
scale_y_continuous(trans="log2", breaks=c(0.25, 0.5, 1.0, 2.0, 4.0)) +
xlab("Orthologous group #%d trimmed consensus sequence") +
ylab(expression(d[N]/d[S]))
ggsave(file="%s_dnds_graph.pdf", width=185, height=37, units="mm")

dnds_output = data.frame(consensus, dnds_means, dnds_upper, dnds_lower)
rownames(dnds_output) = residues
colnames(dnds_output) = c("Residue", "Mean dN/dS ratio", "HPD interval (upper limit)", "HPD interval (lower limit)")
write.csv(dnds_output, "%s_hpd_intervals.csv")""" % ('", "'.join(consensus[group]), group, group_n, group, group)

    r_script_filename = group + "_dnds_graph.R"
    r_script_path = os.path.join(orthologous_groups_folder, r_script_filename)
    r_script_file = open(r_script_path, "w")
    r_script_file.write(r_script)
    r_script_file.close()

    r_cmd = ["R", "--no-save", "-f", r_script_filename]

    subprocess.check_call(r_cmd, cwd=orthologous_groups_folder)
