# Supplementary material for: Diversification of the C-TERMINALLY ENCODED PEPTIDE (CEP) gene family in angiosperms, and evolution of plant-family specific CEP genes
Source: BMC Genomics. 2014 Oct 6;15(1):870. doi: 10.1186/1471-2164-15-870 (PMC4197245; doi:10.1186/1471-2164-15-870)
Supplement: Supplementary file 7 — Additional file 7: Can be extracted using 7-Zip [ http://www.7-zip.org/ ]. All Python, R and shell scripts used to analyze genomes and generate the results for this study. (ZIP 37 KB) [file 12864_2014_6540_MOESM7_ESM.zip › Additional file 7/domain_uniqueness.py]

#!/usr/bin/python2.7

import libcep
import sys

species = sys.argv[1:]
cep_by_species = {}

cep_domains = libcep.read_fasta("cep_domains.fasta")

for s in species:
	species_cep_domains = set([cep_domains[d] for d in cep_domains if d.startswith(s)])
	cep_by_species[s] = species_cep_domains

n_species = len(species)
for i1 in range(n_species):
	for i2 in range(i1 + 1, n_species):
		s1 = species[i1]
		s2 = species[i2]
		s1_unique = sorted(cep_by_species[s1] - cep_by_species[s2])
		s2_unique = sorted(cep_by_species[s2] - cep_by_species[s1])
		shared    = sorted(cep_by_species[s1].intersection(cep_by_species[s2]))
		n_s1_unique = str(len(s1_unique))
		n_s2_unique = str(len(s2_unique))
		n_shared    = str(len(shared))
		print(n_s1_unique + " domains unique to " + s1 + ": " + ", ".join(s1_unique))
		print(n_s2_unique + " domains unique to " + s2 + ": " + ", ".join(s2_unique))
		print(n_shared + " domains shared by " + s1 + " and " + s2 + ": " + ", ".join(shared))
