# Supplementary material for: Diversification of the C-TERMINALLY ENCODED PEPTIDE (CEP) gene family in angiosperms, and evolution of plant-family specific CEP genes
Source: BMC Genomics. 2014 Oct 6;15(1):870. doi: 10.1186/1471-2164-15-870 (PMC4197245; doi:10.1186/1471-2164-15-870)
Supplement: Supplementary file 7 — Additional file 7: Can be extracted using 7-Zip [ http://www.7-zip.org/ ]. All Python, R and shell scripts used to analyze genomes and generate the results for this study. (ZIP 37 KB) [file 12864_2014_6540_MOESM7_ESM.zip › Additional file 7/frankengenome.py]

#!/usr/bin/python2.7

import sys

genome_a = sys.argv[1]
genome_b = sys.argv[2]
genome_c = sys.argv[3]

a_file = open(genome_a)
b_file = open(genome_b)
c_file = open(genome_c, "w")

chr = True
l = a_file.readline()
while l != "":
    if l[0] == ">":
        if l.startswith(">chr"):
            chr = True
        else:
            chr = False
    
    if chr:
        c_file.write(l)
    
    l = a_file.readline()

chr = True
l = b_file.readline()
while l != "":
    if l[0] == ">":
        if l.startswith(">chr"):
            chr = True
        else:
            chr = False
    
    if not chr:
        c_file.write(l)
    
    l = b_file.readline()

c_file.close()
b_file.close()
a_file.close()
