# Supplementary material for: Diversification of the C-TERMINALLY ENCODED PEPTIDE (CEP) gene family in angiosperms, and evolution of plant-family specific CEP genes
Source: BMC Genomics. 2014 Oct 6;15(1):870. doi: 10.1186/1471-2164-15-870 (PMC4197245; doi:10.1186/1471-2164-15-870)
Supplement: Supplementary file 7 — Additional file 7: Can be extracted using 7-Zip [ http://www.7-zip.org/ ]. All Python, R and shell scripts used to analyze genomes and generate the results for this study. (ZIP 37 KB) [file 12864_2014_6540_MOESM7_ESM.zip › Additional file 7/gc_boxplot.R]

library(ggplot2)
cep_gc = read.csv("cep_gc.csv")
ggplot(cep_gc, aes(Clade, Proportion)) +
geom_boxplot(aes(fill = Clade)) +
theme(legend.position = "none", axis.text.x = element_text(size = 10, angle = 60, hjust = 1)) +
xlab("Plant family") +
ylab("GC proportion")
ggsave(file="gc_boxplot.pdf", width=110, height=110, units="mm")
