# Supplementary material for: Diversification of the C-TERMINALLY ENCODED PEPTIDE (CEP) gene family in angiosperms, and evolution of plant-family specific CEP genes
Source: BMC Genomics. 2014 Oct 6;15(1):870. doi: 10.1186/1471-2164-15-870 (PMC4197245; doi:10.1186/1471-2164-15-870)
Supplement: Supplementary file 7 — Additional file 7: Can be extracted using 7-Zip [ http://www.7-zip.org/ ]. All Python, R and shell scripts used to analyze genomes and generate the results for this study. (ZIP 37 KB) [file 12864_2014_6540_MOESM7_ESM.zip › Additional file 7/homogenize_assemblies.py]

#!/usr/bin/python2.7

import csv
import os
import libcep
import subprocess

assemblies_fn = "assemblies.csv"
assemblies_reader = csv.reader(open(assemblies_fn))

assemblies = {}

assemblies_folder = "/mnt/backup/cep_rsd_bulk/assemblies"

output_folder = "/mnt/backup/cep_rsd_bulk"
output_fn = "assemblies.fasta"
output_path = os.path.join(output_folder, output_fn)
output_file = open(output_path, "w")

max_line_length = 100

n = 0
for row in assemblies_reader: # generate species IDs and map them to assembly paths
    if n == 0:
        species_i = row.index("Species")
        filename_i = row.index("Filename")
    else:
        species = row[species_i]
        filename = row[filename_i]

        s_nocross = species.replace(" x", "")
        s_split = s_nocross.split()
        species_id = s_split[0][0:2].capitalize() + s_split[1][0:2].upper()
        if len(s_split) == 4:
            species_id += "." + "".join([w[0:2] for w in s_split[3:]])
        elif len(s_split) > 4:
            species_id += "." + "".join([w[0:1] for w in s_split[3:]])

        assembly_path = os.path.join(assemblies_folder, filename)
        assemblies[species_id] = assembly_path
    n += 1

for s in sorted(assemblies): # read, homogenize and distribute all assembly sequences
    print("Reading " + s)

    a_file = open(assemblies[s])

    header = ""
    sequence = ""

    l = a_file.readline()
    while l != "":
        if l[0] == ">":
            if sequence != "":
                output_file.write(">" + header + "\n")

                n_lines = len(sequence) / max_line_length
                if len(sequence) % max_line_length > 0:
                    n_lines += 1

                for sequence_l in range(n_lines):
                    output_file.write(sequence[sequence_l * max_line_length:(sequence_l + 1) * (max_line_length)] + "\n")

            header = s + "_" + libcep.sequence_id(l[1:])
            sequence = ""

        else:
            sequence += l.strip()

        l = a_file.readline()

    if sequence != "": # write the last sequence (after the while loop)
        output_file.write(">" + header + "\n")

        n_lines = len(sequence) / max_line_length
        if len(sequence) % max_line_length > 0:
            n_lines += 1

        for sequence_l in range(n_lines):
            output_file.write(sequence[sequence_l * max_line_length:(sequence_l + 1) * (max_line_length)] + "\n")

    a_file.close()

output_file.close()

samtools_cmd = ["samtools", "faidx", "assemblies.fasta"]
subprocess.check_call(samtools_cmd, cwd=output_folder)
