# Supplementary material for: Diversification of the C-TERMINALLY ENCODED PEPTIDE (CEP) gene family in angiosperms, and evolution of plant-family specific CEP genes
Source: BMC Genomics. 2014 Oct 6;15(1):870. doi: 10.1186/1471-2164-15-870 (PMC4197245; doi:10.1186/1471-2164-15-870)
Supplement: Supplementary file 7 — Additional file 7: Can be extracted using 7-Zip [ http://www.7-zip.org/ ]. All Python, R and shell scripts used to analyze genomes and generate the results for this study. (ZIP 37 KB) [file 12864_2014_6540_MOESM7_ESM.zip › Additional file 7/libcep.py]

#!/usr/bin/python2.7

import xml.etree.ElementTree

Element = xml.etree.ElementTree.Element

ordinal = {1: "first", 2: "second", 3: "third"}
chainlength = 10**8
logevery = 5000

raxml_base = ["raxmlHPC-PTHREADS-AVX2", "-T", "4"]
codeml_base = ["codeml"]
linsi_base = ["mafft", "--maxiterate", "1000", "--localpair"]

def trim_codons(untrimmed_path, trimmed_path, retain):
    untrimmed_fasta = read_fasta(untrimmed_path)
    trimmed_file = open(trimmed_path, "w")
    for sequence in untrimmed_fasta:
        trimmed_file.write(">" + sequence + "\n")
        trimmed_sequence = ""
        for c in retain:
            trimmed_sequence += untrimmed_fasta[sequence][3 * c:3 * (c + 1)]
        trimmed_file.write(trimmed_sequence + "\n")
    trimmed_file.close()

def traverse_clade(current_node, traversed, taxa, equivalent):
    if current_node.is_leaf():
        taxon = current_node.taxon.label.replace(" ", "_")
        taxa |= equivalent[taxon]
    else:
        for adjacent_node in current_node.adjacent_nodes():
            if adjacent_node not in traversed:
                traversed.append(adjacent_node)
                traverse_clade(adjacent_node, traversed, taxa, equivalent)

def read_fasta(fasta_path):
    fasta_file = open(fasta_path)

    label = ""
    sequence = ""
    sequences = {}
    l = fasta_file.readline()
    while l != "":
        if l[0] == ">":
            if label != "":
                sequences[label] = sequence.upper()

            label = l[1:].rstrip()
            sequence = ""
        else:
            sequence += l.rstrip()

        l = fasta_file.readline()

    sequences[label] = sequence.upper()

    fasta_file.close()

    return sequences

def write_fasta(sequences, fasta_path):
    fasta_file = open(fasta_path, "w")
    for s in sequences:
        fasta_file.write(">" + s + "\n")
        fasta_file.write(sequences[s] + "\n")
    fasta_file.close()

def read_phylip(phylip_path):
    phylip_file = open(phylip_path)
    phylip_size = phylip_file.readline().split()

    sequences = {}
    l = phylip_file.readline()
    while l != "":
        label = l[:l.find(" ")]
        sequence = l[l.find(" ") + 1:].rstrip()
        sequences[label] = sequence

        l = phylip_file.readline()

    return sequences

def match_missing(full_set, reduced_set):
    missing_genes = set(full_set) - set(reduced_set)

    equivalent_genes = {}

    for gene_id in reduced_set:
        equivalent_genes[gene_id] = set([gene_id])

    for missing in missing_genes:
        for gene_id in reduced_set:
            if full_set[missing] == full_set[gene_id]:
                equivalent_genes[gene_id].add(missing)

    return equivalent_genes

def indent(elem, level=0):
    i = "\n" + level*"  "
    if len(elem):
        if not elem.text or not elem.text.strip():
            elem.text = i + "  "
        if not elem.tail or not elem.tail.strip():
            elem.tail = i
        for elem in elem:
            indent(elem, level+1)
        if not elem.tail or not elem.tail.strip():
            elem.tail = i
    else:
        if level and (not elem.tail or not elem.tail.strip()):
            elem.tail = i

def make_xml(group, genes):
    root_element = Element("beast")
    beast_xml = xml.etree.ElementTree.ElementTree(root_element)

    taxa = Element("taxa", {"id": "taxa"})
    alignment = Element("alignment", {"id": "alignment", "dataType": "nucleotide"})

    yulemodel = Element("yuleModel", {"id": "yule", "units": "substitutions"})
    yulemodel_birthrate = Element("birthRate")
    yulemodel_birthrate.append(Element("parameter", {"id": "yule.birthRate", "value": "52.0", "lower": "0.0"}))
    yulemodel.append(yulemodel_birthrate)

    constantsize = Element("constantSize", {"id": "initialDemo", "units": "substitutions"})
    constantsize_populationsize = Element("populationSize")
    constantsize_populationsize.append(Element("parameter", {"id": "initialDemo.popSize", "value": "100.0"}))
    constantsize.append(constantsize_populationsize)

    coalescentsimulator = Element("coalescentSimulator", {"id": "startingTree"})
    coalescentsimulator.append(Element("taxa", {"idref": "taxa"}))
    coalescentsimulator.append(Element("constantSize", {"idref": "initialDemo"}))

    treemodel = Element("treeModel", {"id": "treeModel"})
    rootheight = Element("rootHeight")
    nodeheights = Element("nodeHeights", {"internalNodes": "true"})
    allnodeheights = Element("nodeHeights", {"internalNodes": "true", "rootNode": "true"})
    rootheight.append(Element("parameter", {"id": "treeModel.rootHeight"}))
    nodeheights.append(Element("parameter", {"id": "treeModel.internalNodeHeights"}))
    allnodeheights.append(Element("parameter", {"id": "treeModel.allInternalNodeHeights"}))
    treemodel.append(Element("coalescentTree", {"idref": "startingTree"}))
    treemodel.append(rootheight)
    treemodel.append(nodeheights)
    treemodel.append(allnodeheights)

    speciationlikelihood = Element("speciationLikelihood", {"id": "speciation"})
    model = Element("model")
    speciestree = Element("speciesTree")
    model.append(Element("yuleModel", {"idref": "yule"}))
    speciestree.append(Element("treeModel", {"idref": "treeModel"}))
    speciationlikelihood.append(model)
    speciationlikelihood.append(speciestree)

    strictclockbranchrates = Element("strictClockBranchRates", {"id": "branchRates"})
    rate = Element("rate")
    rate.append(Element("parameter", {"id": "clock.rate", "value": "1.0"}))
    strictclockbranchrates.append(rate)

    root_element.append(taxa)
    root_element.append(alignment)
    root_element.append(yulemodel)
    root_element.append(constantsize)
    root_element.append(coalescentsimulator)
    root_element.append(treemodel)
    root_element.append(speciationlikelihood)
    root_element.append(strictclockbranchrates)

    for i in range(1, 4): # these codon position elements must be declared somewhere between the treeModel and the compoundParameter elements
        patterns = Element("patterns", {"id": "CP%d.patterns" % (i), "from": str(i), "every": "3", "unique": "false"})
        patterns.append(Element("alignment", {"idref": "alignment"}))

        hkymodel = Element("HKYModel", {"id": "CP%d.hky" % (i)})
        frequencies = Element("frequencies")
        kappa = Element("kappa")
        frequencymodel = Element("frequencyModel", {"dataType": "nucleotide"})
        nested_frequencies = Element("frequencies")
        nested_frequencies.append(Element("parameter", {"id": "CP%d.frequencies" % (i), "dimension": "4"}))
        frequencymodel.append(Element("patterns", {"idref": "CP%d.patterns" % (i)}))
        kappa.append(Element("parameter", {"id": "CP%d.kappa" % (i), "value": "2.0", "lower": "0.0"}))
        frequencymodel.append(nested_frequencies)
        frequencies.append(frequencymodel)
        hkymodel.append(frequencies)
        hkymodel.append(kappa)

        sitemodel = Element("siteModel", {"id": "CP%d.siteModel" % (i)})
        substitutionmodel = Element("substitutionModel")
        relativerate = Element("relativeRate")
        substitutionmodel.append(Element("HKYModel", {"idref": "CP%d.hky" % (i)}))
        relativerate.append(Element("parameter", {"id": "CP%d.mu" % (i), "value": "1.0", "lower": "0.0"}))
        sitemodel.append(substitutionmodel)
        sitemodel.append(relativerate)

        ancestraltreelikelihood = Element("ancestralTreeLikelihood", {"id": "CP%d.treeLikelihood" % (i), "useAmbiguities": "false", "stateTagName": "CP%d.states" % (i)})
        ancestraltreelikelihood.append(Element("patterns", {"idref": "CP%d.patterns" % (i)}))
        ancestraltreelikelihood.append(Element("treeModel", {"idref": "treeModel"}))
        ancestraltreelikelihood.append(Element("siteModel", {"idref": "CP%d.siteModel" % (i)}))
        ancestraltreelikelihood.append(Element("strictClockBranchRates", {"idref": "branchRates"}))

        root_element.append(patterns)
        root_element.append(hkymodel)
        root_element.append(sitemodel)
        root_element.append(ancestraltreelikelihood)

    compoundparameter = Element("compoundParameter", {"id": "allMus"})

    operators = Element("operators", {"id": "operators", "optimizationSchedule": "default"})
    deltaexchange = Element("deltaExchange", {"delta": "0.75", "parameterWeights": "81 81 81", "weight": "3"})
    deltaexchange.append(Element("parameter", {"idref": "allMus"}))
    subtreeslide = Element("subtreeSlide", {"size": "0.02", "gaussian": "true", "weight": "15"})
    subtreeslide.append(Element("treeModel", {"idref": "treeModel"}))
    narrowexchange = Element("narrowExchange", {"weight": "15"})
    narrowexchange.append(Element("treeModel", {"idref": "treeModel"}))
    wideexchange = Element("wideExchange", {"weight": "3"})
    wideexchange.append(Element("treeModel", {"idref": "treeModel"}))
    wilsonbalding = Element("wilsonBalding", {"weight": "3"})
    wilsonbalding.append(Element("treeModel", {"idref": "treeModel"}))
    rootheightscaleoperator = Element("scaleOperator", {"scaleFactor": "0.75", "weight": "3"})
    rootheightscaleoperator.append(Element("parameter", {"idref": "treeModel.rootHeight"}))
    uniformoperator = Element("uniformOperator", {"weight": "30"})
    uniformoperator.append(Element("parameter", {"idref": "treeModel.internalNodeHeights"}))
    birthratescaleoperator = Element("scaleOperator", {"scaleFactor": "0.75", "weight": "3"})
    birthratescaleoperator.append(Element("parameter", {"idref": "yule.birthRate"}))
    updownoperator = Element("upDownOperator", {"scaleFactor": "0.75", "weight": "3"})
    upoperator = Element("up")
    downoperator = Element("down")
    downoperator.append(Element("parameter", {"idref": "treeModel.allInternalNodeHeights"}))
    updownoperator.append(upoperator)
    updownoperator.append(downoperator)

    operators.append(deltaexchange)
    operators.append(subtreeslide)
    operators.append(narrowexchange)
    operators.append(wideexchange)
    operators.append(wilsonbalding)
    operators.append(rootheightscaleoperator)
    operators.append(uniformoperator)
    operators.append(birthratescaleoperator)
    operators.append(updownoperator)

    synonymous = Element("codonPartitionedRobustCounting", {"id": group + ".robustCounting1", "labeling": "S", "useUniformization": "true", "unconditionedPerBranch": "true"})
    nonsynonymous = Element("codonPartitionedRobustCounting", {"id": group + ".robustCounting2", "labeling": "N", "useUniformization": "true", "unconditionedPerBranch": "true"})
    synonymous.append(Element("treeModel", {"idref": "treeModel"}))
    nonsynonymous.append(Element("treeModel", {"idref": "treeModel"}))

    mcmc = Element("mcmc", {"id": "mcmc", "chainLength": str(chainlength), "autoOptimize": "true", "operatorAnalysis": group + ".ops"})

    posterior = Element("posterior", {"id": "posterior"})
    prior = Element("prior", {"id": "prior"})
    uniformprior = Element("uniformPrior", {"lower": "0.0", "upper": "1.0E100"})
    uniformprior.append(Element("parameter", {"idref": "yule.birthRate"}))
    likelihood = Element("likelihood", {"id": "likelihood"})
    prior.append(uniformprior)
    prior.append(Element("speciationLikelihood", {"idref": "speciation"}))
    posterior.append(prior)
    posterior.append(likelihood)

    screenlog = Element("log", {"id": "screenLog", "logEvery": str(logevery)})
    screenlog_posterior = Element("column", {"label": "Posterior", "dp": "4", "width": "12"})
    screenlog_prior = Element("column", {"label": "Prior", "dp": "4", "width": "12"})
    screenlog_likelihood = Element("column", {"label": "Likelihood", "dp": "4", "width": "12"})
    screenlog_rootheight = Element("column", {"label": "rootHeight", "sf": "6", "width": "12"})
    screenlog_clockrate = Element("column", {"label": "clock.rate", "sf": "6", "width": "12"})
    screenlog_posterior.append(Element("posterior", {"idref": "posterior"}))
    screenlog_prior.append(Element("prior", {"idref": "prior"}))
    screenlog_likelihood.append(Element("likelihood", {"idref": "likelihood"}))
    screenlog_rootheight.append(Element("parameter", {"idref": "treeModel.rootHeight"}))
    screenlog_clockrate.append(Element("parameter", {"idref": "clock.rate"}))
    screenlog.append(screenlog_posterior)
    screenlog.append(screenlog_prior)
    screenlog.append(screenlog_likelihood)
    screenlog.append(screenlog_rootheight)
    screenlog.append(screenlog_clockrate)

    filelog = Element("log", {"id": "fileLog", "logEvery": str(logevery), "fileName": group + ".log", "overwrite": "false"})
    filelog.append(Element("posterior", {"idref": "posterior"}))
    filelog.append(Element("prior", {"idref": "prior"}))
    filelog.append(Element("likelihood", {"idref": "likelihood"}))
    filelog.append(Element("parameter", {"idref": "treeModel.rootHeight"}))
    filelog.append(Element("parameter", {"idref": "yule.birthRate"}))
    filelog.append(Element("compoundParameter", {"idref": "allMus"}))
    filelog.append(Element("parameter", {"idref": "clock.rate"}))
    filelog.append(Element("codonPartitionedRobustCounting", {"idref": group + ".robustCounting1"}))
    filelog.append(Element("codonPartitionedRobustCounting", {"idref": group + ".robustCounting2"}))
    filelog.append(Element("speciationLikelihood", {"idref": "speciation"}))

    treelog = Element("logTree", {"id": "treeFileLog", "logEvery": str(logevery), "fileName": group + ".trees", "nexusFormat": "true", "sortTranslationTable": "true"})
    trait = Element("trait", {"name": "rate", "tag": "rate"})
    trait.append(Element("strictClockBranchRates", {"idref": "branchRates"}))
    treelog.append(Element("treeModel", {"idref": "treeModel"}))
    treelog.append(trait)
    treelog.append(Element("strictClockBranchRates", {"idref": "branchRates"}))
    treelog.append(Element("posterior", {"idref": "posterior"}))
    treelog.append(Element("codonPartitionedRobustCounting", {"idref": group + ".robustCounting1"}))
    treelog.append(Element("codonPartitionedRobustCounting", {"idref": group + ".robustCounting2"}))

    dndslog = Element("log", {"id": "fileLog_dNdS", "logEvery": str(logevery), "fileName": group + ".dNdS.log"})
    dndslogger = Element("dNdSLogger", {"id": "dNdS"})
    dndslogger.append(Element("treeModel", {"idref": "treeModel"}))
    dndslogger.append(Element("codonPartitionedRobustCounting", {"idref": group + ".robustCounting1"}))
    dndslogger.append(Element("codonPartitionedRobustCounting", {"idref": group + ".robustCounting2"}))
    dndslog.append(dndslogger)

    mcmc.append(posterior)
    mcmc.append(Element("operators", {"idref": "operators"}))
    mcmc.append(screenlog)
    mcmc.append(filelog)
    mcmc.append(treelog)
    mcmc.append(dndslog)

    dndsreport = Element("report")
    dndsreport.append(Element("dNdSPerSiteAnalysis", {"fileName": group + ".dNdS.log"}))

    mcmcreport = Element("report")
    timer = Element("property", {"name": "timer"})
    timer.append(Element("mcmc", {"idref": "mcmc"}))
    mcmcreport.append(timer)

    root_element.append(compoundparameter)
    root_element.append(operators)
    root_element.append(synonymous)
    root_element.append(nonsynonymous)
    root_element.append(mcmc)
    root_element.append(dndsreport)
    root_element.append(mcmcreport)

    for i in range(1, 4):
        compoundparameter.append(Element("parameter", {"idref": "CP%d.mu" % (i)}))

        scaleoperator = Element("scaleOperator", {"scaleFactor": "0.75", "weight": "0.1"})
        scaleoperator.append(Element("parameter", {"idref": "CP%d.kappa" % (i)}))
        operators.append(scaleoperator)

        position = Element(ordinal[i] + "Position")
        position.append(Element("ancestralTreeLikelihood", {"idref": "CP%d.treeLikelihood" % (i)}))
        synonymous.append(position)
        nonsynonymous.append(position)

        lognormalprior = Element("logNormalPrior", {"mean": "1.0", "stdev": "1.25", "offset": "0.0", "meanInRealSpace": "false"})
        lognormalprior.append(Element("parameter", {"idref": "CP%d.kappa" % (i)}))
        prior.append(lognormalprior)
        likelihood.append(Element("ancestralTreeLikelihood", {"idref": "CP%d.treeLikelihood" % (i)}))

        filelog.append(Element("parameter", {"idref": "CP%d.kappa" % (i)}))
        filelog.append(Element("ancestralTreeLikelihood", {"idref": "CP%d.treeLikelihood" % (i)}))

    for gene in sorted(genes):
        taxa.append(Element("taxon", {"id": gene}))

        sequence = Element("sequence")
        taxon = Element("taxon", {"idref": gene})
        sequence.append(taxon)
        sequence.text = genes[gene]
        alignment.append(sequence)

    indent(root_element)
    return beast_xml

sequence_types = [("tscaffold", "scf_t"), ("pdsc", "contig_", "contigk_", "ctg_", "contig", "icon", "ctg", "ctg_"), ("pds", "scaffold o8_sc", "supercontig_", "super_", "scaffold_", "scaffoldk_", "scf_", "supercontig", "super", "scaffold c", "scaffold", "scf", "scf_"), ("st4.03ch", "sl2.50ch", "chromosome_", "chr_", "chromosome", "chr", "chr_"), ("lg_", "lg", "lg_")]
chromosome_prefixes = ["aradu.a", "araip.b", "pseudo", "ca", "gm", "ch", "pm", "tc", "a"]
scaffold_prefixes = ["jcr4s", "ecs", "ph"]
contig_prefixes = ["jcr4u", "ecc", "ma_", "c"]

def sequence_id(header): # convert fasta header to a common, concise format
    lower_header = header.strip().lower().replace(",", "").replace("|", " ").replace("\t", " ").replace("contig: scaffold", "scaffold")
    header_words = lower_header.split()

    if "chloroplast" in lower_header:
        return "chloroplast"

    if "ventricosum" in lower_header and "contig_" in lower_header: # for Ensete ventricosum
        lower_header = lower_header.replace("contig_", "").replace("scf_", "contig_")

    if "agpv3" in lower_header: # for Zea mays
        lower_header = header_words[0]

    if lower_header[0:2] == "ac" or lower_header[0:2] =="cu": # for Medicago truncatula
        lower_header = "scaffold_" + lower_header

    if header_words[0].isdigit():
        if len(header_words) == 1: # for Brachypodium distachyon, Oryza sativa
            if int(header_words[0]) < 10000:
                return "chr_" + header_words[0]
        elif "chromosome" in header_words[1]: # for Arabidopsis thaliana and Zea mays
            return "chr_" + header_words[0]
        else:
            return "ctg_" + header_words[0] # for Cannabis sativa cv. Finola, others

    if "jgi" in lower_header: # for Gossypium raimondii and Manihot esculenta
        lower_header = lower_header[:lower_header.find("jgi") - 1]
    if "|size" in lower_header: # for Fraxinus
        lower_header = lower_header[:lower_header.find("size") - 1]

    if "cleome" in lower_header: # for Tarenaya hassleriana
        if "scaffold" in lower_header:
            lower_header = lower_header.replace("cleome", "scaffold_")
        else:
            lower_header = lower_header.replace("cleome", "contig_")

    if "zhongzhi" in lower_header or "tanjil" in lower_header: # for Sesamum indicum, Lupinus angustifolius
        if header_words[-5][0] == "c": # just for contigs
            return header_words[-5].replace("c", "ctg_")

    for t in sequence_types: # find a word for chromosome, scaffold, contig and return the abbreviation and what follows
        for w in t:
            i = lower_header.rfind(w)
            if i != -1:
                right_header = lower_header[i:].strip().replace(w, t[-1])
                rh_split = right_header.split()
                if rh_split[0] == t[-1]:
                    sid = rh_split[0] + rh_split[1]
                else:
                    sid = rh_split[0]
                return sid

    for prefix in chromosome_prefixes:
        if lower_header.startswith(prefix):
            return header_words[0].replace(prefix, "chr_")

    for prefix in scaffold_prefixes:
        if lower_header.startswith(prefix):
            return header_words[0].replace(prefix, "scf_")

    for prefix in contig_prefixes:
        if lower_header.startswith(prefix):
            return header_words[0].replace(prefix, "ctg_")

    if header_words[0] == "gi": # if all else fails and this is an genbank file
        return "ctg_" + header_words[1]

    return "ctg_" + header_words[0] # really, all else has failed

def binomial_to_id(binomial):
    s_nocross = binomial.replace(" x", "")
    s_split = s_nocross.split()
    species_id = s_split[0][0:2].capitalize() + s_split[1][0:2].upper()

    if len(s_split) == 4:
        species_id += "." + "".join([w[0:2] for w in s_split[3:]])
    elif len(s_split) > 4:
        species_id += "." + "".join([w[0:1] for w in s_split[3:]])

    return species_id

def find_clades(node, clades, cmap, smap, bmap, dmap, depth):
    depth += 1

    if len(node.child_nodes()) == 0:
        species = str(node.taxon)
        species_id = binomial_to_id(species)

        if species_id not in smap:
            smap[species_id] = []
            bmap[species_id] = species

        for clade in clades:
            if clade not in cmap:
                cmap[clade] = []

            cmap[clade].append(species_id)
            smap[species_id].append(clade)
            dmap[species_id] = depth
    else:
        clade = node.get_node_str()
        if clade != "":
            clades = tuple(list(clades) + [clade])

        for cn in node.child_nodes():
            find_clades(cn, clades, cmap, smap, bmap, dmap, depth)
