# Supplementary material for: Diversification of the C-TERMINALLY ENCODED PEPTIDE (CEP) gene family in angiosperms, and evolution of plant-family specific CEP genes
Source: BMC Genomics. 2014 Oct 6;15(1):870. doi: 10.1186/1471-2164-15-870 (PMC4197245; doi:10.1186/1471-2164-15-870)
Supplement: Supplementary file 7 — Additional file 7: Can be extracted using 7-Zip [ http://www.7-zip.org/ ]. All Python, R and shell scripts used to analyze genomes and generate the results for this study. (ZIP 37 KB) [file 12864_2014_6540_MOESM7_ESM.zip › Additional file 7/ml_clades.py]

#!/usr/bin/python2.7

import libcep
import dendropy
import random
import os
import sys

full_path = sys.argv[1]
reduced_path = sys.argv[2]
ml_tree_paths = sys.argv[3:]

full_ceps = libcep.read_fasta(full_path)
reduced_ceps = libcep.read_phylip(reduced_path)
equivalent_ceps = libcep.match_missing(full_ceps, reduced_ceps)

for ml_tree_path in ml_tree_paths:
	ml_tree_name = ml_tree_path[ml_tree_path.rfind(".") + 1:]
	print("Identifying clades for " + ml_tree_path)
	ml_tree = dendropy.Tree()
	ml_tree.read_from_path(ml_tree_path, "newick")
	ml_tree.is_unrooted = False

	internal_nodes = ml_tree.internal_nodes()
	ml_clades = []
	redundant_edges = {}

	for node in internal_nodes:
		redundant_edges[node] = set()

	for node in internal_nodes:
		for adjacent in node.adjacent_nodes():
			if not adjacent.is_leaf():
				if node not in redundant_edges[adjacent]:
					redundant_edges[node].add(adjacent)
					traversed = [node, adjacent]
					adjacent_taxa = set()
					libcep.traverse_clade(adjacent, traversed, adjacent_taxa, equivalent_ceps)
					ml_clades.append(adjacent_taxa)

	output_folder = os.path.split(ml_tree_path)[0]
	output_filename = ml_tree_name.replace("ex", "sv")
	output_path = os.path.join(output_folder, output_filename)
	output_file = open(output_path, "w")

	for c in ml_clades:
		output_file.write(str(len(c)) + "," + ",".join(c) + "\n")

	output_file.close()
