# Supplementary material for: Diversification of the C-TERMINALLY ENCODED PEPTIDE (CEP) gene family in angiosperms, and evolution of plant-family specific CEP genes
Source: BMC Genomics. 2014 Oct 6;15(1):870. doi: 10.1186/1471-2164-15-870 (PMC4197245; doi:10.1186/1471-2164-15-870)
Supplement: Supplementary file 7 — Additional file 7: Can be extracted using 7-Zip [ http://www.7-zip.org/ ]. All Python, R and shell scripts used to analyze genomes and generate the results for this study. (ZIP 37 KB) [file 12864_2014_6540_MOESM7_ESM.zip › Additional file 7/pairwise_distances.py]

#!/usr/bin/python2.7

import dendropy
import os
import subprocess
import csv
import sys
import libcep

cep_fasta_fn = sys.argv[1]
distances_name = sys.argv[2]
pairs_folder = distances_name
pairwise_distance_fn = distances_name + ".csv"
if len(sys.argv) > 3:
    aligned = sys.argv[3]
else:
    aligned = ""

extraneous_codeml_filenames = ("2AA.t", "rst", "rst1", "rub")

codeml_variables = {"noisy": "9", "verbose": "0", "runmode": "-2", "seqtype": "2", "CodonFreq": "0", "aaDist": "0", "aaRatefile": "jones.dat", "model": "3", "NSsites": "0", "icode": "0", "fix_kappa": "0", "kappa": "2", "fix_omega": "0", "omega": ".4", "fix_alpha": "1", "alpha": "1.53", "Malpha": "0", "ncatG": "3", "clock": "0", "getSE": "0", "RateAncestor": "1", "Small_Diff": ".5e-6", "cleandata": "0", "method": "0"}

cep_fasta = dendropy.ProteinCharacterMatrix()
cep_fasta.read_from_path(cep_fasta_fn, "fasta")

cep_names = [str(n) for n in cep_fasta]
cep_names.sort()
n_ceps = len(cep_names)

pairwise_distance_file = open(pairwise_distance_fn, "w")
pairwise_distance_writer = csv.writer(pairwise_distance_file)

for i in range(n_ceps):
    cep1 = cep_names[i]
    subfolder = os.path.join(pairs_folder, cep1)
    if not os.path.exists(subfolder):
        os.mkdir(subfolder)
        print("Calculating genetic distances for " + cep1)

        for j in range(i + 1, n_ceps):
            cep2 = cep_names[j]
            sequence1 = str(cep_fasta[cep1])
            sequence2 = str(cep_fasta[cep2])

            output_fn = cep2 + ".fasta"
            output_path = os.path.join(pairs_folder, cep1, output_fn)

            output_file = open(output_path, "w")
            output_file.write(">" + cep1 + "\n" + sequence1 + "\n")
            output_file.write(">" + cep2 + "\n" + sequence2 + "\n")
            output_file.close()

            if aligned == "aligned":
                phylip_fn = cep2 + ".phylip"
                phylip_path = os.path.join(pairs_folder, cep1, phylip_fn)
                output_fasta = dendropy.ProteinCharacterMatrix()
                output_fasta.read_from_path(output_path, "fasta")
                output_fasta.write_to_path(phylip_path, "phylip")
            else:
                mafft_cmd = libcep.linsi_base + ["--quiet", "--amino", "--jtt", "1", output_path]
                mafft_output = subprocess.check_output(mafft_cmd)

                alignment_fn = cep2 + "+alignment.fasta"
                alignment_path = os.path.join(pairs_folder, cep1, alignment_fn)
                alignment_file = open(alignment_path, "w")
                alignment_file.write(mafft_output)
                alignment_file.close()

                phylip_fn = cep2 + "+alignment.phylip"
                phylip_path = os.path.join(pairs_folder, cep1, phylip_fn)
                alignment_fasta = dendropy.ProteinCharacterMatrix()
                alignment_fasta.read_from_path(alignment_path, "fasta")
                alignment_fasta.write_to_path(phylip_path, "phylip")

            control_fn = cep2 + "+codeml.ctl"
            distance_fn =  cep2 + "+distance.txt"
            control_path = os.path.join(pairs_folder, cep1, control_fn)
            distance_path = os.path.join(pairs_folder, cep1, distance_fn)
            control_file = open(control_path, "w")
            control_file.write("seqfile = " + phylip_path + "\n")
            control_file.write("outfile = " + distance_path + "\n")
            for variable in codeml_variables:
                control_file.write(variable + " = " + codeml_variables[variable] + "\n")
            control_file.close()

            codeml_cmd = libcep.codeml_base + [control_path]
            subprocess.check_output(codeml_cmd)

            for fn in extraneous_codeml_filenames:
                os.remove(fn)

    for j in range(i + 1, n_ceps):
        cep2 = cep_names[j]
        distance_fn = cep2 + "+distance.txt"
        distance_path = os.path.join(pairs_folder, cep1, distance_fn)
        distance_file = open(distance_path)

        aa_distance = 0.0
        ml_distance = 0.0

        n = 0
        for l in distance_file.readlines():
            l_split = l.split()
            if len(l_split) > 1:
                if l_split[0] == cep2:
                    n += 1
                    if n == 2:
                        aa_distance = float(l_split[1])
                    elif n == 3:
                        ml_distance = float(l_split[1])

        row = (cep1, cep2, aa_distance, ml_distance)
        pairwise_distance_writer.writerow(row)
        distance_file.close()

pairwise_distance_file.close()
