# Supplementary material for: Diversification of the C-TERMINALLY ENCODED PEPTIDE (CEP) gene family in angiosperms, and evolution of plant-family specific CEP genes
Source: BMC Genomics. 2014 Oct 6;15(1):870. doi: 10.1186/1471-2164-15-870 (PMC4197245; doi:10.1186/1471-2164-15-870)
Supplement: Supplementary file 7 — Additional file 7: Can be extracted using 7-Zip [ http://www.7-zip.org/ ]. All Python, R and shell scripts used to analyze genomes and generate the results for this study. (ZIP 37 KB) [file 12864_2014_6540_MOESM7_ESM.zip › Additional file 7/phylogeny_aa.py]

#!/usr/bin/python2.7

import os
import random
import subprocess
import libcep

n_rep = 100
raxml_dir = "ml_trees"

min_seed = 0
max_seed = 10**9
seed = random.randint(min_seed, max_seed)

alignment_fn = "cep_aa_trimmed.fasta"
reduce_cmd = libcep.raxml_base + ["-f", "c", "-m", "PROTCATJTT", "-s", alignment_fn, "-n", "aa-reduce"]
subprocess.check_call(reduce_cmd, cwd=raxml_dir)

reduced_fn = alignment_fn + ".reduced"
phy_fn     = "aa"
reduced_path = os.path.join(raxml_dir, reduced_fn)
phy_path     = os.path.join(raxml_dir, phy_fn)
if os.path.isfile(reduced_path):
	os.rename(reduced_path, phy_path)

bs_cmd = libcep.raxml_base + ["-#", str(n_rep), "-b", str(seed), "-f", "j", "-m", "PROTCATJTT", "-s", phy_fn, "-n", "aa-bs"]
subprocess.check_call(bs_cmd, cwd=raxml_dir)

original_bs_fn = "aa.BS" + str(n_rep)
cp_cmd = ["cp", phy_fn, original_bs_fn]
subprocess.check_call(cp_cmd, cwd=raxml_dir)

for n in range(n_rep + 1):
	seed = random.randint(min_seed, max_seed)

	bs_fn = "aa.BS" + str(n)
	pt_job = "aa-pt-" + str(n)
	pt_fn  = "RAxML_parsimonyTree." + pt_job
	pt_cmd = libcep.raxml_base + ["-y", "-s", bs_fn, "-m", "PROTCATJTT", "-n", pt_job, "-p", str(seed)]
	subprocess.check_call(pt_cmd, cwd=raxml_dir)

	binary_job = "aa-bi-" + str(n)
	binary_cmd = ["parser", "-s", bs_fn, "-m", "PROT", "-n", binary_job]
	subprocess.check_call(binary_cmd, cwd=raxml_dir)
