# Supplementary material for: Diversification of the C-TERMINALLY ENCODED PEPTIDE (CEP) gene family in angiosperms, and evolution of plant-family specific CEP genes
Source: BMC Genomics. 2014 Oct 6;15(1):870. doi: 10.1186/1471-2164-15-870 (PMC4197245; doi:10.1186/1471-2164-15-870)
Supplement: Supplementary file 7 — Additional file 7: Can be extracted using 7-Zip [ http://www.7-zip.org/ ]. All Python, R and shell scripts used to analyze genomes and generate the results for this study. (ZIP 37 KB) [file 12864_2014_6540_MOESM7_ESM.zip › Additional file 7/pipeline.sh]

#!/bin/bash

# Create first generation meme
meme delay_imin_djordjevic.fasta -o did_meme -w 15 -mod oops
cp did_meme/meme.txt did_meme.txt

# Merge Medicago truncatula 4.0 chromosomes with 3.5.2 unanchored BACs and unplaced contigs
./frankengenome.py assemblies/JCVI.Medtr.v4.20130313.fasta assemblies/MedtrA17_3.5.assemblies.fasta assemblies/Medicago_3.5.2_4.0_fusion.fa

# First generation search
./homogenize_assemblies.py
getorf -minsize 150 -sequence assemblies.fasta -outseq open_reading_frames.fasta
./split_fasta.py open_reading_frames.fasta 100
./scan_for_ceps.py did_meme.txt 6e-11 open_reading_frames.fasta.*
cat fimo.*/fimo.txt > did_fimo.txt
./translations.py open_reading_frames.fasta did_fimo.txt did_signalp.fasta
~/signalp-4.1/signalp -u 0.400 -U 0.400 -c 0 did_signalp.fasta > did_signalp.txt
./collate_ceps.py /mnt/backup/cep_rsd_bulk did_fimo.txt did_signalp.txt
bedtools getfasta -name -s -fi assemblies.fasta -bed cep_exons.gff -fo cep_nt.fasta

# Archive first generation search results
cp cep_aa.fasta did_cep_aa.fasta
cp cep_nt.fasta did_cep_nt.fasta
cp cep_domains.fasta did_cep_domains.fasta
cp cep_exons.gff did_cep_exons.gff

# Create second generation meme
./clade_motifs.py Embryophyta
cp clade_motifs/Embryophyta/meme.txt second_meme.txt

# Second generation search
./scan_for_ceps.py second_meme.txt 6e-11 open_reading_frames.fasta.*
cat fimo.*/fimo.txt > second_fimo.txt
./translations.py open_reading_frames.fasta second_fimo.txt second_signalp.fasta
~/signalp-4.1/signalp -u 0.400 -U 0.400 -c 0 second_signalp.fasta > second_signalp.txt
./collate_ceps.py /mnt/backup/cep_rsd_bulk second_fimo.txt second_signalp.txt

# Second generation analysis
bedtools getfasta -name -s -fi assemblies.fasta -bed cep_exons.gff -fo cep_nt.fasta
makeblastdb -in cep_aa.fasta -dbtype prot -out cep_aa
blastp -task blastp -db cep_aa -query cep_aa.fasta -outfmt 6 -out blastp_hits.csv
./rbh_orthologs.py blastp_hits.csv rbh_orthologs.csv
./cluster_orthologs.py
./dnds_graphs.py
./annotate_gc.py Pinaceae,Brassicaceae,Fabaceae,Poaceae,Rosaceae,Solanaceae
R --no-save -f gc_boxplot.R
./clade_motifs.py Pinaceae,Brassicaceae,Fabaceae,Poaceae,Rosaceae,Solanaceae
./pairwise_distances.py cep_domains.fasta domain_distances aligned
./annotate_distances.py domain_distances.csv Pinaceae,Brassicaceae,Fabaceae,Poaceae,Rosaceae,Solanaceae > idd.csv
./pairwise_distances.py cep_aa.fasta cds_distances
./annotate_distances.py cds_distances.csv Pinaceae,Brassicaceae,Fabaceae,Poaceae,Rosaceae,Solanaceae > icd.csv
R --no-save -f distance_graphs.R
./compile_cep_database.py
./compile_bitscores.py
./unambiguous_characters.py dna cep_nt.fasta cep_nt_strip.fasta
./unambiguous_characters.py protein cep_aa.fasta cep_aa_strip.fasta
mafft --localpair --maxiterate 1000 cep_nt_strip.fasta | tee cep_nt_aligned.fasta
mafft --localpair --maxiterate 1000 --jtt 1 cep_aa_strip.fasta | tee cep_aa_aligned.fasta
trimal -in cep_nt_aligned.fasta -out cep_nt_trimmed.fasta -gappyout
trimal -in cep_aa_aligned.fasta -out cep_aa_trimmed.fasta -gappyout
cp cep_aa_trimmed.fasta cep_nt_trimmed.fasta ml_trees
./phylogeny_nt.py
./phylogeny_aa.py
qsub cep_ml.sh
mv ml_trees/ExaML_result.nt-ex-100 .
mv ml_trees/ExaML_result.aa-ex-100 .
sumtrees.py -d0 -p -o cep_nt_bs.tree -t ExaML_result.nt-ex-100 ml_trees/ExaML_result.nt-ex-*
sumtrees.py -d0 -p -o cep_aa_bs.tree -t ExaML_result.aa-ex-100 ml_trees/ExaML_result.aa-ex-*
./annotate_genes.py OrSA.Ja
./annotate_genes.py OrSA.In
