# Supplementary material for: Diversification of the C-TERMINALLY ENCODED PEPTIDE (CEP) gene family in angiosperms, and evolution of plant-family specific CEP genes
Source: BMC Genomics. 2014 Oct 6;15(1):870. doi: 10.1186/1471-2164-15-870 (PMC4197245; doi:10.1186/1471-2164-15-870)
Supplement: Supplementary file 7 — Additional file 7: Can be extracted using 7-Zip [ http://www.7-zip.org/ ]. All Python, R and shell scripts used to analyze genomes and generate the results for this study. (ZIP 37 KB) [file 12864_2014_6540_MOESM7_ESM.zip › Additional file 7/rbh_orthologs.py]

#!/usr/bin/python2.7

import os
import subprocess
import dendropy
import random
import sys

blast_hits_fn = sys.argv[1]
bbh_filename  = sys.argv[2]
blast_hits_file = open(blast_hits_fn)
bbh_file        = open(bbh_filename, "w")

potential_orthologs = {}
l = blast_hits_file.readline()
while l != "":
    row = l.strip().split("\t")

    cepA = row[0]
    cepB = row[1]
    speciesA = cepA[:cepA.find("_")]
    speciesB = cepB[:cepB.find("_")]

    identity = float(row[2])
    bitscore = float(row[11])

    if speciesA != speciesB:
        if speciesA in potential_orthologs:
            if cepA in potential_orthologs[speciesA]:
                if speciesB in potential_orthologs[speciesA][cepA]:
                    old_cep = potential_orthologs[speciesA][cepA][speciesB][0]
                    old_bitscore = potential_orthologs[speciesA][cepA][speciesB][2]
                    # best, or if equal bitscore alphabetically first, CEP is ortholog
                    if bitscore > old_bitscore or (bitscore == old_bitscore and cepB < old_cep):
                        potential_orthologs[speciesA][cepA][speciesB] = (cepB, identity, bitscore)
                else:
                    potential_orthologs[speciesA][cepA][speciesB] = (cepB, identity, bitscore)
            else:
                potential_orthologs[speciesA][cepA] = {speciesB: (cepB, identity, bitscore)}
        else:
            potential_orthologs[speciesA] = {cepA: {speciesB: (cepB, identity, bitscore)}}

    l = blast_hits_file.readline()

# identify and record reciprocal orthologs
species_list = sorted(potential_orthologs)
n_species = len(species_list)
bbh_header = ("species1", "cep1", "species2", "cep2", "identity", "bitscore")
bbh_file.write(",".join(bbh_header) + "\n")
for i in range(n_species):
    species1 = species_list[i]
    for cep1 in sorted(potential_orthologs[species1]):
        for j in range(i + 1, n_species):
            species2 = species_list[j]
            if species2 in potential_orthologs[species1][cep1]:
                cep2, identity, bitscore = potential_orthologs[species1][cep1][species2]
                if species1 in potential_orthologs[species2][cep2]:
                    if potential_orthologs[species2][cep2][species1][0] == cep1:
                        bbh_file.write(",".join((species1, cep1, species2, cep2, str(identity), str(bitscore))) + "\n")

bbh_file.close()
blast_hits_file.close()
