# Supplementary material for: Diversification of the C-TERMINALLY ENCODED PEPTIDE (CEP) gene family in angiosperms, and evolution of plant-family specific CEP genes
Source: BMC Genomics. 2014 Oct 6;15(1):870. doi: 10.1186/1471-2164-15-870 (PMC4197245; doi:10.1186/1471-2164-15-870)
Supplement: Supplementary file 7 — Additional file 7: Can be extracted using 7-Zip [ http://www.7-zip.org/ ]. All Python, R and shell scripts used to analyze genomes and generate the results for this study. (ZIP 37 KB) [file 12864_2014_6540_MOESM7_ESM.zip › Additional file 7/scan_for_ceps.py]

#!/usr/bin/python2.7

import os
import subprocess
import sys

meme_filename = sys.argv[1]
threshold = sys.argv[2]
fasta_filenames = sys.argv[3:]

for fn in fasta_filenames:
    output_folder = "fimo" + fn[fn.rfind("."):]
    fimo_cmd = "fimo --no-qvalue --oc " + output_folder + " --thresh " + threshold + " " + meme_filename + " " + fn
    print(fimo_cmd)
    subprocess.call(fimo_cmd, shell=True)
    os.remove(os.path.join(output_folder, "cisml.xml"))
