# Supplementary material for: Diversification of the C-TERMINALLY ENCODED PEPTIDE (CEP) gene family in angiosperms, and evolution of plant-family specific CEP genes
Source: BMC Genomics. 2014 Oct 6;15(1):870. doi: 10.1186/1471-2164-15-870 (PMC4197245; doi:10.1186/1471-2164-15-870)
Supplement: Supplementary file 7 — Additional file 7: Can be extracted using 7-Zip [ http://www.7-zip.org/ ]. All Python, R and shell scripts used to analyze genomes and generate the results for this study. (ZIP 37 KB) [file 12864_2014_6540_MOESM7_ESM.zip › Additional file 7/split_fasta.py]

#!/usr/bin/python2.7

import sys
import os

fasta_path = sys.argv[1]
n_split = int(sys.argv[2])

fasta_fn = os.path.split(fasta_path)[1]
fasta_file = open(fasta_path)

output_files = []

for i in range(1, n_split + 1):
    output_fn = fasta_fn + ".%03d" % i
    output_files.append(open(output_fn, "w"))

n = -1
l = fasta_file.readline()
while l != "":
    if l[0] == ">":
        n += 1

    output_i = n % n_split

    output_files[output_i].write(l)

    l = fasta_file.readline()

for f in output_files:
    f.close()

fasta_file.close()
