# Supplementary material for: Diversification of the C-TERMINALLY ENCODED PEPTIDE (CEP) gene family in angiosperms, and evolution of plant-family specific CEP genes
Source: BMC Genomics. 2014 Oct 6;15(1):870. doi: 10.1186/1471-2164-15-870 (PMC4197245; doi:10.1186/1471-2164-15-870)
Supplement: Supplementary file 7 — Additional file 7: Can be extracted using 7-Zip [ http://www.7-zip.org/ ]. All Python, R and shell scripts used to analyze genomes and generate the results for this study. (ZIP 37 KB) [file 12864_2014_6540_MOESM7_ESM.zip › Additional file 7/stats.R]

library(boot)

cds_distances = read.csv("icd.csv")
domain_distances = read.csv("idd.csv")
cep_gc = read.csv("cep_gc.csv")

TukeyHSD(aov(rank(cds_distances$distance) ~ cds_distances$clade))
TukeyHSD(aov(rank(domain_distances$distance) ~ domain_distances$clade))
TukeyHSD(aov(logit(cep_gc$Proportion) ~ cep_gc$Clade))
