# Supplementary material for: Diversification of the C-TERMINALLY ENCODED PEPTIDE (CEP) gene family in angiosperms, and evolution of plant-family specific CEP genes
Source: BMC Genomics. 2014 Oct 6;15(1):870. doi: 10.1186/1471-2164-15-870 (PMC4197245; doi:10.1186/1471-2164-15-870)
Supplement: Supplementary file 7 — Additional file 7: Can be extracted using 7-Zip [ http://www.7-zip.org/ ]. All Python, R and shell scripts used to analyze genomes and generate the results for this study. (ZIP 37 KB) [file 12864_2014_6540_MOESM7_ESM.zip › Additional file 7/translations.py]

#!/usr/bin/python2.7

import sys
import csv

start_residues = "ML"

fasta_fn = sys.argv[1]
fimo_fn = sys.argv[2]
output_fn = sys.argv[3]

fasta_file = open(fasta_fn)
fimo_file = open(fimo_fn)
output_file = open(output_fn, "w")

fimo_csv = csv.reader(fimo_file, dialect=csv.excel_tab)
header = []
cep_orfs = {}
for r in fimo_csv:
    if r[0][0] == "#":
        header = r
    else:
        orf   =     r[header.index("sequence name")]
        start = int(r[header.index("start")]) - 1
        sequence =  r[header.index("matched sequence")]

        if orf not in cep_orfs:
            cep_orfs[orf] = {}

        cep_orfs[orf][start] = sequence

cep_sequences = {}
orf = ""
is_cep = False
l = fasta_file.readline()
while l != "":
    if l[0] == ">":
        orf = l[1:l.find(" ")]
        if orf in cep_orfs:
            print("Found: " + orf)
            cep_sequences[orf] = ""
            is_cep = True
        else:
            is_cep = False

    else:
        if is_cep:
            cep_sequences[orf] += l.strip()

    l = fasta_file.readline()

missing_ceps = set(cep_orfs).difference(cep_sequences)
print("Missing: " + repr(missing_ceps))

for c in sorted(cep_sequences):
    cep_sequence = cep_sequences[c]
    start = min([cep_sequence.find(s) for s in start_residues])
    while start < min(cep_orfs[c]) and start != -1:
        translation_header = c + "_" + str(start)
        translation_sequence = cep_sequence[start:]
        output_file.write(">" + translation_header + "\n" + translation_sequence + "\n")
        start = min([cep_sequence.find(s, start + 1) for s in start_residues])

output_file.close()
fimo_file.close()
fasta_file.close()
