# Supplementary material for: Diversification of the C-TERMINALLY ENCODED PEPTIDE (CEP) gene family in angiosperms, and evolution of plant-family specific CEP genes
Source: BMC Genomics. 2014 Oct 6;15(1):870. doi: 10.1186/1471-2164-15-870 (PMC4197245; doi:10.1186/1471-2164-15-870)
Supplement: Supplementary file 7 — Additional file 7: Can be extracted using 7-Zip [ http://www.7-zip.org/ ]. All Python, R and shell scripts used to analyze genomes and generate the results for this study. (ZIP 37 KB) [file 12864_2014_6540_MOESM7_ESM.zip › Additional file 7/unambiguous_characters.py]

#!/usr/bin/python2.7

import libcep
import sys

sequence_type = sys.argv[1]
input_fasta_path = sys.argv[2]
output_fasta_path = sys.argv[3]

input_fasta = libcep.read_fasta(input_fasta_path)
output_fasta = open(output_fasta_path, "w")

if sequence_type == "dna":
	unambiguous_characters = "GATC"
elif sequence_type == "protein":
	unambiguous_characters = "ACDEFGHIKLMNPQRSTVWY"
else:
	print("Sequence type should be 'dna' or 'protein'")
	sys.exit()

for locus in input_fasta:
	output_fasta.write(">" + locus + "\n")

	for c in input_fasta[locus]:
		if c in unambiguous_characters:
			output_fasta.write(c)

	output_fasta.write("\n")

output_fasta.close()
